# Supplementary material for: Opposite T3 Response of ACTG1–FOS Subnetwork Differentiate Tailfin Fate in Xenopus Tadpole and Post-hatching Axolotl
Source: Front Endocrinol (Lausanne). 2019 Apr 2;10:194. doi: 10.3389/fendo.2019.00194 (PMC6454024; doi:10.3389/fendo.2019.00194)
Supplement: Supplementary file 2 [file Data_Sheet_2.zip]

Archive with 15 entries (15 files):
- TableS1.xls
- TableS10.xls
- TableS11.xls
- TableS12.xls
- TableS13.xls
- TableS14.xls
- TableS15.xls
- TableS2.xls
- TableS3.xls
- TableS4.xls
- TableS5.xls
- TableS6.xls
- TableS7.xls
- TableS8.xls
- TableS9.xls
