# Supplementary material for: Opposite T3 Response of ACTG1–FOS Subnetwork Differentiate Tailfin Fate in Xenopus Tadpole and Post-hatching Axolotl
Source: Front Endocrinol (Lausanne). 2019 Apr 2;10:194. doi: 10.3389/fendo.2019.00194 (PMC6454024; doi:10.3389/fendo.2019.00194)
Supplement: Supplementary file 2 [file Data_Sheet_2.zip › TableS1.xls]

## Sheet: Table S1
Supplementary table 1: Saturation analysis of transcriptome assembly in X. tropicalis
Number of reads (M) (quality filtered)	5	10	25	50	80	100	120
Number of contigs	65390	81689	119371	168736	209816	231582	248458
Total length of assembly (bp)	40607317	67913044	137493852	226229518	288111776	311169401	332590553
N50 length of contigs (bp)	906	1535	2469	2967	3108	3052	3116
Median length of contigs (bp)	359	410	490	535	529	519	510
Average length of contigs (bp)	621	831	1151	1340	1373	1343	1338
Max contigs length	13550	16303	17490	19594	21207	24741	20295
0 500	43301	47211	60425	81331	101712	113472	122820
500 1000	12331	15361	19563	25490	31735	35261	38304
1000 1500	4236	6855	10072	13774	16024	17746	18418
1500 2000	2308	4125	7354	10647	12688	13706	13955
2000 5000	2987	7199	18567	29711	36877	39746	42183
> 5000	229	940	3392	7785	10782	11653	12778
Sequences were generated using 100 bp paired end reads.
