# Supplementary material for: Opposite T3 Response of ACTG1–FOS Subnetwork Differentiate Tailfin Fate in Xenopus Tadpole and Post-hatching Axolotl
Source: Front Endocrinol (Lausanne). 2019 Apr 2;10:194. doi: 10.3389/fendo.2019.00194 (PMC6454024; doi:10.3389/fendo.2019.00194)
Supplement: Supplementary file 2 [file Data_Sheet_2.zip › TableS10.xls]

## Sheet: Table S10
Supplementary table 10: List of genes differentially expressed in both Axolotl and X. tropicalis.
Genes with same regulation in both species					Genes with opposite regulation in both species
Gene_symbol	Transcription Factor ?	Log2FC in Axolotl	Log2FC X. tropicalis		Gene_symbol	Transcription Factor ?	Log2FC in Axolotl	Log2FC X. tropicalis
AKAP12		-1.0928280946	-1.0769812253		ACTC1		2.5415403324	-2.3049707802
BRCA1	TF	-1.1073276643	-1.0708190851		ACTG1		1.4229723816	-1.9624275727
CDC42BPA		-1.041297794	-1.0046667501		ARG2		-1.029285708	1.1878815773
CHAC1		1.2392479556	2.0190264074		CAPN8		1.1425499683	-1.1234154725
CNP		-3.9727516426	-1.1208597676		CKM		2.1398790996	-2.324768743
COL5A3		-1.6380328861	-1.0693735369		CPA6		-1.4147561895	3.5282330705
DIO3		2.2637181971	1.2631156754		EDAR		-1.0928280946	1.6103234739
DPP4		1.1529283198	2.4361658566		FASN		-1.17374809	1.8538291438
FOSL2	TF	1.3001366153	1.4641027331		FOS	TF	1.3864826185	-2.2591879242
HAP1		-1.0611192349	-1.0164172724		IL1B		2.2482088232	-1.4592759853
INSIG1		1.4109043871	1.7593071446		ITGA11		-1.6262602947	2.8330155515
ITGA9		-1.0056435242	-1.5740323958		LAMC2		-1.9019434745	1.437426564
KDM6B		1.0948410489	1.5174397904		LECT1		2.8605218121	-1.6157116076
KLF13	TF	2.1177388913	2.1645424512		MYH4		4.0182032178	-2.1028177901
KLF17	TF	1.3978529856	1.8692840366		MYLPF		1.924252101	-2.0644228472
KLF9	TF	1.4386951471	3.4938500765		ND2		2.2123757655	-1.2137803911
KRT19		-1.7950282706	-1.0607745506		ND4		1.0683266972	-1.1465416777
LAMA3		-3.4147561895	-1.848044341		ND5		1.1418245098	-1.3567726395
LOC101732997		-1.3443668616	-1.1120400667		NSMAF		-1.0998828522	1.0372050786
LTBP4		-2.2791010902	-1.0922906154		OTOS		1.0182032178	-1.4427878625
MMP11		1.149447751	6.3460469716		PPRC1		-1.3388073363	1.6298399376
NEFH		-1.0575996063	-3.2687584627		PVALB		2.17490106	-1.2128759612
NR4A2	TF	-1.1965760195	-1.7058222684		RHOF		-1.2843595523	1.3120996396
PDK4		-1.6722524118	-1.1855624178		TNNI2		2.2365136174	-1.472099121
RAI14		1.2120264869	1.0128916213		TPM2		2.2468275928	-1.2018582493
RALGAPA1		-1.7994200397	-1.2823231903
RHBDL2		-1.4147561895	-1.2457510155
SCARA3		1.9019298206	1.1987581666
SOCS1		1.7753185116	1.6315594789
SOX4	TF	2.3185981511	3.7001700913
ST8SIA6		-1.1180386574	-1.6651802839
ZNF395	TF	-1.5591460988	-1.0528413442
TF = indicate that the gene is a Transcription Factor
