# Supplementary material for: Opposite T3 Response of ACTG1–FOS Subnetwork Differentiate Tailfin Fate in Xenopus Tadpole and Post-hatching Axolotl
Source: Front Endocrinol (Lausanne). 2019 Apr 2;10:194. doi: 10.3389/fendo.2019.00194 (PMC6454024; doi:10.3389/fendo.2019.00194)
Supplement: Supplementary file 2 [file Data_Sheet_2.zip › TableS11.xls]

## Sheet: Table S11
Supplementary table 11: Biological processes associated to DE genes in both species
Biological process	GO term ID	Nbr DE genes in Axolotl	Nbr of DE genes X. tropicalis
regulation of plasma lipoprotein particle levels	GO:0097006	6	1
immune response-regulating cell surface receptor signaling pathway involved in phagocytosis	GO:0002433	5	1
positive regulation of protein complex assembly	GO:0031334	5	1
regulation of muscle adaptation	GO:0043502	8	2
positive regulation of lipid transport	GO:0032370	4	1
regulation of cell junction assembly	GO:1901888	4	1
regulation of tissue remodeling	GO:0034103	4	1
T cell costimulation	GO:0031295	4	1
cell junction organization	GO:0034330	21	6
lipid storage	GO:0019915	7	2
substrate adhesion-dependent cell spreading	GO:0034446	7	2
regulation of actin filament-based process	GO:0032970	17	6
tissue remodeling	GO:0048771	8	3
response to mechanical stimulus	GO:0009612	10	4
cerebral cortex development	GO:0021987	5	2
negative regulation of homeostatic process	GO:0032845	5	2
striated muscle adaptation	GO:0014888	5	2
cell-substrate adhesion	GO:0031589	24	10
multicellular organismal movement	GO:0050879	7	3
actin filament-based process	GO:0030029	48	21
establishment or maintenance of cell polarity	GO:0007163	8	4
positive regulation of epithelial cell migration	GO:0010634	6	3
positive regulation of response to DNA damage stimulus	GO:2001022	4	2
respiratory gaseous exchange	GO:0007585	4	2
response to fluid shear stress	GO:0034405	4	2
secretion by tissue	GO:0032941	4	2
ventral spinal cord development	GO:0021517	4	2
positive regulation of cell adhesion	GO:0045785	20	11
multicellular organismal response to stress	GO:0033555	7	4
positive regulation of behavior	GO:0048520	7	4
regulation of cell adhesion	GO:0030155	29	17
regulation of system process	GO:0044057	29	17
appendage morphogenesis	GO:0035107	10	6
negative regulation of ion transport	GO:0043271	5	3
nephron morphogenesis	GO:0072028	5	3
positive regulation of hormone secretion	GO:0046887	5	3
positive regulation of lipid metabolic process	GO:0045834	5	3
leukocyte proliferation	GO:0070661	6	10
hippocampus development	GO:0021766	3	5
hormone biosynthetic process	GO:0042446	3	5
leukocyte mediated immunity	GO:0002443	3	5
negative regulation of lipid metabolic process	GO:0045833	3	5
positive regulation of developmental growth	GO:0048639	3	5
regulation of leukocyte migration	GO:0002685	3	5
regulation of reproductive process	GO:2000241	3	5
single-organism catabolic process	GO:0044712	30	51
regulation of catabolic process	GO:0009894	14	24
positive regulation of catabolic process	GO:0009896	7	12
regulation of developmental growth	GO:0048638	7	12
response to virus	GO:0009615	7	12
oxidation-reduction process	GO:0055114	28	49
protein glycosylation	GO:0006486	8	14
fibroblast proliferation	GO:0048144	4	7
positive regulation of synaptic transmission	GO:0050806	4	7
transmembrane transport	GO:0055085	27	48
reactive oxygen species metabolic process	GO:0072593	9	16
regulation of sequence-specific DNA binding transcription factor activity	GO:0051090	9	16
small molecule metabolic process	GO:0044281	58	104
negative regulation of response to external stimulus	GO:0032102	5	9
response to toxic substance	GO:0009636	5	9
nucleobase-containing small molecule metabolic process	GO:0055086	16	29
response to nutrient	GO:0007584	6	11
organelle localization	GO:0051640	7	13
macromolecular complex subunit organization	GO:0043933	67	127
generation of precursor metabolites and energy	GO:0006091	11	21
establishment of localization in cell	GO:0051649	66	127
protein localization	GO:0008104	57	110
single-organism biosynthetic process	GO:0044711	39	77
response to oxidative stress	GO:0006979	16	32
cell growth	GO:0016049	7	14
defense response to virus	GO:0051607	5	10
negative regulation of locomotion	GO:0040013	5	10
muscle cell proliferation	GO:0033002	4	8
dendrite development	GO:0016358	3	6
negative regulation of cell activation	GO:0050866	3	6
negative regulation of response to wounding	GO:1903035	3	6
organ growth	GO:0035265	3	6
response to heat	GO:0009408	3	6
cellular carbohydrate biosynthetic process	GO:0034637	2	4
positive regulation of synapse assembly	GO:0051965	2	4
positive regulation of viral process	GO:0048524	2	4
regulation of organelle assembly	GO:1902115	2	4
regulation of organ growth	GO:0046620	2	4
regulation of growth	GO:0040008	16	33
transport	GO:0006810	89	184
cofactor metabolic process	GO:0051186	9	19
energy derivation by oxidation of organic compounds	GO:0015980	8	17
single-organism transport	GO:0044765	86	185
regulation of synapse structure or activity	GO:0050803	6	13
organic acid metabolic process	GO:0006082	22	49
establishment of protein localization	GO:0045184	48	107
erythrocyte homeostasis	GO:0034101	4	9
defense response to other organism	GO:0098542	6	14
modulation of synaptic transmission	GO:0050804	6	14
cellular potassium ion transport	GO:0071804	3	7
positive regulation of homeostatic process	GO:0032846	3	7
regulation of protein stability	GO:0031647	3	7
establishment of organelle localization	GO:0051656	5	12
negative regulation of cell motility	GO:2000146	4	10
negative regulation of cellular component movement	GO:0051271	4	10
lymphocyte homeostasis	GO:0002260	2	5
maintenance of location in cell	GO:0051651	2	5
regulation of cell growth	GO:0001558	9	23
cellular component disassembly	GO:0022411	34	89
response to oxygen levels	GO:0070482	8	21
organonitrogen compound metabolic process	GO:1901564	51	136
cellular hormone metabolic process	GO:0034754	3	8
regulation of defense response to virus	GO:0050688	3	8
stem cell proliferation	GO:0072089	3	8
cellular macromolecule localization	GO:0070727	36	101
organic substance catabolic process	GO:1901575	42	119
glycosyl compound metabolic process	GO:1901657	8	23
response to hypoxia	GO:0001666	6	18
negative regulation of cytokine production	GO:0001818	3	9
developmental cell growth	GO:0048588	2	6
entry into other organism involved in symbiotic interaction	GO:0051828	2	6
movement in host environment	GO:0052126	2	6
single-organism cellular localization	GO:1902580	28	91
cellular modified amino acid metabolic process	GO:0006575	4	13
negative regulation of cell growth	GO:0030308	3	10
cellular catabolic process	GO:0044248	35	120
interaction with host	GO:0051701	2	7
membrane organization	GO:0061024	25	89
negative regulation of intracellular transport	GO:0032387	2	8
cardiac septum morphogenesis	GO:0060411	1	4
DNA damage response, detection of DNA damage	GO:0042769	1	4
ERAD pathway	GO:0036503	1	4
negative regulation of developmental growth	GO:0048640	1	4
negative regulation of immune response	GO:0050777	1	4
negative regulation of intracellular protein transport	GO:0090317	1	4
negative regulation of response to DNA damage stimulus	GO:2001021	1	4
neural nucleus development	GO:0048857	1	4
positive regulation of epidermis development	GO:0045684	1	4
regulation of circadian rhythm	GO:0042752	1	4
regulation of membrane depolarization	GO:0003254	1	4
single-organism membrane organization	GO:0044802	20	81
regulation of immune effector process	GO:0002697	4	18
negative regulation of growth	GO:0045926	3	14
cardiac septum development	GO:0003279	1	5
digestion	GO:0007586	1	5
positive regulation of immune effector process	GO:0002699	1	5
cellular amino acid metabolic process	GO:0006520	3	16
negative regulation of vasculature development	GO:1901343	1	6
viral process	GO:0016032	12	76
symbiosis, encompassing mutualism through parasitism	GO:0044403	12	78
ribonucleoprotein complex biogenesis	GO:0022613	4	28
negative regulation of defense response	GO:0031348	1	7
response to xenobiotic stimulus	GO:0009410	1	9
xenobiotic metabolic process	GO:0006805	1	9
translational initiation	GO:0006413	3	60
viral gene expression	GO:0019080	2	61
