# Supplementary material for: Opposite T3 Response of ACTG1–FOS Subnetwork Differentiate Tailfin Fate in Xenopus Tadpole and Post-hatching Axolotl
Source: Front Endocrinol (Lausanne). 2019 Apr 2;10:194. doi: 10.3389/fendo.2019.00194 (PMC6454024; doi:10.3389/fendo.2019.00194)
Supplement: Supplementary file 2 [file Data_Sheet_2.zip › TableS12.xls]

## Sheet: Table S12
Supplementary table 12: List of Axolotl DE genes described in KEGG pathways.
Gene	KEGG pathway
ABCA1	ABC transporters
ACTC1	Cardiac muscle contraction - Dilated cardiomyopathy - Hypertrophic cardiomyopathy (HCM)
ACTG1	Adherens junction - Arrhythmogenic right ventricular cardiomyopathy (ARVC) - Bacterial invasion of epithelial cells - Dilated cardiomyopathy - Focal adhesion - Hypertrophic cardiomyopathy (HCM) - Leukocyte transendothelial migration - Pathogenic Escherichia coli infection - Phagosome - Regulation of actin cytoskeleton - Shigellosis - Tight junction - Vibrio cholerae infection - Viral myocarditis
AGRN	ECM-receptor interaction
AK1	Metabolic pathways - Purine metabolism
ALAS1	Glycine - Metabolic pathways - Porphyrin and chlorophyll metabolism
AMPD1	Metabolic pathways - Purine metabolism
AP2A1	Endocytosis - Huntington's disease
AP3D1	Lysosome
AQR	Spliceosome
AR	Oocyte meiosis - Pathways in cancer - Prostate cancer
ARG2	Amoebiasis - Arginine and proline metabolism - Metabolic pathways
ATP2A1	Alzheimer's disease - Calcium signaling pathway
ATP2B4	Calcium signaling pathway - Salivary secretion
BRCA1	Ubiquitin mediated proteolysis
C3	Chagas disease - Complement and coagulation cascades - Leishmaniasis - Phagosome - Systemic lupus erythematosus
CAD	Alanine - Metabolic pathways - Pyrimidine metabolism
CDH2	Arrhythmogenic right ventricular cardiomyopathy (ARVC) - Cell adhesion molecules (CAMs)
CDH3	Cell adhesion molecules (CAMs)
CGN	Tight junction
CKM	Arginine and proline metabolism - Metabolic pathways
CLDN4	Cell adhesion molecules (CAMs) - Leukocyte transendothelial migration - Tight junction
COL2A1	Amoebiasis - ECM-receptor interaction - Focal adhesion
COL5A3	Amoebiasis - ECM-receptor interaction - Focal adhesion
CTSF	Lysosome
DOCK1	Bacterial invasion of epithelial cells - Focal adhesion - Regulation of actin cytoskeleton - Shigellosis
EDAR	Cytokine-cytokine receptor interaction
EDNRB	Calcium signaling pathway - Melanogenesis - Neuroactive ligand-receptor interaction
EGFR	Adherens junction - Bladder cancer - Calcium signaling pathway - Cytokine-cytokine receptor interaction - Dorso-ventral axis formation - Endocytosis - Endometrial cancer - Epithelial cell signaling in Helicobacter pylori infection - ErbB signaling pathway - Focal adhesion - Gap junction - Glioma - GnRH signaling pathway - MAPK signaling pathway - Melanoma - Non-small cell lung cancer - Pancreatic…
EHD1	Endocytosis
EIF2AK3	Alzheimer's disease - Protein processing in endoplasmic reticulum
ERBB2	Adherens junction - Bladder cancer - Calcium signaling pathway - Endometrial cancer - ErbB signaling pathway - Focal adhesion - Non-small cell lung cancer - Pancreatic cancer - Pathways in cancer - Prostate cancer
F12	Complement and coagulation cascades
FASN	Insulin signaling pathway - Metabolic pathways
FGF10	MAPK signaling pathway - Melanoma - Pathways in cancer - Regulation of actin cytoskeleton
FOS	B cell receptor signaling pathway - Chagas disease - Colorectal cancer - Leishmaniasis - MAPK signaling pathway - Pathways in cancer - T cell receptor signaling pathway - Toll-like receptor signaling pathway
FOXA2	Maturity onset diabetes of the young
GADD45B	Cell cycle - MAPK signaling pathway - p53 signaling pathway
GADD45G	Cell cycle - MAPK signaling pathway - p53 signaling pathway
GJA1	Arrhythmogenic right ventricular cardiomyopathy (ARVC) - Gap junction
GPR37	Parkinson's disease
GYS1	Insulin signaling pathway - Starch and sucrose metabolism
HAP1	Huntington's disease
HERC2	Ubiquitin mediated proteolysis
HSPB1	Amoebiasis - MAPK signaling pathway - VEGF signaling pathway
HSPG2	ECM-receptor interaction
IL11RA	Cytokine-cytokine receptor interaction - Hematopoietic cell lineage - Jak-STAT signaling pathway
IL1B	Alzheimer's disease - Amoebiasis - Apoptosis - Chagas disease - Cytokine-cytokine receptor interaction - Cytosolic DNA-sensing pathway - Graft-versus-host disease - Hematopoietic cell lineage - Leishmaniasis - Malaria - MAPK signaling pathway - NOD-like receptor signaling pathway - Prion diseases - Toll-like receptor signaling pathway - Type I diabetes mellitus
ITGA11	Arrhythmogenic right ventricular cardiomyopathy (ARVC) - Dilated cardiomyopathy - ECM-receptor interaction - Focal adhesion - Hypertrophic cardiomyopathy (HCM) - Regulation of actin cytoskeleton
ITGA3	Arrhythmogenic right ventricular cardiomyopathy (ARVC) - Dilated cardiomyopathy - ECM-receptor interaction - Focal adhesion - Hematopoietic cell lineage - Hypertrophic cardiomyopathy (HCM) - Pathways in cancer - Regulation of actin cytoskeleton - Small cell lung cancer
ITGA6	Arrhythmogenic right ventricular cardiomyopathy (ARVC) - Cell adhesion molecules (CAMs) - Dilated cardiomyopathy - ECM-receptor interaction - Focal adhesion - Hematopoietic cell lineage - Hypertrophic cardiomyopathy (HCM) - Pathways in cancer - Regulation of actin cytoskeleton - Small cell lung cancer
ITGA9	Arrhythmogenic right ventricular cardiomyopathy (ARVC) - Cell adhesion molecules (CAMs) - Dilated cardiomyopathy - ECM-receptor interaction - Focal adhesion - Hypertrophic cardiomyopathy (HCM) - Regulation of actin cytoskeleton
ITGB4	Arrhythmogenic right ventricular cardiomyopathy (ARVC) - Dilated cardiomyopathy - ECM-receptor interaction - Focal adhesion - Hypertrophic cardiomyopathy (HCM) - Regulation of actin cytoskeleton
ITPKB	Calcium signaling pathway - Inositol phosphate metabolism - Metabolic pathways - Phosphatidylinositol signaling system
ITPR2	Alzheimer's disease - Calcium signaling pathway - Gap junction - Gastric acid secretion - GnRH signaling pathway - Long-term depression - Long-term potentiation - Oocyte meiosis - Phosphatidylinositol signaling system - Salivary secretion - Vascular smooth muscle contraction
KIT	Acute myeloid leukemia - Cytokine-cytokine receptor interaction - Endocytosis - Hematopoietic cell lineage - Melanogenesis - Pathways in cancer
LAMA2	Amoebiasis - Arrhythmogenic right ventricular cardiomyopathy (ARVC) - Dilated cardiomyopathy - ECM-receptor interaction - Focal adhesion - Hypertrophic cardiomyopathy (HCM) - Pathways in cancer - Small cell lung cancer - Viral myocarditis
LAMA3	Amoebiasis - ECM-receptor interaction - Focal adhesion - Pathways in cancer - Small cell lung cancer
LAMB1	Amoebiasis - ECM-receptor interaction - Focal adhesion - Pathways in cancer - Small cell lung cancer
LAMB3	Amoebiasis - ECM-receptor interaction - Focal adhesion - Pathways in cancer - Small cell lung cancer
LAMC1	Amoebiasis - ECM-receptor interaction - Focal adhesion - Pathways in cancer - Prion diseases - Small cell lung cancer
LAMC2	Amoebiasis - ECM-receptor interaction - Focal adhesion - Pathways in cancer - Small cell lung cancer
LRP1	Alzheimer's disease - Malaria
LRP5	Wnt signaling pathway
LTBP1	TGF-beta signaling pathway
MAP2K1	Acute myeloid leukemia - B cell receptor signaling pathway - Bladder cancer - Chemokine signaling pathway - Chronic myeloid leukemia - Colorectal cancer - Dorso-ventral axis formation - Endometrial cancer - ErbB signaling pathway - Fc epsilon RI signaling pathway - Fc gamma R-mediated phagocytosis - Focal adhesion - Gap junction - Glioma - GnRH signaling pathway - Insulin signaling pathway - Long…
MAPK12	Amyotrophic lateral sclerosis (ALS) - Chagas disease - Epithelial cell signaling in Helicobacter pylori infection - Fc epsilon RI signaling pathway - GnRH signaling pathway - Leishmaniasis - Leukocyte transendothelial migration - MAPK signaling pathway - Neurotrophin signaling pathway - NOD-like receptor signaling pathway - Oocyte meiosis - Progesterone-mediated oocyte maturation - RIG-I-like rec…
MCOLN1	Lysosome
MKNK2	Insulin signaling pathway - MAPK signaling pathway
MRE11A	Homologous recombination - Non-homologous end-joining
MSH6	Colorectal cancer - Mismatch repair - Pathways in cancer
MVK	Metabolic pathways - Peroxisome
MYBPC3	Dilated cardiomyopathy - Hypertrophic cardiomyopathy (HCM)
MYH13	Tight junction - Viral myocarditis
MYH2	Tight junction - Viral myocarditis
MYH4	Tight junction - Viral myocarditis
MYL2	Cardiac muscle contraction - Dilated cardiomyopathy - Focal adhesion - Hypertrophic cardiomyopathy (HCM) - Leukocyte transendothelial migration - Regulation of actin cytoskeleton - Tight junction
MYL3	Cardiac muscle contraction - Dilated cardiomyopathy - Hypertrophic cardiomyopathy (HCM)
NAGPA	Lysosome
NEFH	Amyotrophic lateral sclerosis (ALS)
NEO1	Cell adhesion molecules (CAMs)
NSDHL	Metabolic pathways
P2RY2	Neuroactive ligand-receptor interaction
PAK2	Axon guidance - ErbB signaling pathway - Focal adhesion - MAPK signaling pathway - Regulation of actin cytoskeleton - Renal cell carcinoma - T cell receptor signaling pathway
PAK6	Axon guidance - ErbB signaling pathway - Focal adhesion - Regulation of actin cytoskeleton - Renal cell carcinoma - T cell receptor signaling pathway
PFKM	Fructose and mannose metabolism - Galactose metabolism - Glycolysis / Gluconeogenesis - Metabolic pathways - Pentose phosphate pathway
PFKP	Fructose and mannose metabolism - Galactose metabolism - Glycolysis / Gluconeogenesis - Metabolic pathways - Pentose phosphate pathway
PHYH	Peroxisome
PLA2G7	Ether lipid metabolism - Metabolic pathways
PLXNB3	Axon guidance
POLR2A	Huntington's disease - Metabolic pathways - Purine metabolism - Pyrimidine metabolism - RNA polymerase
PTK2B	Calcium signaling pathway - Chemokine signaling pathway - GnRH signaling pathway - Leukocyte transendothelial migration - Natural killer cell mediated cytotoxicity
PTPRZ1	Epithelial cell signaling in Helicobacter pylori infection
PVRL1	Adherens junction - Cell adhesion molecules (CAMs)
RALGDS	Colorectal cancer - Pancreatic cancer - Pathways in cancer
RAPGEF1	Focal adhesion - Insulin signaling pathway - Neurotrophin signaling pathway - Renal cell carcinoma
RELN	ECM-receptor interaction - Focal adhesion
RICTOR	mTOR signaling pathway
RNF125	RIG-I-like receptor signaling pathway
SCARB1	Phagosome
SEMA4C	Axon guidance
SGCA	Arrhythmogenic right ventricular cardiomyopathy (ARVC) - Dilated cardiomyopathy - Hypertrophic cardiomyopathy (HCM) - Viral myocarditis
SLC25A4	Calcium signaling pathway - Huntington's disease - Parkinson's disease
SLIT3	Axon guidance
SOCS1	Insulin signaling pathway - Jak-STAT signaling pathway - Type II diabetes mellitus - Ubiquitin mediated proteolysis
SSBP1	DNA replication - Homologous recombination - Mismatch repair
TAOK3	MAPK signaling pathway
TIAM1	Chemokine signaling pathway - Regulation of actin cytoskeleton
TNC	ECM-receptor interaction - Focal adhesion
TNNC1	Calcium signaling pathway - Cardiac muscle contraction - Dilated cardiomyopathy - Hypertrophic cardiomyopathy (HCM)
TNNC2	Calcium signaling pathway
TPM2	Cardiac muscle contraction - Dilated cardiomyopathy - Hypertrophic cardiomyopathy (HCM)
TPM4	Cardiac muscle contraction - Dilated cardiomyopathy - Hypertrophic cardiomyopathy (HCM)
UBR5	Ubiquitin mediated proteolysis
VCAN	Cell adhesion molecules (CAMs)
YES1	Adherens junction - Tight junction
