# Supplementary material for: Opposite T3 Response of ACTG1–FOS Subnetwork Differentiate Tailfin Fate in Xenopus Tadpole and Post-hatching Axolotl
Source: Front Endocrinol (Lausanne). 2019 Apr 2;10:194. doi: 10.3389/fendo.2019.00194 (PMC6454024; doi:10.3389/fendo.2019.00194)
Supplement: Supplementary file 2 [file Data_Sheet_2.zip › TableS13.xls]

## Sheet: Table S13
Supplementary table 13: List of X. tropicalis DE genes described in KEGG pathways.
Gene	KEGG pathway
ABCB1	ABC transporters
ACSL4	Adipocytokine signaling pathway - Fatty acid metabolism - Metabolic pathways - Peroxisome - PPAR signaling pathway
ACSL6	Adipocytokine signaling pathway - Fatty acid metabolism - Metabolic pathways - Peroxisome - PPAR signaling pathway
ACTC1	Cardiac muscle contraction - Dilated cardiomyopathy - Hypertrophic cardiomyopathy (HCM)
ACTG1	Adherens junction - Arrhythmogenic right ventricular cardiomyopathy (ARVC) - Bacterial invasion of epithelial cells - Dilated cardiomyopathy - Focal adhesion - Hypertrophic cardiomyopathy (HCM) - Leukocyte transendothelial migration - Pathogenic Escherichia coli infection - Phagosome - Regulation of actin cytoskeleton - Shigellosis - Tight junction - Vibrio cholerae infection - Viral myocarditis
ACVR1B	Cytokine-cytokine receptor interaction
ADA	Metabolic pathways - Primary immunodeficiency - Purine metabolism
AGAP2	Endocytosis
AIFM1	Apoptosis
ALDOA	Fructose and mannose metabolism - Glycolysis_Gluconeogenesis - Metabolic pathways - Pentose phosphate pathway
ALG13	Metabolic pathways - N-Glycan biosynthesis
ANPEP	Glutathione metabolism - Hematopoietic cell lineage - Metabolic pathways - Renin-angiotensin system
ARG2	Amoebiasis - Arginine and proline metabolism - Metabolic pathways
ATP6V0A4	Collecting duct acid secretion - Epithelial cell signaling in Helicobacter pylori infection - Lysosome - Metabolic pathways - Oxidative phosphorylation - Phagosome - Vibrio cholerae infection
BRCA1	Ubiquitin mediated proteolysis
CDA	Drug metabolism - other enzymes - Metabolic pathways - Pyrimidine metabolism
CDKN2D	Cell cycle
CHRD	TGF-beta signaling pathway
CKM	Arginine and proline metabolism - Metabolic pathways
CLN5	Lysosome
COL1A1	Amoebiasis - ECM-receptor interaction - Focal adhesion
COL5A3	Amoebiasis - ECM-receptor interaction - Focal adhesion
COL6A3	ECM-receptor interaction - Focal adhesion
CPE	Type I diabetes mellitus
CXADR	Viral myocarditis
DHCR24	Metabolic pathways
DKK2	Wnt signaling pathway
DNAJC10	Protein processing in endoplasmic reticulum
DOT1L	Lysine degradation
DUSP5	MAPK signaling pathway
DUSP9	MAPK signaling pathway
E2F5	TGF-beta signaling pathway
EDAR	Cytokine-cytokine receptor interaction
EDEM2	Protein processing in endoplasmic reticulum
ENTPD6	Purine metabolism - Pyrimidine metabolism
EPRS	Aminoacyl-tRNA biosynthesis - Metabolic pathways - Porphyrin and chlorophyll metabolism
ERCC8	Nucleotide excision repair - Ubiquitin mediated proteolysis
EXOSC1	RNA degradation
FASN	Insulin signaling pathway - Metabolic pathways
FAU	Ribosome
FBXL3	Circadian rhythm - mammal
FGF12	MAPK signaling pathway - Melanoma - Pathways in cancer - Regulation of actin cytoskeleton
FGFR4	Endocytosis - MAPK signaling pathway - Regulation of actin cytoskeleton
FOS	B cell receptor signaling pathway - Chagas disease - Colorectal cancer - Leishmaniasis - MAPK signaling pathway - Pathways in cancer - T cell receptor signaling pathway - Toll-like receptor signaling pathway
FOXO1	Insulin signaling pathway - Pathways in cancer - Prostate cancer
FTH1	Porphyrin and chlorophyll metabolism
GALNT5	Metabolic pathways - O-Glycan biosynthesis
GGT1	Arachidonic acid metabolism - Glutathione metabolism - Metabolic pathways - Selenoamino acid metabolism
GLDC	Glycine - Metabolic pathways
GNB5	Chemokine signaling pathway
GNMT	Glycine
GRK5	Chemokine signaling pathway - Endocytosis
GUSB	Drug metabolism - other enzymes - Lysosome - Metabolic pathways - Porphyrin and chlorophyll metabolism - Starch and sucrose metabolism
HAP1	Huntington's disease
HSPA5	Antigen processing and presentation - Prion diseases - Protein export - Protein processing in endoplasmic reticulum
HYAL2	Metabolic pathways
HYOU1	Protein processing in endoplasmic reticulum
IL1B	Alzheimer's disease - Amoebiasis - Apoptosis - Chagas disease - Cytokine-cytokine receptor interaction - Cytosolic DNA-sensing pathway - Graft-versus-host disease - Hematopoietic cell lineage - Leishmaniasis - Malaria - MAPK signaling pathway - NOD-like receptor signaling pathway - Prion diseases - Toll-like receptor signaling pathway - Type I diabetes mellitus
IRS2	Adipocytokine signaling pathway - Aldosterone-regulated sodium reabsorption - Insulin signaling pathway - Neurotrophin signaling pathway - Type II diabetes mellitus
ITGA11	Arrhythmogenic right ventricular cardiomyopathy (ARVC) - Dilated cardiomyopathy - ECM-receptor interaction - Focal adhesion - Hypertrophic cardiomyopathy (HCM) - Regulation of actin cytoskeleton
ITGA9	Arrhythmogenic right ventricular cardiomyopathy (ARVC) - Cell adhesion molecules (CAMs) - Dilated cardiomyopathy - ECM-receptor interaction - Focal adhesion - Hypertrophic cardiomyopathy (HCM) - Regulation of actin cytoskeleton
KRT18	Pathogenic Escherichia coli infection
L1CAM	Axon guidance - Cell adhesion molecules (CAMs)
LAMA3	Amoebiasis - ECM-receptor interaction - Focal adhesion - Pathways in cancer - Small cell lung cancer
LAMC2	Amoebiasis - ECM-receptor interaction - Focal adhesion - Pathways in cancer - Small cell lung cancer
LEPR	Adipocytokine signaling pathway - Cytokine-cytokine receptor interaction - Jak-STAT signaling pathway - Neuroactive ligand-receptor interaction
LMAN1	Protein processing in endoplasmic reticulum
LPAR1	Gap junction - Neuroactive ligand-receptor interaction
LSM2	RNA degradation - Spliceosome
MCM5	Cell cycle - DNA replication
MGLL	Glycerolipid metabolism - Metabolic pathways
MTR	Cysteine and methionine metabolism - Metabolic pathways - One carbon pool by folate
MYH4	Tight junction - Viral myocarditis
NADK	Metabolic pathways - Nicotinate and nicotinamide metabolism
NEFH	Amyotrophic lateral sclerosis (ALS)
NGFR	Cytokine-cytokine receptor interaction - Neurotrophin signaling pathway
NME2	Metabolic pathways - Purine metabolism - Pyrimidine metabolism
NPR1	Purine metabolism - Vascular smooth muscle contraction
NR3C2	Aldosterone-regulated sodium reabsorption
P4HA1	Arginine and proline metabolism - Metabolic pathways
PAH	Metabolic pathways
PAPOLG	RNA degradation
PAPSS1	Metabolic pathways - Purine metabolism - Selenoamino acid metabolism
PAPSS2	Metabolic pathways - Purine metabolism - Selenoamino acid metabolism
PDGFA	Cytokine-cytokine receptor interaction - Focal adhesion - Gap junction - Glioma - MAPK signaling pathway - Melanoma - Pathways in cancer - Prostate cancer - Regulation of actin cytoskeleton
PFKFB4	Fructose and mannose metabolism
PFN1	Regulation of actin cytoskeleton - Shigellosis
PHKG1	Calcium signaling pathway - Insulin signaling pathway
PIGA	Glycosylphosphatidylinositol(GPI)-anchor biosynthesis - Metabolic pathways
PIK3CA	Acute myeloid leukemia - Aldosterone-regulated sodium reabsorption - Amoebiasis - Apoptosis - Bacterial invasion of epithelial cells - B cell receptor signaling pathway - Chagas disease - Chemokine signaling pathway - Chronic myeloid leukemia - Colorectal cancer - Endometrial cancer - ErbB signaling pathway - Fc epsilon RI signaling pathway - Fc gamma R-mediated phagocytosis - Focal adhesion - Gl…
PLA2G15	Glycerophospholipid metabolism - Lysosome
PMM2	Amino sugar and nucleotide sugar metabolism - Fructose and mannose metabolism - Metabolic pathways
PNPT1	Purine metabolism - Pyrimidine metabolism - RNA degradation
POLR2H	Huntington's disease - Metabolic pathways - Purine metabolism - Pyrimidine metabolism - RNA polymerase
PPP1R12B	Vascular smooth muscle contraction
PRIM1	DNA replication - Metabolic pathways - Purine metabolism - Pyrimidine metabolism
PRKX	Amoebiasis - Calcium signaling pathway - Chemokine signaling pathway - Dilated cardiomyopathy - Gap junction - Gastric acid secretion - GnRH signaling pathway - Hedgehog signaling pathway - Insulin signaling pathway - Long-term potentiation - MAPK signaling pathway - Melanogenesis - Olfactory transduction - Oocyte meiosis - Prion diseases - Progesterone-mediated oocyte maturation - Salivary secre…
PSME3	Antigen processing and presentation - Proteasome
PTPRR	MAPK signaling pathway
PXMP4	Peroxisome
PYGM	Insulin signaling pathway - Starch and sucrose metabolism
RARA	Acute myeloid leukemia - Pathways in cancer
RIPK3	Cytosolic DNA-sensing pathway
RPL10	Ribosome
RPL10A	Ribosome
RPL11	Ribosome
RPL12	Ribosome
RPL13	Ribosome
RPL14	Ribosome
RPL18	Ribosome
RPL18A	Ribosome
RPL23	Ribosome
RPL23A	Ribosome
RPL26	Ribosome
RPL27	Ribosome
RPL27A	Ribosome
RPL28	Ribosome
RPL3	Ribosome
RPL31	Ribosome
RPL34	Ribosome
RPL35A	Ribosome
RPL37A	Ribosome
RPL4	Ribosome
RPL5	Ribosome
RPL6	Ribosome
RPL7	Ribosome
RPL7A	Ribosome
RPL8	Ribosome
RPL9	Ribosome
RPLP0	Ribosome
RPLP1	Ribosome
RPLP2	Ribosome
RPS10	Ribosome
RPS12	Ribosome
RPS15	Ribosome
RPS15A	Ribosome
RPS16	Ribosome
RPS17	Ribosome
RPS19	Ribosome
RPS2	Ribosome
RPS20	Ribosome
RPS21	Ribosome
RPS23	Ribosome
RPS25	Ribosome
RPS27A	Ribosome
RPS3	Ribosome
RPS3A	Ribosome
RPS5	Ribosome
RPS6	Insulin signaling pathway - mTOR signaling pathway - Ribosome
RPS7	Ribosome
RPS8	Ribosome
RPS9	Ribosome
RPSA	Ribosome
S1PR2	Neuroactive ligand-receptor interaction
SEMA6A	Axon guidance
SERPINE1	Chagas disease - Complement and coagulation cascades - p53 signaling pathway
SGCB	Arrhythmogenic right ventricular cardiomyopathy (ARVC) - Dilated cardiomyopathy - Hypertrophic cardiomyopathy (HCM) - Viral myocarditis
SH2B2	Insulin signaling pathway - Neurotrophin signaling pathway
SIL1	Protein processing in endoplasmic reticulum
SLC25A5	Calcium signaling pathway - Huntington's disease - Parkinson's disease
SOCS1	Insulin signaling pathway - Jak-STAT signaling pathway - Type II diabetes mellitus - Ubiquitin mediated proteolysis
SQLE	Metabolic pathways
SRM	Arginine and proline metabolism - beta-Alanine metabolism - Cysteine and methionine metabolism - Glutathione metabolism - Metabolic pathways
STX5	SNARE interactions in vesicular transport
TACR1	Calcium signaling pathway - Neuroactive ligand-receptor interaction
TNXB	ECM-receptor interaction - Focal adhesion
TP53I3	p53 signaling pathway
TPM2	Cardiac muscle contraction - Dilated cardiomyopathy - Hypertrophic cardiomyopathy (HCM)
TRPC1	Calcium signaling pathway
VIPR2	Neuroactive ligand-receptor interaction
WNT7B	Basal cell carcinoma - Hedgehog signaling pathway - Melanogenesis - Pathways in cancer - Wnt signaling pathway
