# Supplementary material for: Opposite T3 Response of ACTG1–FOS Subnetwork Differentiate Tailfin Fate in Xenopus Tadpole and Post-hatching Axolotl
Source: Front Endocrinol (Lausanne). 2019 Apr 2;10:194. doi: 10.3389/fendo.2019.00194 (PMC6454024; doi:10.3389/fendo.2019.00194)
Supplement: Supplementary file 2 [file Data_Sheet_2.zip › TableS14.xls]

## Sheet: TableS14
Supplementary table 14: List of DE genes after T3 treatment of old Axolotl paedomorph.
NFRKB
SOX4
ZMIZ2
TSPAN17
NAPSA
TGFBRAP1
NIPAL1
PLXNA2
ECHDC2
CD53
NEDD9
NR1D1
LIPT1
KLF17
PITRM1
BCL6
ULK4
ADAMTSL5
TOR2A
PRDM1
DNAJB5
ANGEL2
ZNF438
SERPINB1
CHRNE
AARSD1
TRIP13
NOVA1
BCO2
VEZF1
HSPB1
IFT43
EPOR
PDE2A
EEF1E1
DKK1
GNPNAT1
AP5B1
AVPI1
SOX10
SERAC1
FAF1
CLEC16A
HIGD1C
SLC38A3
VASN
GPX7
LPAR3
PKNOX2
CST7
MCOLN1
NCKAP5L
CEBPD
LPIN1
DUSP5
HSD3B7
CRY1
FOS
IFT46
TBX3
MYCN
SLC2A7
CSNK2A2
KLHL36
ADM
ELL2
TMPRSS4
DNAJC15
ELK3
LRIG3
HSPA1B
TCF7
FRMD4B
FANCC
CYP7B1
SPTSSB
KLF9
XPO6
REV1
CDH2
XB-GENE-988039
ZBTB5
ATP12A-LIKE
ABHD11
GZF1
DPEPE
MED31
POU3F1
THYN1
PCGF3
CCDC113
LRRC58
RGS19
CCNI2
IL1R2
MPP6
NCOA6
FOXN2
CA2
TMEM185A
CHST6
MKS1
ZBTB47
DTNBP1
GPT
CPM
SERPINB6
FOXP2
SMURF2
RSPH14
PLA2G7
KLF3
PPRC1
