# Supplementary material for: Opposite T3 Response of ACTG1–FOS Subnetwork Differentiate Tailfin Fate in Xenopus Tadpole and Post-hatching Axolotl
Source: Front Endocrinol (Lausanne). 2019 Apr 2;10:194. doi: 10.3389/fendo.2019.00194 (PMC6454024; doi:10.3389/fendo.2019.00194)
Supplement: Supplementary file 2 [file Data_Sheet_2.zip › TableS15.xls]

## Sheet: PaedVstadpole.GO.BP.4
BP.Description	BP.GOID	BP.Paeds	BP.preHTP	logRatio
ossification	GO:0001503	7	1	-2.80735
microtubule-based process	GO:0007017	5	1	-2.32193
regeneration	GO:0031099	5	1	-2.32193
stem cell proliferation	GO:0072089	5	1	-2.32193
embryonic placenta development	GO:0001892	4	1	-2
palate development	GO:0060021	4	1	-2
placenta development	GO:0001890	4	1	-2
positive regulation of immune response	GO:0050778	4	1	-2
regulation of ossification	GO:0030278	4	1	-2
positive regulation of ion transport	GO:0043270	7	2	-1.80735
cell cycle process	GO:0022402	10	3	-1.73697
positive regulation of secretion	GO:0051047	9	3	-1.58496
positive regulation of cytokine production	GO:0001819	6	2	-1.58496
activation of innate immune response	GO:0002218	3	1	-1.58496
ethanolamine-containing compound metabolic process	GO:0042439	3	1	-1.58496
immune response-activating signal transduction	GO:0002757	3	1	-1.58496
organelle localization	GO:0051640	3	1	-1.58496
positive regulation of cellular protein localization	GO:1903829	3	1	-1.58496
positive regulation of synaptic transmission	GO:0050806	3	1	-1.58496
regulation of membrane depolarization	GO:0003254	3	1	-1.58496
response to pH	GO:0009268	3	1	-1.58496
regulation of behavior	GO:0050795	8	3	-1.41504
cell division	GO:0051301	5	2	-1.32193
cellular amino acid metabolic process	GO:0006520	5	2	-1.32193
positive regulation of secretion by cell	GO:1903532	7	3	-1.22239
regulation of body fluid levels	GO:0050878	9	4	-1.16993
positive regulation of cell proliferation	GO:0008284	16	8	-1
angiogenesis	GO:0001525	8	4	-1
coagulation	GO:0050817	8	4	-1
positive regulation of response to external stimulus	GO:0032103	6	3	-1
ammonium ion metabolic process	GO:0097164	4	2	-1
cellular hormone metabolic process	GO:0034754	4	2	-1
positive regulation of defense response	GO:0031349	4	2	-1
positive regulation of vasculature development	GO:1904018	4	2	-1
regulation of sequence-specific DNA binding transcription factor activity	GO:0051090	4	2	-1
cell differentiation involved in embryonic placenta development	GO:0060706	2	1	-1
genitalia development	GO:0048806	2	1	-1
hormone biosynthetic process	GO:0042446	2	1	-1
limb bud formation	GO:0060174	2	1	-1
myeloid leukocyte activation	GO:0002274	2	1	-1
negative regulation of ossification	GO:0030279	2	1	-1
neural precursor cell proliferation	GO:0061351	2	1	-1
peptide hormone processing	GO:0016486	2	1	-1
positive regulation of intracellular protein transport	GO:0090316	2	1	-1
positive regulation of reproductive process	GO:2000243	2	1	-1
positive regulation of response to wounding	GO:1903036	2	1	-1
positive regulation of transmembrane transport	GO:0034764	2	1	-1
receptor internalization	GO:0031623	2	1	-1
regulation of cell division	GO:0051302	2	1	-1
regulation of cell junction assembly	GO:1901888	2	1	-1
regulation of coagulation	GO:0050818	2	1	-1
regulation of hemostasis	GO:1900046	2	1	-1
regulation of organelle assembly	GO:1902115	2	1	-1
response to cold	GO:0009409	2	1	-1
spermatid differentiation	GO:0048515	2	1	-1
translational initiation	GO:0006413	2	1	-1
ventral spinal cord development	GO:0021517	2	1	-1
response to bacterium	GO:0009617	9	5	-0.847997
positive regulation of transport	GO:0051050	16	9	-0.830075
morphogenesis of a branching structure	GO:0001763	7	4	-0.807355
negative regulation of molecular function	GO:0044092	12	7	-0.777608
negative regulation of catalytic activity	GO:0043086	10	6	-0.736966
positive regulation of immune system process	GO:0002684	10	6	-0.736966
regulation of immune response	GO:0050776	10	6	-0.736966
defense response to other organism	GO:0098542	5	3	-0.736966
endomembrane system organization	GO:0010256	5	3	-0.736966
forebrain development	GO:0030900	5	3	-0.736966
negative regulation of cell activation	GO:0050866	5	3	-0.736966
negative regulation of cell adhesion	GO:0007162	5	3	-0.736966
negative regulation of leukocyte activation	GO:0002695	5	3	-0.736966
positive regulation of behavior	GO:0048520	5	3	-0.736966
positive regulation of cell adhesion	GO:0045785	5	3	-0.736966
positive regulation of chemotaxis	GO:0050921	5	3	-0.736966
regulation of chemotaxis	GO:0050920	5	3	-0.736966
regulation of ion homeostasis	GO:2000021	5	3	-0.736966
sulfur compound metabolic process	GO:0006790	5	3	-0.736966
appendage development	GO:0048736	8	5	-0.678072
membrane organization	GO:0061024	8	5	-0.678072
chemotaxis	GO:0006935	15	10	-0.584963
taxis	GO:0042330	15	10	-0.584963
epithelial cell proliferation	GO:0050673	6	4	-0.584963
multicellular organismal metabolic process	GO:0044236	6	4	-0.584963
regulation of cell activation	GO:0050865	6	4	-0.584963
regulation of leukocyte activation	GO:0002694	6	4	-0.584963
regulation of membrane potential	GO:0042391	6	4	-0.584963
alpha-beta T cell activation involved in immune response	GO:0002287	3	2	-0.584963
alpha-beta T cell differentiation involved in immune response	GO:0002293	3	2	-0.584963
bone development	GO:0060348	3	2	-0.584963
cardiac septum development	GO:0003279	3	2	-0.584963
cardiac septum morphogenesis	GO:0060411	3	2	-0.584963
CD4-positive, alpha-beta T cell differentiation involved in immune response	GO:0002294	3	2	-0.584963
cell aging	GO:0007569	3	2	-0.584963
cellular modified amino acid metabolic process	GO:0006575	3	2	-0.584963
negative regulation of immune effector process	GO:0002698	3	2	-0.584963
negative regulation of production of molecular mediator of immune response	GO:0002701	3	2	-0.584963
negative regulation of response to external stimulus	GO:0032102	3	2	-0.584963
neural tube development	GO:0021915	3	2	-0.584963
pancreas development	GO:0031016	3	2	-0.584963
positive regulation of epithelial cell migration	GO:0010634	3	2	-0.584963
positive regulation of hemopoiesis	GO:1903708	3	2	-0.584963
positive regulation of intracellular transport	GO:0032388	3	2	-0.584963
regulation of epithelial cell migration	GO:0010632	3	2	-0.584963
regulation of leukocyte migration	GO:0002685	3	2	-0.584963
regulation of production of molecular mediator of immune response	GO:0002700	3	2	-0.584963
regulation of reproductive process	GO:2000241	3	2	-0.584963
response to fibroblast growth factor	GO:0071774	3	2	-0.584963
T cell activation involved in immune response	GO:0002286	3	2	-0.584963
T cell differentiation involved in immune response	GO:0002292	3	2	-0.584963
tube formation	GO:0035148	3	2	-0.584963
response to wounding	GO:0009611	16	11	-0.540568
carbohydrate derivative metabolic process	GO:1901135	20	14	-0.514573
blood vessel morphogenesis	GO:0048514	10	7	-0.514573
regulation of cytokine production	GO:0001817	10	7	-0.514573
positive regulation of cell communication	GO:0010647	17	12	-0.5025
cell projection organization	GO:0030030	21	15	-0.485427
positive regulation of response to stimulus	GO:0048584	21	15	-0.485427
sexual reproduction	GO:0019953	14	10	-0.485427
appendage morphogenesis	GO:0035107	7	5	-0.485427
positive regulation of locomotion	GO:0040017	7	5	-0.485427
single-organism membrane organization	GO:0044802	7	5	-0.485427
positive regulation of signaling	GO:0023056	18	13	-0.469485
cytokine production	GO:0001816	11	8	-0.459432
nucleobase-containing small molecule metabolic process	GO:0055086	11	8	-0.459432
single-organism cellular localization	GO:1902580	11	8	-0.459432
single-organism transport	GO:0044765	45	33	-0.447459
regulation of cell proliferation	GO:0042127	24	18	-0.415037
defense response	GO:0006952	20	15	-0.415037
negative regulation of cell proliferation	GO:0008285	12	9	-0.415037
response to external biotic stimulus	GO:0043207	12	9	-0.415037
aging	GO:0007568	8	6	-0.415037
germ cell development	GO:0007281	4	3	-0.415037
leukocyte mediated immunity	GO:0002443	4	3	-0.415037
negative regulation of immune response	GO:0050777	4	3	-0.415037
positive regulation of cell activation	GO:0050867	4	3	-0.415037
positive regulation of leukocyte activation	GO:0002696	4	3	-0.415037
response to temperature stimulus	GO:0009266	4	3	-0.415037
single-organism biosynthetic process	GO:0044711	21	16	-0.392317
positive regulation of cell differentiation	GO:0045597	17	13	-0.387023
phosphorus metabolic process	GO:0006793	35	27	-0.374396
cellular biosynthetic process	GO:0044249	63	49	-0.36257
organic substance biosynthetic process	GO:1901576	65	51	-0.349942
heterocycle metabolic process	GO:0046483	56	44	-0.347923
multicellular organismal reproductive process	GO:0048609	14	11	-0.347923
organic acid metabolic process	GO:0006082	14	11	-0.347923
secretion by cell	GO:0032940	14	11	-0.347923
small molecule metabolic process	GO:0044281	33	26	-0.343954
organonitrogen compound metabolic process	GO:1901564	29	23	-0.334419
nucleobase-containing compound metabolic process	GO:0006139	54	43	-0.328623
organophosphate metabolic process	GO:0019637	15	12	-0.321928
positive regulation of signal transduction	GO:0009967	15	12	-0.321928
regulation of anatomical structure morphogenesis	GO:0022603	15	12	-0.321928
regulation of hormone levels	GO:0010817	10	8	-0.321928
response to extracellular stimulus	GO:0009991	10	8	-0.321928
positive regulation of protein transport	GO:0051222	5	4	-0.321928
T cell aggregation	GO:0070489	5	4	-0.321928
cellular aromatic compound metabolic process	GO:0006725	56	45	-0.315502
transport	GO:0006810	47	38	-0.306661
establishment of protein localization	GO:0045184	16	13	-0.29956
positive regulation of biosynthetic process	GO:0009891	27	22	-0.295456
negative regulation of multicellular organismal process	GO:0051241	11	9	-0.289507
positive regulation of cellular process	GO:0048522	56	46	-0.283793
cellular macromolecule metabolic process	GO:0044260	81	67	-0.273761
organic cyclic compound metabolic process	GO:1901360	58	48	-0.273018
macromolecule metabolic process	GO:0043170	95	79	-0.266075
protein localization	GO:0008104	18	15	-0.263034
regulation of immune system process	GO:0002682	18	15	-0.263034
gamete generation	GO:0007276	12	10	-0.263034
leukocyte proliferation	GO:0070661	6	5	-0.263034
positive regulation of cell motility	GO:2000147	6	5	-0.263034
response to starvation	GO:0042594	6	5	-0.263034
negative regulation of response to stimulus	GO:0048585	19	16	-0.247928
cellular nitrogen compound metabolic process	GO:0034641	61	52	-0.230298
regulation of macromolecule metabolic process	GO:0060255	63	54	-0.222392
regulation of response to external stimulus	GO:0032101	14	12	-0.222392
brain development	GO:0007420	7	6	-0.222392
cellular response to extracellular stimulus	GO:0031668	7	6	-0.222392
innate immune response	GO:0045087	7	6	-0.222392
positive regulation of nervous system development	GO:0051962	7	6	-0.222392
tube morphogenesis	GO:0035239	7	6	-0.222392
regulation of cellular metabolic process	GO:0031323	64	55	-0.21864
positive regulation of macromolecule metabolic process	GO:0010604	38	33	-0.203533
regulation of primary metabolic process	GO:0080090	64	56	-0.192645
signal transduction	GO:0007165	56	49	-0.192645
positive regulation of cellular component movement	GO:0051272	8	7	-0.192645
regulation of hemopoiesis	GO:1903706	8	7	-0.192645
reproductive structure development	GO:0048608	8	7	-0.192645
transmembrane transport	GO:0055085	17	15	-0.180572
cell cycle	GO:0007049	9	8	-0.169925
regulation of cellular response to stress	GO:0080135	9	8	-0.169925
regulation of biosynthetic process	GO:0009889	47	42	-0.162271
protein metabolic process	GO:0019538	57	51	-0.160465
cell activation	GO:0001775	10	9	-0.152003
regulation of cell adhesion	GO:0030155	10	9	-0.152003
positive regulation of biological process	GO:0048518	61	55	-0.149378
regulation of metabolic process	GO:0019222	73	66	-0.14543
cell communication	GO:0007154	66	60	-0.137504
negative regulation of biological process	GO:0048519	55	50	-0.137504
cellular homeostasis	GO:0019725	11	10	-0.137504
regulation of signal transduction	GO:0009966	35	32	-0.129283
positive regulation of nitrogen compound metabolic process	GO:0051173	24	22	-0.125531
positive regulation of cell death	GO:0010942	12	11	-0.125531
response to nitrogen compound	GO:1901698	12	11	-0.125531
response to organonitrogen compound	GO:0010243	12	11	-0.125531
regulation of cell differentiation	GO:0045595	25	23	-0.120294
regulation of cellular process	GO:0050794	101	93	-0.119053
positive regulation of metabolic process	GO:0009893	45	42	-0.0995357
regulation of nitrogen compound metabolic process	GO:0051171	45	42	-0.0995357
single-organism catabolic process	GO:0044712	15	14	-0.0995357
regulation of cell communication	GO:0010646	37	35	-0.0801703
regulation of signaling	GO:0023051	37	35	-0.0801703
positive regulation of cellular metabolic process	GO:0031325	38	36	-0.0780025
positive regulation of multicellular organismal process	GO:0051240	19	18	-0.0780025
regulation of transport	GO:0051049	21	20	-0.0703893
regulation of response to stimulus	GO:0048583	43	41	-0.0687128
cellular response to stress	GO:0033554	27	26	-0.0544478
establishment of localization in cell	GO:0051649	28	27	-0.0524674
regulation of localization	GO:0032879	29	28	-0.0506261
negative regulation of cellular process	GO:0048523	50	49	-0.0291463
homeostatic process	GO:0042592	22	22	0
positive regulation of developmental process	GO:0051094	20	20	0
negative regulation of biosynthetic process	GO:0009890	16	16	0
negative regulation of cell communication	GO:0010648	16	16	0
negative regulation of nitrogen compound metabolic process	GO:0051172	16	16	0
negative regulation of signal transduction	GO:0009968	16	16	0
regulation of response to stress	GO:0080134	16	16	0
cellular macromolecule localization	GO:0070727	12	12	0
negative regulation of developmental process	GO:0051093	10	10	0
single organism cell adhesion	GO:0098602	10	10	0
regulation of cell motility	GO:2000145	9	9	0
regulation of locomotion	GO:0040012	9	9	0
single organismal cell-cell adhesion	GO:0016337	9	9	0
cellular response to external stimulus	GO:0071496	8	8	0
regulation of protein localization	GO:0032880	7	7	0
negative regulation of transport	GO:0051051	6	6	0
pattern specification process	GO:0007389	6	6	0
regulation of homeostatic process	GO:0032844	6	6	0
regulation of transmembrane transport	GO:0034762	6	6	0
kidney development	GO:0001822	5	5	0
negative regulation of cellular component organization	GO:0051129	5	5	0
sex differentiation	GO:0007548	5	5	0
adaptive immune response	GO:0002250	4	4	0
cellular process involved in reproduction in multicellular organism	GO:0022412	4	4	0
lung development	GO:0030324	4	4	0
modulation of synaptic transmission	GO:0050804	4	4	0
respiratory tube development	GO:0030323	4	4	0
response to acid chemical	GO:0001101	4	4	0
symbiosis, encompassing mutualism through parasitism	GO:0044403	4	4	0
tissue migration	GO:0090130	4	4	0
cellular response to abiotic stimulus	GO:0071214	3	3	0
cytokine production involved in immune response	GO:0002367	3	3	0
digestive tract development	GO:0048565	3	3	0
erythrocyte homeostasis	GO:0034101	3	3	0
female pregnancy	GO:0007565	3	3	0
leukocyte chemotaxis	GO:0030595	3	3	0
negative regulation of cell cycle	GO:0045786	3	3	0
protein glycosylation	GO:0006486	3	3	0
telencephalon development	GO:0021537	3	3	0
cellular response to biotic stimulus	GO:0071216	2	2	0
developmental growth involved in morphogenesis	GO:0060560	2	2	0
developmental maturation	GO:0021700	2	2	0
digestion	GO:0007586	2	2	0
endocrine pancreas development	GO:0031018	2	2	0
germinal center formation	GO:0002467	2	2	0
immunoglobulin production	GO:0002377	2	2	0
isotype switching	GO:0045190	2	2	0
negative regulation of cell aging	GO:0090344	2	2	0
negative regulation of cellular senescence	GO:2000773	2	2	0
negative regulation of isotype switching	GO:0045829	2	2	0
positive regulation of cell cycle	GO:0045787	2	2	0
positive regulation of leukocyte migration	GO:0002687	2	2	0
positive regulation of lipid transport	GO:0032370	2	2	0
regulation of cell aging	GO:0090342	2	2	0
regulation of protein stability	GO:0031647	2	2	0
response to fluid shear stress	GO:0034405	2	2	0
response to heat	GO:0009408	2	2	0
somatic diversification of immune receptors	GO:0002200	2	2	0
somatic diversification of immune receptors via germline recombination within a single locus	GO:0002562	2	2	0
somatic diversification of immunoglobulins	GO:0016445	2	2	0
synapse organization	GO:0050808	2	2	0
tissue remodeling	GO:0048771	2	2	0
type 2 immune response	GO:0042092	2	2	0
antigen processing and presentation of peptide antigen	GO:0048002	1	1	0
ascending aorta development	GO:0035905	1	1	0
ascending aorta morphogenesis	GO:0035910	1	1	0
cardiac chamber formation	GO:0003207	1	1	0
cellular aldehyde metabolic process	GO:0006081	1	1	0
cellular potassium ion transport	GO:0071804	1	1	0
cerebral cortex development	GO:0021987	1	1	0
cochlea development	GO:0090102	1	1	0
conditioned taste aversion	GO:0001661	1	1	0
DNA damage response, detection of DNA damage	GO:0042769	1	1	0
fatty acid derivative metabolic process	GO:1901568	1	1	0
glomerulus development	GO:0032835	1	1	0
heart valve development	GO:0003170	1	1	0
heart valve morphogenesis	GO:0003179	1	1	0
hindgut morphogenesis	GO:0007442	1	1	0
hippocampus development	GO:0021766	1	1	0
inflammatory response to antigenic stimulus	GO:0002437	1	1	0
lymphocyte migration	GO:0072676	1	1	0
macromolecule methylation	GO:0043414	1	1	0
maternal placenta development	GO:0001893	1	1	0
maternal process involved in female pregnancy	GO:0060135	1	1	0
muscle cell proliferation	GO:0033002	1	1	0
negative regulation of cellular response to oxidative stress	GO:1900408	1	1	0
negative regulation of defense response	GO:0031348	1	1	0
negative regulation of endocytosis	GO:0045806	1	1	0
negative regulation of kidney development	GO:0090185	1	1	0
negative regulation of lipopolysaccharide-mediated signaling pathway	GO:0031665	1	1	0
negative regulation of multi-organism process	GO:0043901	1	1	0
negative regulation of response to biotic stimulus	GO:0002832	1	1	0
negative regulation of response to oxidative stress	GO:1902883	1	1	0
negative regulation of response to wounding	GO:1903035	1	1	0
negative regulation of transmembrane transport	GO:0034763	1	1	0
negative regulation of transporter activity	GO:0032410	1	1	0
oocyte differentiation	GO:0009994	1	1	0
oocyte maturation	GO:0001556	1	1	0
organ formation	GO:0048645	1	1	0
outflow tract morphogenesis	GO:0003151	1	1	0
ovarian follicle development	GO:0001541	1	1	0
plasma lipoprotein particle organization	GO:0071827	1	1	0
plasma lipoprotein particle remodeling	GO:0034369	1	1	0
positive regulation of blood circulation	GO:1903524	1	1	0
positive regulation of hormone secretion	GO:0046887	1	1	0
positive regulation of lipid storage	GO:0010884	1	1	0
positive regulation of protein localization to nucleus	GO:1900182	1	1	0
positive regulation of receptor recycling	GO:0001921	1	1	0
positive regulation of response to DNA damage stimulus	GO:2001022	1	1	0
positive regulation of transporter activity	GO:0032411	1	1	0
production of molecular mediator involved in inflammatory response	GO:0002532	1	1	0
prostate gland epithelium morphogenesis	GO:0060740	1	1	0
prostate gland morphogenesis	GO:0060512	1	1	0
regulation of actin filament bundle assembly	GO:0032231	1	1	0
regulation of bone resorption	GO:0045124	1	1	0
regulation of branching involved in prostate gland morphogenesis	GO:0060687	1	1	0
regulation of lipid storage	GO:0010883	1	1	0
regulation of lipopolysaccharide-mediated signaling pathway	GO:0031664	1	1	0
regulation of microtubule-based process	GO:0032886	1	1	0
regulation of morphogenesis of a branching structure	GO:0060688	1	1	0
regulation of tissue remodeling	GO:0034103	1	1	0
response to arsenic-containing substance	GO:0046685	1	1	0
response to gravity	GO:0009629	1	1	0
response to hyperoxia	GO:0055093	1	1	0
response to xenobiotic stimulus	GO:0009410	1	1	0
ribonucleoprotein complex biogenesis	GO:0022613	1	1	0
sebum secreting cell proliferation	GO:1990654	1	1	0
secretion by tissue	GO:0032941	1	1	0
sleep	GO:0030431	1	1	0
somitogenesis	GO:0001756	1	1	0
syncytium formation	GO:0006949	1	1	0
xenobiotic metabolic process	GO:0006805	1	1	0
response to organic substance	GO:0010033	34	35	0.0418202
negative regulation of cellular metabolic process	GO:0031324	27	28	0.0524674
negative regulation of macromolecule metabolic process	GO:0010605	24	25	0.0588937
regulation of multicellular organismal development	GO:2000026	23	24	0.0614005
response to oxygen-containing compound	GO:1901700	19	20	0.0740006
negative regulation of signaling	GO:0023057	16	17	0.0874628
regulation of developmental process	GO:0050793	31	33	0.0901978
negative regulation of metabolic process	GO:0009892	28	30	0.0995357
cell migration	GO:0016477	14	15	0.0995357
negative regulation of cell death	GO:0060548	13	14	0.106915
cell-cell signaling	GO:0007267	12	13	0.115477
regulation of catalytic activity	GO:0050790	23	25	0.120294
anatomical structure morphogenesis	GO:0009653	44	48	0.125531
cellular response to chemical stimulus	GO:0070887	33	36	0.125531
carbohydrate metabolic process	GO:0005975	11	12	0.125531
hematopoietic or lymphoid organ development	GO:0048534	11	12	0.125531
tube development	GO:0035295	11	12	0.125531
positive regulation of cellular component organization	GO:0051130	10	11	0.137504
macromolecular complex subunit organization	GO:0043933	19	21	0.14439
cellular response to endogenous stimulus	GO:0071495	18	20	0.152003
signal transduction by protein phosphorylation	GO:0023014	9	10	0.152003
embryonic organ development	GO:0048568	8	9	0.169925
cellular component morphogenesis	GO:0032989	23	26	0.176878
cellular developmental process	GO:0048869	50	57	0.189034
cell motility	GO:0048870	14	16	0.192645
cellular component disassembly	GO:0022411	7	8	0.192645
head development	GO:0060322	7	8	0.192645
regulation of cellular localization	GO:0060341	13	15	0.206451
cell development	GO:0048468	30	35	0.222392
regulation of cellular component movement	GO:0051270	12	14	0.222392
response to hormone	GO:0009725	12	14	0.222392
negative regulation of immune system process	GO:0002683	6	7	0.222392
cell-cell adhesion	GO:0098609	11	13	0.241008
embryo development	GO:0009790	16	19	0.247928
regulation of cell death	GO:0010941	21	25	0.251539
regulation of cellular component organization	GO:0051128	21	25	0.251539
regulation of cell cycle	GO:0051726	5	6	0.263034
anatomical structure formation involved in morphogenesis	GO:0048646	21	26	0.308122
cell death	GO:0008219	24	30	0.321928
organ morphogenesis	GO:0009887	16	20	0.321928
embryonic morphogenesis	GO:0048598	12	15	0.321928
positive regulation of catalytic activity	GO:0043085	12	15	0.321928
negative regulation of cell differentiation	GO:0045596	8	10	0.321928
multicellular organismal homeostasis	GO:0048871	4	5	0.321928
negative regulation of cytokine production	GO:0001818	4	5	0.321928
reactive oxygen species metabolic process	GO:0072593	4	5	0.321928
response to topologically incorrect protein	GO:0035966	4	5	0.321928
regulation of multicellular organismal process	GO:0051239	34	43	0.338802
lipid metabolic process	GO:0006629	15	19	0.341037
multicellular organismal development	GO:0007275	53	68	0.359542
movement of cell or subcellular component	GO:0006928	27	35	0.374396
oxidation-reduction process	GO:0055114	12	16	0.415037
positive regulation of molecular function	GO:0044093	12	16	0.415037
protein complex biogenesis	GO:0070271	9	12	0.415037
blood vessel development	GO:0001568	6	8	0.415037
lymphocyte activation	GO:0046649	6	8	0.415037
development of primary sexual characteristics	GO:0045137	3	4	0.415037
gonad development	GO:0008406	3	4	0.415037
lymphocyte activation involved in immune response	GO:0002285	3	4	0.415037
regulation of blood pressure	GO:0008217	3	4	0.415037
regulation of multi-organism process	GO:0043900	3	4	0.415037
regulation of protein complex assembly	GO:0043254	3	4	0.415037
response to toxic substance	GO:0009636	3	4	0.415037
response to virus	GO:0009615	3	4	0.415037
viral process	GO:0016032	3	4	0.415037
system development	GO:0048731	50	67	0.422233
lipid localization	GO:0010876	5	7	0.485427
response to drug	GO:0042493	5	7	0.485427
organic substance catabolic process	GO:1901575	12	17	0.5025
regulation of cellular component biogenesis	GO:0044087	7	10	0.514573
extracellular structure organization	GO:0043062	8	12	0.584963
response to inorganic substance	GO:0010035	6	9	0.584963
single-organism carbohydrate metabolic process	GO:0044723	6	9	0.584963
gland development	GO:0048732	4	6	0.584963
response to radiation	GO:0009314	4	6	0.584963
cellular ketone metabolic process	GO:0042180	2	3	0.584963
defense response to virus	GO:0051607	2	3	0.584963
energy derivation by oxidation of organic compounds	GO:0015980	2	3	0.584963
learning or memory	GO:0007611	2	3	0.584963
myeloid leukocyte migration	GO:0097529	2	3	0.584963
negative regulation of nervous system development	GO:0051961	2	3	0.584963
regulation of cell projection assembly	GO:0060491	2	3	0.584963
regulation of hormone secretion	GO:0046883	2	3	0.584963
regulation of transporter activity	GO:0032409	2	3	0.584963
stem cell population maintenance	GO:0019827	2	3	0.584963
organelle organization	GO:0006996	23	35	0.605721
system process	GO:0003008	13	20	0.621488
cellular component assembly	GO:0022607	19	31	0.706269
organic hydroxy compound metabolic process	GO:1901615	6	10	0.736966
cell activation involved in immune response	GO:0002263	3	5	0.736966
histone modification	GO:0016570	3	5	0.736966
leukocyte activation involved in immune response	GO:0002366	3	5	0.736966
negative regulation of cell growth	GO:0030308	3	5	0.736966
negative regulation of growth	GO:0045926	3	5	0.736966
negative regulation of hemopoiesis	GO:1903707	3	5	0.736966
regulation of anatomical structure size	GO:0090066	3	5	0.736966
regulation of immune effector process	GO:0002697	3	5	0.736966
regulation of vesicle-mediated transport	GO:0060627	3	5	0.736966
organ development	GO:0048513	34	57	0.745427
tissue morphogenesis	GO:0048729	10	17	0.765535
heart development	GO:0007507	8	14	0.807355
cellular catabolic process	GO:0044248	9	16	0.830075
regulation of cell growth	GO:0001558	5	9	0.847997
single-organism organelle organization	GO:1902589	16	29	0.857981
cell-substrate adhesion	GO:0031589	5	10	1
cardiac chamber development	GO:0003205	4	8	1
cardiac chamber morphogenesis	GO:0003206	4	8	1
response to oxidative stress	GO:0006979	4	8	1
response to mechanical stimulus	GO:0009612	3	6	1
B cell activation involved in immune response	GO:0002312	2	4	1
cofactor metabolic process	GO:0051186	2	4	1
formation of primary germ layer	GO:0001704	2	4	1
generation of precursor metabolites and energy	GO:0006091	2	4	1
glycosyl compound metabolic process	GO:1901657	2	4	1
negative regulation of intracellular transport	GO:0032387	2	4	1
regulation of heart rate	GO:0002027	2	4	1
response to transforming growth factor beta	GO:0071559	2	4	1
glial cell proliferation	GO:0014009	1	2	1
hindbrain development	GO:0030902	1	2	1
hormone catabolic process	GO:0042447	1	2	1
negative regulation of cellular protein localization	GO:1903828	1	2	1
negative regulation of cellular response to insulin stimulus	GO:1900077	1	2	1
negative regulation of homeostatic process	GO:0032845	1	2	1
negative regulation of intracellular protein transport	GO:0090317	1	2	1
negative regulation of ion transport	GO:0043271	1	2	1
negative regulation of protein transport	GO:0051224	1	2	1
negative regulation of sequestering of calcium ion	GO:0051283	1	2	1
nephron development	GO:0072006	1	2	1
organ growth	GO:0035265	1	2	1
pallium development	GO:0021543	1	2	1
post-embryonic development	GO:0009791	1	2	1
prostate gland development	GO:0030850	1	2	1
receptor recycling	GO:0001881	1	2	1
regulation of cell shape	GO:0008360	1	2	1
regulation of cellular response to insulin stimulus	GO:1900076	1	2	1
regulation of receptor recycling	GO:0001919	1	2	1
regulation of sequestering of calcium ion	GO:0051282	1	2	1
response to BMP	GO:0071772	1	2	1
response to immobilization stress	GO:0035902	1	2	1
response to nutrient	GO:0007584	1	2	1
response to transition metal nanoparticle	GO:1990267	1	2	1
substrate adhesion-dependent cell spreading	GO:0034446	1	2	1
tissue development	GO:0009888	19	40	1.074
cellular lipid metabolic process	GO:0044255	9	19	1.078
cell growth	GO:0016049	4	9	1.16993
developmental growth	GO:0048589	4	9	1.16993
sensory organ development	GO:0007423	4	9	1.16993
regulation of growth	GO:0040008	7	16	1.19265
cell junction organization	GO:0034330	4	10	1.32193
cellular carbohydrate metabolic process	GO:0044262	2	5	1.32193
detection of abiotic stimulus	GO:0009582	2	5	1.32193
detection of external stimulus	GO:0009581	2	5	1.32193
positive regulation of cellular component biogenesis	GO:0044089	2	5	1.32193
regulation of cellular response to growth factor stimulus	GO:0090287	2	5	1.32193
regulation of system process	GO:0044057	7	18	1.36257
regulation of catabolic process	GO:0009894	3	8	1.41504
response to oxygen levels	GO:0070482	3	8	1.41504
inner ear development	GO:0048839	2	6	1.58496
establishment or maintenance of cell polarity	GO:0007163	1	3	1.58496
lipid storage	GO:0019915	1	3	1.58496
maintenance of location	GO:0051235	1	3	1.58496
negative regulation of catabolic process	GO:0009895	1	3	1.58496
ovulation cycle	GO:0042698	1	3	1.58496
ovulation cycle process	GO:0022602	1	3	1.58496
positive regulation of protein complex assembly	GO:0031334	1	3	1.58496
regulation of receptor activity	GO:0010469	1	3	1.58496
regulation of response to cytokine stimulus	GO:0060759	1	3	1.58496
cellular component assembly involved in morphogenesis	GO:0010927	3	10	1.73697
regulation of actin filament-based process	GO:0032970	2	7	1.80735
response to hypoxia	GO:0001666	2	7	1.80735
negative regulation of carbohydrate metabolic process	GO:0045912	1	4	2
regulation of response to biotic stimulus	GO:0002831	1	4	2
regulation of synapse structure or activity	GO:0050803	1	4	2
regulation of the force of heart contraction	GO:0002026	1	4	2
muscle structure development	GO:0061061	6	27	2.16993
regulation of plasma lipoprotein particle levels	GO:0097006	1	5	2.32193
positive regulation of catabolic process	GO:0009896	1	6	2.58496
actin filament-based process	GO:0030029	4	26	2.70044
positive regulation of growth	GO:0045927	1	7	2.80735
multicellular organismal movement	GO:0050879	0	7	0
regulation of developmental growth	GO:0048638	0	7	0
regulation of muscle adaptation	GO:0043502	0	6	0
positive regulation of developmental growth	GO:0048639	0	5	0
regulation of muscle tissue development	GO:1901861	0	5	0
plasma lipoprotein particle clearance	GO:0034381	0	4	0
positive regulation of lipid metabolic process	GO:0045834	0	4	0
striated muscle adaptation	GO:0014888	0	4	0
face development	GO:0060324	0	3	0
negative regulation of cell motility	GO:2000146	0	3	0
negative regulation of cellular component movement	GO:0051271	0	3	0
negative regulation of locomotion	GO:0040013	0	3	0
positive regulation of muscle organ development	GO:0048636	0	3	0
positive regulation of muscle tissue development	GO:1901863	0	3	0
regulation of cellular component size	GO:0032535	0	3	0
regulation of defense response to virus	GO:0050688	0	3	0
skeletal muscle tissue growth	GO:0048630	0	3	0
apoptotic process involved in development	GO:1902742	0	2	0
body morphogenesis	GO:0010171	0	2	0
cerebellar cortex development	GO:0021695	0	2	0
cerebellar cortex formation	GO:0021697	0	2	0
cerebellar cortex morphogenesis	GO:0021696	0	2	0
cerebellar Purkinje cell layer development	GO:0021680	0	2	0
cerebellar Purkinje cell layer morphogenesis	GO:0021692	0	2	0
cerebellum development	GO:0021549	0	2	0
cerebellum morphogenesis	GO:0021587	0	2	0
circadian regulation of gene expression	GO:0032922	0	2	0
detection of stimulus involved in sensory perception	GO:0050906	0	2	0
developmental cell growth	GO:0048588	0	2	0
ERAD pathway	GO:0036503	0	2	0
face morphogenesis	GO:0060325	0	2	0
hair follicle development	GO:0001942	0	2	0
head morphogenesis	GO:0060323	0	2	0
hindbrain morphogenesis	GO:0021575	0	2	0
mature B cell differentiation involved in immune response	GO:0002313	0	2	0
metencephalon development	GO:0022037	0	2	0
molting cycle	GO:0042303	0	2	0
molting cycle process	GO:0022404	0	2	0
muscle atrophy	GO:0014889	0	2	0
negative regulation of response to cytokine stimulus	GO:0060761	0	2	0
neural nucleus development	GO:0048857	0	2	0
positive regulation of carbohydrate metabolic process	GO:0045913	0	2	0
positive regulation of cell growth	GO:0030307	0	2	0
reactive nitrogen species metabolic process	GO:2001057	0	2	0
reactive oxygen species biosynthetic process	GO:1903409	0	2	0
regulation of organ growth	GO:0046620	0	2	0
response to muscle inactivity	GO:0014870	0	2	0
response to muscle inactivity involved in regulation of muscle adaptation	GO:0014877	0	2	0
response to osmotic stress	GO:0006970	0	2	0
adrenal cortex development	GO:0035801	0	1	0
adrenal cortex formation	GO:0035802	0	1	0
anatomical structure arrangement	GO:0048532	0	1	0
antigen processing and presentation of exogenous antigen	GO:0019884	0	1	0
antigen processing and presentation of peptide or polysaccharide antigen via MHC class II	GO:0002504	0	1	0
apoptotic process involved in luteolysis	GO:0061364	0	1	0
apoptotic process involved in morphogenesis	GO:0060561	0	1	0
beta-amyloid clearance	GO:0097242	0	1	0
cardiac muscle tissue growth	GO:0055017	0	1	0
cargo loading into vesicle	GO:0035459	0	1	0
cell adhesion mediated by integrin	GO:0033627	0	1	0
cell redox homeostasis	GO:0045454	0	1	0
cerebellar granular layer development	GO:0021681	0	1	0
cerebellar granular layer formation	GO:0021684	0	1	0
cerebellar granular layer morphogenesis	GO:0021683	0	1	0
cerebellar molecular layer development	GO:0021679	0	1	0
cerebellar molecular layer formation	GO:0021688	0	1	0
cerebellar molecular layer morphogenesis	GO:0021687	0	1	0
cerebellar Purkinje cell layer formation	GO:0021694	0	1	0
craniofacial suture morphogenesis	GO:0097094	0	1	0
demethylation	GO:0070988	0	1	0
developmental pigmentation	GO:0048066	0	1	0
DNA damage induced protein phosphorylation	GO:0006975	0	1	0
ectopic germ cell programmed cell death	GO:0035234	0	1	0
embryo implantation	GO:0007566	0	1	0
embryonic camera-type eye formation	GO:0060900	0	1	0
ER-associated misfolded protein catabolic process	GO:0071712	0	1	0
establishment of tissue polarity	GO:0007164	0	1	0
external encapsulating structure organization	GO:0045229	0	1	0
hair follicle morphogenesis	GO:0031069	0	1	0
heme metabolic process	GO:0042168	0	1	0
inositol phosphate metabolic process	GO:0043647	0	1	0
intermediate filament-based process	GO:0045103	0	1	0
keratinization	GO:0031424	0	1	0
lens development in camera-type eye	GO:0002088	0	1	0
leukocyte degranulation	GO:0043299	0	1	0
localization within membrane	GO:0051668	0	1	0
luteolysis	GO:0001554	0	1	0
mast cell activation involved in immune response	GO:0002279	0	1	0
midbrain development	GO:0030901	0	1	0
multicellular organismal signaling	GO:0035637	0	1	0
multicellular organism growth	GO:0035264	0	1	0
myoblast proliferation	GO:0051450	0	1	0
negative regulation of biomineral tissue development	GO:0070168	0	1	0
negative regulation of cellular response to growth factor stimulus	GO:0090288	0	1	0
negative regulation of epidermis development	GO:0045683	0	1	0
negative regulation of hormone secretion	GO:0046888	0	1	0
negative regulation of lipid metabolic process	GO:0045833	0	1	0
negative regulation of lipoprotein particle clearance	GO:0010985	0	1	0
negative regulation of receptor recycling	GO:0001920	0	1	0
negative regulation of secretion	GO:0051048	0	1	0
negative regulation of secretion by cell	GO:1903531	0	1	0
negative regulation of synaptic transmission	GO:0050805	0	1	0
nitrogen cycle metabolic process	GO:0071941	0	1	0
olfactory pit development	GO:0060166	0	1	0
otolith development	GO:0048840	0	1	0
ovarian follicle rupture	GO:0001543	0	1	0
ovulation	GO:0030728	0	1	0
ovulation from ovarian follicle	GO:0001542	0	1	0
pigment metabolic process	GO:0042440	0	1	0
positive regulation of action potential	GO:0045760	0	1	0
positive regulation of cartilage development	GO:0061036	0	1	0
positive regulation of cellular response to transforming growth factor beta stimulus	GO:1903846	0	1	0
positive regulation of cholesterol storage	GO:0010886	0	1	0
positive regulation of endocytic recycling	GO:2001137	0	1	0
positive regulation of endocytosis	GO:0045807	0	1	0
positive regulation of filopodium assembly	GO:0051491	0	1	0
positive regulation of glucose transport	GO:0010828	0	1	0
positive regulation of kidney development	GO:0090184	0	1	0
positive regulation of male gonad development	GO:2000020	0	1	0
positive regulation of multicellular organism growth	GO:0040018	0	1	0
positive regulation of muscle hypertrophy	GO:0014742	0	1	0
positive regulation of pseudopodium assembly	GO:0031274	0	1	0
positive regulation of renal albumin absorption	GO:2000534	0	1	0
positive regulation of synapse assembly	GO:0051965	0	1	0
positive regulation of syncytium formation by plasma membrane fusion	GO:0060143	0	1	0
protein demethylation	GO:0006482	0	1	0
reflex	GO:0060004	0	1	0
regulation of action potential	GO:0098900	0	1	0
regulation of binding	GO:0051098	0	1	0
regulation of cholesterol homeostasis	GO:2000188	0	1	0
regulation of developmental pigmentation	GO:0048070	0	1	0
regulation of development, heterochronic	GO:0040034	0	1	0
regulation of energy homeostasis	GO:2000505	0	1	0
regulation of establishment or maintenance of cell polarity	GO:0032878	0	1	0
regulation of inclusion body assembly	GO:0090083	0	1	0
regulation of lipoprotein particle clearance	GO:0010984	0	1	0
regulation of male gonad development	GO:2000018	0	1	0
regulation of membrane permeability	GO:0090559	0	1	0
regulation of multicellular organism growth	GO:0040014	0	1	0
regulation of muscle filament sliding speed	GO:0032972	0	1	0
regulation of synapse assembly	GO:0051963	0	1	0
respiratory gaseous exchange	GO:0007585	0	1	0
response to electrical stimulus	GO:0051602	0	1	0
response to nerve growth factor	GO:1990089	0	1	0
response to sterol depletion	GO:0006991	0	1	0
sex determination	GO:0007530	0	1	0
striatum development	GO:0021756	0	1	0
subpallium development	GO:0021544	0	1	0
synaptic growth at neuromuscular junction	GO:0051124	0	1	0
thioester metabolic process	GO:0035383	0	1	0
thyroid hormone metabolic process	GO:0042403	0	1	0
urea metabolic process	GO:0019627	0	1	0
visual behavior	GO:0007632	0	1	0
adult behavior	GO:0030534	2	0	0
adult locomotory behavior	GO:0008344	2	0	0
androgen metabolic process	GO:0008209	1	0	0
angiotensin catabolic process in blood	GO:0002005	1	0	0
antimicrobial humoral response	GO:0019730	2	0	0
behavioral fear response	GO:0001662	1	0	0
blastocyst development	GO:0001824	1	0	0
blastocyst growth	GO:0001832	1	0	0
branching involved in labyrinthine layer morphogenesis	GO:0060670	2	0	0
bundle of His development	GO:0003166	1	0	0
C21-steroid hormone metabolic process	GO:0008207	2	0	0
cardiac conduction system development	GO:0003161	1	0	0
cartilage development involved in endochondral bone morphogenesis	GO:0060351	1	0	0
cell proliferation in bone marrow	GO:0071838	1	0	0
cell proliferation involved in kidney development	GO:0072111	1	0	0
cellular carbohydrate biosynthetic process	GO:0034637	1	0	0
cellular detoxification	GO:1990748	1	0	0
cellular pigmentation	GO:0033059	1	0	0
cell wall macromolecule metabolic process	GO:0044036	1	0	0
chromosome segregation	GO:0007059	2	0	0
corpus callosum development	GO:0022038	1	0	0
dendrite development	GO:0016358	2	0	0
dendritic spine development	GO:0060996	1	0	0
detection of chemical stimulus	GO:0009593	1	0	0
DNA repair	GO:0006281	6	0	0
eating behavior	GO:0042755	1	0	0
ectodermal placode development	GO:0071696	1	0	0
ectodermal placode formation	GO:0060788	1	0	0
ectodermal placode morphogenesis	GO:0071697	1	0	0
electron transport chain	GO:0022900	1	0	0
embryonic placenta morphogenesis	GO:0060669	2	0	0
ensheathment of neurons	GO:0007272	1	0	0
entry into other organism involved in symbiotic interaction	GO:0051828	1	0	0
establishment of organelle localization	GO:0051656	3	0	0
establishment of RNA localization	GO:0051236	1	0	0
execution phase of apoptosis	GO:0097194	1	0	0
fertilization	GO:0009566	1	0	0
fibroblast proliferation	GO:0048144	2	0	0
forebrain morphogenesis	GO:0048853	1	0	0
granuloma formation	GO:0002432	1	0	0
grooming behavior	GO:0007625	1	0	0
His-Purkinje system development	GO:0003164	1	0	0
humoral immune response	GO:0006959	2	0	0
inner cell mass cell proliferation	GO:0001833	1	0	0
interaction with host	GO:0051701	2	0	0
interferon-beta biosynthetic process	GO:0045350	1	0	0
interleukin-6 biosynthetic process	GO:0042226	1	0	0
interleukin-8 biosynthetic process	GO:0042228	1	0	0
labyrinthine layer development	GO:0060711	2	0	0
labyrinthine layer morphogenesis	GO:0060713	2	0	0
layer formation in cerebral cortex	GO:0021819	1	0	0
limb joint morphogenesis	GO:0036022	1	0	0
lymphangiogenesis	GO:0001946	1	0	0
lymphocyte homeostasis	GO:0002260	1	0	0
lymph vessel development	GO:0001945	1	0	0
lymph vessel morphogenesis	GO:0036303	1	0	0
mammary gland formation	GO:0060592	1	0	0
mating	GO:0007618	1	0	0
meiotic cell cycle process	GO:1903046	2	0	0
meiotic nuclear division	GO:0007126	2	0	0
membrane biogenesis	GO:0044091	1	0	0
mineralocorticoid metabolic process	GO:0008212	1	0	0
movement in host environment	GO:0052126	1	0	0
multicellular organismal response to stress	GO:0033555	2	0	0
multi-organism transport	GO:0044766	1	0	0
negative regulation of blood circulation	GO:1903523	1	0	0
negative regulation of cilium assembly	GO:1902018	1	0	0
negative regulation of detection of glucose	GO:2000971	1	0	0
negative regulation of epithelial to mesenchymal transition	GO:0010719	1	0	0
negative regulation of glucose transport	GO:0010829	1	0	0
negative regulation of lipid transport	GO:0032369	1	0	0
negative regulation of nucleobase-containing compound transport	GO:0032240	1	0	0
negative regulation of vasculature development	GO:1901343	1	0	0
nephron morphogenesis	GO:0072028	1	0	0
one-carbon metabolic process	GO:0006730	2	0	0
oxygen metabolic process	GO:0072592	1	0	0
parturition	GO:0007567	1	0	0
penile erection	GO:0043084	1	0	0
placenta blood vessel development	GO:0060674	1	0	0
positive regulation of acrosome reaction	GO:2000344	1	0	0
positive regulation of actin filament bundle assembly	GO:0032233	1	0	0
positive regulation of amine transport	GO:0051954	1	0	0
positive regulation of biomineral tissue development	GO:0070169	1	0	0
positive regulation of bone resorption	GO:0045780	1	0	0
positive regulation of calcium ion transport into cytosol	GO:0010524	1	0	0
positive regulation of cell division	GO:0051781	2	0	0
positive regulation of cell junction assembly	GO:1901890	1	0	0
positive regulation of cellular pH reduction	GO:0032849	1	0	0
positive regulation of cellular response to oxidative stress	GO:1900409	1	0	0
positive regulation of embryonic development	GO:0040019	2	0	0
positive regulation of homeostatic process	GO:0032846	2	0	0
positive regulation of long-term synaptic potentiation	GO:1900273	1	0	0
positive regulation of membrane depolarization	GO:1904181	1	0	0
positive regulation of mitochondrial depolarization	GO:0051901	1	0	0
positive regulation of mucus secretion	GO:0070257	1	0	0
positive regulation of multi-organism process	GO:0043902	2	0	0
positive regulation of neurotransmitter transport	GO:0051590	1	0	0
positive regulation of oligopeptide transport	GO:2000878	1	0	0
positive regulation of organic acid transport	GO:0032892	3	0	0
positive regulation of ossification	GO:0045778	2	0	0
positive regulation of penile erection	GO:0060406	1	0	0
positive regulation of protein localization to cell periphery	GO:1904377	1	0	0
positive regulation of response to oxidative stress	GO:1902884	1	0	0
positive regulation of tissue remodeling	GO:0034105	1	0	0
primitive streak formation	GO:0090009	1	0	0
reciprocal meiotic recombination	GO:0007131	2	0	0
regulation of acrosome reaction	GO:0060046	1	0	0
regulation of appetite	GO:0032098	1	0	0
regulation of cellular pH reduction	GO:0032847	1	0	0
regulation of detection of glucose	GO:2000970	1	0	0
regulation of feeding behavior	GO:0060259	1	0	0
regulation of grooming behavior	GO:2000821	1	0	0
regulation of insulin secretion involved in cellular response to glucose stimulus	GO:0061178	1	0	0
regulation of long-term synaptic potentiation	GO:1900271	1	0	0
regulation of mucus secretion	GO:0070255	1	0	0
regulation of penile erection	GO:0060405	1	0	0
regulation of RNA stability	GO:0043487	1	0	0
regulation of translational fidelity	GO:0006450	1	0	0
regulation of vascular permeability	GO:0043114	1	0	0
removal of superoxide radicals	GO:0019430	1	0	0
respiratory burst	GO:0045730	1	0	0
response to food	GO:0032094	2	0	0
response to fungus	GO:0009620	1	0	0
RNA localization	GO:0006403	1	0	0
secondary metabolic process	GO:0019748	1	0	0
sperm axoneme assembly	GO:0007288	1	0	0
toxin metabolic process	GO:0009404	1	0	0
ureter development	GO:0072189	1	0	0
viral gene expression	GO:0019080	1	0	0
vitamin catabolic process	GO:0009111	1	0	0

## Sheet: filtered
Supplementary table 15: Differentially expressed gene count in biological processes, between TH response at pre-HTP or in 6 month old Axolotl.
BP.Description	BP.GOID	Paedomorphs	preHTP
positive regulation of growth	GO:0045927	1	7
actin filament-based process	GO:0030029	4	26
positive regulation of catabolic process	GO:0009896	1	6
regulation of plasma lipoprotein particle levels	GO:0097006	1	5
muscle structure development	GO:0061061	6	27
negative regulation of carbohydrate metabolic process	GO:0045912	1	4
regulation of response to biotic stimulus	GO:0002831	1	4
regulation of synapse structure or activity	GO:0050803	1	4
regulation of the force of heart contraction	GO:0002026	1	4
regulation of actin filament-based process	GO:0032970	2	7
response to hypoxia	GO:0001666	2	7
cellular component assembly involved in morphogenesis	GO:0010927	3	10
inner ear development	GO:0048839	2	6
establishment or maintenance of cell polarity	GO:0007163	1	3
lipid storage	GO:0019915	1	3
maintenance of location	GO:0051235	1	3
negative regulation of catabolic process	GO:0009895	1	3
ovulation cycle	GO:0042698	1	3
ovulation cycle process	GO:0022602	1	3
positive regulation of protein complex assembly	GO:0031334	1	3
regulation of receptor activity	GO:0010469	1	3
regulation of response to cytokine stimulus	GO:0060759	1	3
regulation of catabolic process	GO:0009894	3	8
response to oxygen levels	GO:0070482	3	8
regulation of system process	GO:0044057	7	18
cell junction organization	GO:0034330	4	10
cellular carbohydrate metabolic process	GO:0044262	2	5
detection of abiotic stimulus	GO:0009582	2	5
detection of external stimulus	GO:0009581	2	5
positive regulation of cellular component biogenesis	GO:0044089	2	5
regulation of cellular response to growth factor stimulus	GO:0090287	2	5
regulation of growth	GO:0040008	7	16
cell growth	GO:0016049	4	9
developmental growth	GO:0048589	4	9
sensory organ development	GO:0007423	4	9
cellular lipid metabolic process	GO:0044255	9	19
tissue development	GO:0009888	19	40
cell-substrate adhesion	GO:0031589	5	10
cardiac chamber development	GO:0003205	4	8
cardiac chamber morphogenesis	GO:0003206	4	8
response to oxidative stress	GO:0006979	4	8
response to mechanical stimulus	GO:0009612	3	6
B cell activation involved in immune response	GO:0002312	2	4
cofactor metabolic process	GO:0051186	2	4
formation of primary germ layer	GO:0001704	2	4
generation of precursor metabolites and energy	GO:0006091	2	4
glycosyl compound metabolic process	GO:1901657	2	4
negative regulation of intracellular transport	GO:0032387	2	4
regulation of heart rate	GO:0002027	2	4
response to transforming growth factor beta	GO:0071559	2	4
glial cell proliferation	GO:0014009	1	2
hindbrain development	GO:0030902	1	2
hormone catabolic process	GO:0042447	1	2
negative regulation of cellular protein localization	GO:1903828	1	2
negative regulation of cellular response to insulin stimulus	GO:1900077	1	2
negative regulation of homeostatic process	GO:0032845	1	2
negative regulation of intracellular protein transport	GO:0090317	1	2
negative regulation of ion transport	GO:0043271	1	2
negative regulation of protein transport	GO:0051224	1	2
negative regulation of sequestering of calcium ion	GO:0051283	1	2
nephron development	GO:0072006	1	2
organ growth	GO:0035265	1	2
pallium development	GO:0021543	1	2
post-embryonic development	GO:0009791	1	2
prostate gland development	GO:0030850	1	2
receptor recycling	GO:0001881	1	2
regulation of cell shape	GO:0008360	1	2
regulation of cellular response to insulin stimulus	GO:1900076	1	2
regulation of receptor recycling	GO:0001919	1	2
regulation of sequestering of calcium ion	GO:0051282	1	2
response to BMP	GO:0071772	1	2
response to immobilization stress	GO:0035902	1	2
response to nutrient	GO:0007584	1	2
response to transition metal nanoparticle	GO:1990267	1	2
substrate adhesion-dependent cell spreading	GO:0034446	1	2
single-organism organelle organization	GO:1902589	16	29
regulation of cell growth	GO:0001558	5	9
cellular catabolic process	GO:0044248	9	16
heart development	GO:0007507	8	14
tissue morphogenesis	GO:0048729	10	17
organ development	GO:0048513	34	57
organic hydroxy compound metabolic process	GO:1901615	6	10
cell activation involved in immune response	GO:0002263	3	5
histone modification	GO:0016570	3	5
leukocyte activation involved in immune response	GO:0002366	3	5
negative regulation of cell growth	GO:0030308	3	5
negative regulation of growth	GO:0045926	3	5
negative regulation of hemopoiesis	GO:1903707	3	5
regulation of anatomical structure size	GO:0090066	3	5
regulation of immune effector process	GO:0002697	3	5
regulation of vesicle-mediated transport	GO:0060627	3	5
cellular component assembly	GO:0022607	19	31
system process	GO:0003008	13	20
organelle organization	GO:0006996	23	35
extracellular structure organization	GO:0043062	8	12
response to inorganic substance	GO:0010035	6	9
single-organism carbohydrate metabolic process	GO:0044723	6	9
gland development	GO:0048732	4	6
response to radiation	GO:0009314	4	6
cellular ketone metabolic process	GO:0042180	2	3
defense response to virus	GO:0051607	2	3
energy derivation by oxidation of organic compounds	GO:0015980	2	3
learning or memory	GO:0007611	2	3
myeloid leukocyte migration	GO:0097529	2	3
negative regulation of nervous system development	GO:0051961	2	3
regulation of cell projection assembly	GO:0060491	2	3
regulation of hormone secretion	GO:0046883	2	3
regulation of transporter activity	GO:0032409	2	3
stem cell population maintenance	GO:0019827	2	3
regulation of cellular component biogenesis	GO:0044087	7	10
organic substance catabolic process	GO:1901575	12	17
lipid localization	GO:0010876	5	7
response to drug	GO:0042493	5	7
system development	GO:0048731	50	67
oxidation-reduction process	GO:0055114	12	16
positive regulation of molecular function	GO:0044093	12	16
protein complex biogenesis	GO:0070271	9	12
blood vessel development	GO:0001568	6	8
lymphocyte activation	GO:0046649	6	8
development of primary sexual characteristics	GO:0045137	3	4
gonad development	GO:0008406	3	4
lymphocyte activation involved in immune response	GO:0002285	3	4
regulation of blood pressure	GO:0008217	3	4
regulation of multi-organism process	GO:0043900	3	4
regulation of protein complex assembly	GO:0043254	3	4
response to toxic substance	GO:0009636	3	4
response to virus	GO:0009615	3	4
viral process	GO:0016032	3	4
movement of cell or subcellular component	GO:0006928	27	35
multicellular organismal development	GO:0007275	53	68
lipid metabolic process	GO:0006629	15	19
regulation of multicellular organismal process	GO:0051239	34	43
cell death	GO:0008219	24	30
organ morphogenesis	GO:0009887	16	20
embryonic morphogenesis	GO:0048598	12	15
positive regulation of catalytic activity	GO:0043085	12	15
negative regulation of cell differentiation	GO:0045596	8	10
multicellular organismal homeostasis	GO:0048871	4	5
negative regulation of cytokine production	GO:0001818	4	5
reactive oxygen species metabolic process	GO:0072593	4	5
response to topologically incorrect protein	GO:0035966	4	5
anatomical structure formation involved in morphogenesis	GO:0048646	21	26
regulation of cell cycle	GO:0051726	5	6
regulation of cell death	GO:0010941	21	25
regulation of cellular component organization	GO:0051128	21	25
embryo development	GO:0009790	16	19
cell-cell adhesion	GO:0098609	11	13
cell development	GO:0048468	30	35
regulation of cellular component movement	GO:0051270	12	14
response to hormone	GO:0009725	12	14
negative regulation of immune system process	GO:0002683	6	7
regulation of cellular localization	GO:0060341	13	15
cell motility	GO:0048870	14	16
cellular component disassembly	GO:0022411	7	8
head development	GO:0060322	7	8
cellular developmental process	GO:0048869	50	57
cellular component morphogenesis	GO:0032989	23	26
embryonic organ development	GO:0048568	8	9
cellular response to endogenous stimulus	GO:0071495	18	20
signal transduction by protein phosphorylation	GO:0023014	9	10
macromolecular complex subunit organization	GO:0043933	19	21
positive regulation of cellular component organization	GO:0051130	10	11
anatomical structure morphogenesis	GO:0009653	44	48
cellular response to chemical stimulus	GO:0070887	33	36
carbohydrate metabolic process	GO:0005975	11	12
hematopoietic or lymphoid organ development	GO:0048534	11	12
tube development	GO:0035295	11	12
regulation of catalytic activity	GO:0050790	23	25
cell-cell signaling	GO:0007267	12	13
negative regulation of cell death	GO:0060548	13	14
regulation of cellular process	GO:0050794	101	93
regulation of cell differentiation	GO:0045595	25	23
positive regulation of nitrogen compound metabolic process	GO:0051173	24	22
positive regulation of cell death	GO:0010942	12	11
response to nitrogen compound	GO:1901698	12	11
response to organonitrogen compound	GO:0010243	12	11
regulation of signal transduction	GO:0009966	35	32
cell communication	GO:0007154	66	60
negative regulation of biological process	GO:0048519	55	50
cellular homeostasis	GO:0019725	11	10
regulation of metabolic process	GO:0019222	73	66
positive regulation of biological process	GO:0048518	61	55
cell activation	GO:0001775	10	9
regulation of cell adhesion	GO:0030155	10	9
protein metabolic process	GO:0019538	57	51
regulation of biosynthetic process	GO:0009889	47	42
cell cycle	GO:0007049	9	8
regulation of cellular response to stress	GO:0080135	9	8
transmembrane transport	GO:0055085	17	15
regulation of primary metabolic process	GO:0080090	64	56
signal transduction	GO:0007165	56	49
positive regulation of cellular component movement	GO:0051272	8	7
regulation of hemopoiesis	GO:1903706	8	7
reproductive structure development	GO:0048608	8	7
positive regulation of macromolecule metabolic process	GO:0010604	38	33
regulation of cellular metabolic process	GO:0031323	64	55
regulation of macromolecule metabolic process	GO:0060255	63	54
regulation of response to external stimulus	GO:0032101	14	12
brain development	GO:0007420	7	6
cellular response to extracellular stimulus	GO:0031668	7	6
innate immune response	GO:0045087	7	6
positive regulation of nervous system development	GO:0051962	7	6
tube morphogenesis	GO:0035239	7	6
cellular nitrogen compound metabolic process	GO:0034641	61	52
negative regulation of response to stimulus	GO:0048585	19	16
protein localization	GO:0008104	18	15
regulation of immune system process	GO:0002682	18	15
gamete generation	GO:0007276	12	10
leukocyte proliferation	GO:0070661	6	5
positive regulation of cell motility	GO:2000147	6	5
response to starvation	GO:0042594	6	5
macromolecule metabolic process	GO:0043170	95	79
organic cyclic compound metabolic process	GO:1901360	58	48
cellular macromolecule metabolic process	GO:0044260	81	67
positive regulation of cellular process	GO:0048522	56	46
negative regulation of multicellular organismal process	GO:0051241	11	9
positive regulation of biosynthetic process	GO:0009891	27	22
establishment of protein localization	GO:0045184	16	13
transport	GO:0006810	47	38
cellular aromatic compound metabolic process	GO:0006725	56	45
organophosphate metabolic process	GO:0019637	15	12
positive regulation of signal transduction	GO:0009967	15	12
regulation of anatomical structure morphogenesis	GO:0022603	15	12
regulation of hormone levels	GO:0010817	10	8
response to extracellular stimulus	GO:0009991	10	8
positive regulation of protein transport	GO:0051222	5	4
T cell aggregation	GO:0070489	5	4
nucleobase-containing compound metabolic process	GO:0006139	54	43
organonitrogen compound metabolic process	GO:1901564	29	23
small molecule metabolic process	GO:0044281	33	26
heterocycle metabolic process	GO:0046483	56	44
multicellular organismal reproductive process	GO:0048609	14	11
organic acid metabolic process	GO:0006082	14	11
secretion by cell	GO:0032940	14	11
organic substance biosynthetic process	GO:1901576	65	51
cellular biosynthetic process	GO:0044249	63	49
phosphorus metabolic process	GO:0006793	35	27
positive regulation of cell differentiation	GO:0045597	17	13
single-organism biosynthetic process	GO:0044711	21	16
regulation of cell proliferation	GO:0042127	24	18
defense response	GO:0006952	20	15
negative regulation of cell proliferation	GO:0008285	12	9
response to external biotic stimulus	GO:0043207	12	9
aging	GO:0007568	8	6
germ cell development	GO:0007281	4	3
leukocyte mediated immunity	GO:0002443	4	3
negative regulation of immune response	GO:0050777	4	3
positive regulation of cell activation	GO:0050867	4	3
positive regulation of leukocyte activation	GO:0002696	4	3
response to temperature stimulus	GO:0009266	4	3
single-organism transport	GO:0044765	45	33
cytokine production	GO:0001816	11	8
nucleobase-containing small molecule metabolic process	GO:0055086	11	8
single-organism cellular localization	GO:1902580	11	8
positive regulation of signaling	GO:0023056	18	13
cell projection organization	GO:0030030	21	15
positive regulation of response to stimulus	GO:0048584	21	15
sexual reproduction	GO:0019953	14	10
appendage morphogenesis	GO:0035107	7	5
positive regulation of locomotion	GO:0040017	7	5
single-organism membrane organization	GO:0044802	7	5
positive regulation of cell communication	GO:0010647	17	12
carbohydrate derivative metabolic process	GO:1901135	20	14
blood vessel morphogenesis	GO:0048514	10	7
regulation of cytokine production	GO:0001817	10	7
response to wounding	GO:0009611	16	11
chemotaxis	GO:0006935	15	10
taxis	GO:0042330	15	10
epithelial cell proliferation	GO:0050673	6	4
multicellular organismal metabolic process	GO:0044236	6	4
regulation of cell activation	GO:0050865	6	4
regulation of leukocyte activation	GO:0002694	6	4
regulation of membrane potential	GO:0042391	6	4
alpha-beta T cell activation involved in immune response	GO:0002287	3	2
alpha-beta T cell differentiation involved in immune response	GO:0002293	3	2
bone development	GO:0060348	3	2
cardiac septum development	GO:0003279	3	2
cardiac septum morphogenesis	GO:0060411	3	2
CD4-positive, alpha-beta T cell differentiation involved in immune response	GO:0002294	3	2
cell aging	GO:0007569	3	2
cellular modified amino acid metabolic process	GO:0006575	3	2
negative regulation of immune effector process	GO:0002698	3	2
negative regulation of production of molecular mediator of immune response	GO:0002701	3	2
negative regulation of response to external stimulus	GO:0032102	3	2
neural tube development	GO:0021915	3	2
pancreas development	GO:0031016	3	2
positive regulation of epithelial cell migration	GO:0010634	3	2
positive regulation of hemopoiesis	GO:1903708	3	2
positive regulation of intracellular transport	GO:0032388	3	2
regulation of epithelial cell migration	GO:0010632	3	2
regulation of leukocyte migration	GO:0002685	3	2
regulation of production of molecular mediator of immune response	GO:0002700	3	2
regulation of reproductive process	GO:2000241	3	2
response to fibroblast growth factor	GO:0071774	3	2
T cell activation involved in immune response	GO:0002286	3	2
T cell differentiation involved in immune response	GO:0002292	3	2
tube formation	GO:0035148	3	2
appendage development	GO:0048736	8	5
membrane organization	GO:0061024	8	5
negative regulation of catalytic activity	GO:0043086	10	6
positive regulation of immune system process	GO:0002684	10	6
regulation of immune response	GO:0050776	10	6
defense response to other organism	GO:0098542	5	3
endomembrane system organization	GO:0010256	5	3
forebrain development	GO:0030900	5	3
negative regulation of cell activation	GO:0050866	5	3
negative regulation of cell adhesion	GO:0007162	5	3
negative regulation of leukocyte activation	GO:0002695	5	3
positive regulation of behavior	GO:0048520	5	3
positive regulation of cell adhesion	GO:0045785	5	3
positive regulation of chemotaxis	GO:0050921	5	3
regulation of chemotaxis	GO:0050920	5	3
regulation of ion homeostasis	GO:2000021	5	3
sulfur compound metabolic process	GO:0006790	5	3
negative regulation of molecular function	GO:0044092	12	7
morphogenesis of a branching structure	GO:0001763	7	4
positive regulation of transport	GO:0051050	16	9
response to bacterium	GO:0009617	9	5
positive regulation of cell proliferation	GO:0008284	16	8
angiogenesis	GO:0001525	8	4
coagulation	GO:0050817	8	4
positive regulation of response to external stimulus	GO:0032103	6	3
ammonium ion metabolic process	GO:0097164	4	2
cellular hormone metabolic process	GO:0034754	4	2
positive regulation of defense response	GO:0031349	4	2
positive regulation of vasculature development	GO:1904018	4	2
regulation of sequence-specific DNA binding transcription factor activity	GO:0051090	4	2
cell differentiation involved in embryonic placenta development	GO:0060706	2	1
genitalia development	GO:0048806	2	1
hormone biosynthetic process	GO:0042446	2	1
limb bud formation	GO:0060174	2	1
myeloid leukocyte activation	GO:0002274	2	1
negative regulation of ossification	GO:0030279	2	1
neural precursor cell proliferation	GO:0061351	2	1
peptide hormone processing	GO:0016486	2	1
positive regulation of intracellular protein transport	GO:0090316	2	1
positive regulation of reproductive process	GO:2000243	2	1
positive regulation of response to wounding	GO:1903036	2	1
positive regulation of transmembrane transport	GO:0034764	2	1
receptor internalization	GO:0031623	2	1
regulation of cell division	GO:0051302	2	1
regulation of cell junction assembly	GO:1901888	2	1
regulation of coagulation	GO:0050818	2	1
regulation of hemostasis	GO:1900046	2	1
regulation of organelle assembly	GO:1902115	2	1
response to cold	GO:0009409	2	1
spermatid differentiation	GO:0048515	2	1
translational initiation	GO:0006413	2	1
ventral spinal cord development	GO:0021517	2	1
regulation of body fluid levels	GO:0050878	9	4
positive regulation of secretion by cell	GO:1903532	7	3
cell division	GO:0051301	5	2
cellular amino acid metabolic process	GO:0006520	5	2
regulation of behavior	GO:0050795	8	3
positive regulation of secretion	GO:0051047	9	3
positive regulation of cytokine production	GO:0001819	6	2
activation of innate immune response	GO:0002218	3	1
ethanolamine-containing compound metabolic process	GO:0042439	3	1
immune response-activating signal transduction	GO:0002757	3	1
organelle localization	GO:0051640	3	1
positive regulation of cellular protein localization	GO:1903829	3	1
positive regulation of synaptic transmission	GO:0050806	3	1
regulation of membrane depolarization	GO:0003254	3	1
response to pH	GO:0009268	3	1
cell cycle process	GO:0022402	10	3
positive regulation of ion transport	GO:0043270	7	2
embryonic placenta development	GO:0001892	4	1
palate development	GO:0060021	4	1
placenta development	GO:0001890	4	1
positive regulation of immune response	GO:0050778	4	1
regulation of ossification	GO:0030278	4	1
microtubule-based process	GO:0007017	5	1
regeneration	GO:0031099	5	1
stem cell proliferation	GO:0072089	5	1
ossification	GO:0001503	7	1
