# Supplementary material for: Opposite T3 Response of ACTG1–FOS Subnetwork Differentiate Tailfin Fate in Xenopus Tadpole and Post-hatching Axolotl
Source: Front Endocrinol (Lausanne). 2019 Apr 2;10:194. doi: 10.3389/fendo.2019.00194 (PMC6454024; doi:10.3389/fendo.2019.00194)
Supplement: Supplementary file 2 [file Data_Sheet_2.zip › TableS2.xls]

## Sheet: Table S2
Supplementary table 2: Impact of TRINITY parameters on assembly, in X. tropicalis
Options	none	-jaccard_clip	-PasaFly	-jaccard_clip + -PasaFly
Number of contigs	248458	332000	214000	214000
Median size of contigs (bp)	510	324	414	414
Maximum number of contigs aligned to one gene model	1305	1306	112	64
Average number of contigs aligned per gene model	5.22	5.31	3.3	3.29
