# Supplementary material for: Opposite T3 Response of ACTG1–FOS Subnetwork Differentiate Tailfin Fate in Xenopus Tadpole and Post-hatching Axolotl
Source: Front Endocrinol (Lausanne). 2019 Apr 2;10:194. doi: 10.3389/fendo.2019.00194 (PMC6454024; doi:10.3389/fendo.2019.00194)
Supplement: Supplementary file 2 [file Data_Sheet_2.zip › TableS3.xls]

## Sheet: Table S3
Supplementary table 3: Axolotl transcriptome assembly statistics.
Total number of raw reads (M)	111
Total number of quality filtered reads (M)	97
Total contigs in assembly	93803
Total length of assembly (bp)	63438411
N50 of contigs (bp)	1070
Median length of contigs (bp)	377
Average length of contigs (bp)	676.29
Max contigs length	10772
Total contigs matching unigenes	83585
N50 length of contigs matching unigenes (bp)	1003
Median length of contigs matching unigenes (bp)	354
Average length of contigs matching unigenes (bp)	615
Max length of contigs matching unigenes	11799
Nbr of reference sequences 200-500 bp long	55411
Nbr of reference sequences 500-1000 bp long	15434
Nbr of reference sequences 1000-1500 bp long	5665
Nbr of reference sequences 1500-2000 bp long	2947
Nbr of reference sequences >2000 bp long	4128
Sequences were generated using 100 bp paired end reads.
