# Supplementary material for: Opposite T3 Response of ACTG1–FOS Subnetwork Differentiate Tailfin Fate in Xenopus Tadpole and Post-hatching Axolotl
Source: Front Endocrinol (Lausanne). 2019 Apr 2;10:194. doi: 10.3389/fendo.2019.00194 (PMC6454024; doi:10.3389/fendo.2019.00194)
Supplement: Supplementary file 2 [file Data_Sheet_2.zip › TableS4.xls]

## Sheet: Table S4
Supplementary table 4: Differential expression analysis in X. tropicalis, correlation between de novo assembly and genome based approaches.
Subset of genes	all	log2FC>0.5	log2FC>1	log2FC>2	log2FC>3
Correlation (Pearson)	0.674622	0.7799812	0.8366827	0.8762051	0.95983
p-value	2.2E-016	2.2E-016	2.2E-016	6.22E-014	2.07E-007
