# Supplementary material for: Opposite T3 Response of ACTG1–FOS Subnetwork Differentiate Tailfin Fate in Xenopus Tadpole and Post-hatching Axolotl
Source: Front Endocrinol (Lausanne). 2019 Apr 2;10:194. doi: 10.3389/fendo.2019.00194 (PMC6454024; doi:10.3389/fendo.2019.00194)
Supplement: Supplementary file 2 [file Data_Sheet_2.zip › TableS5.xls]

## Sheet: Table S5
Supplementary table 5: Primers sequence used in RT-qPCR in Axolotl.
Primers	Sequence	Tm	% GC	Contig
ahr_F	TGCGACACATACACCGATTCA	57.9	47.6	comp51943_c4_seq1
ahr_R	GGTGGATCCCAGCTCGATT	58.8	57.9	comp51943_c4_seq1
bcl6_2_F	TTCTCACAACTGGAGTCCGAATAC	61	45.8	comp25923_c3_seq1
bcl6_2_R	CCTCTTACGCCTGGTTCAAACT	60.3	50	comp25923_c3_seq1
cdh2_F	GCGACTTTAGCTAAGGGAATCCA	60.6	47.8	comp67281_c1_seq1
cdh2_R	GGACTCTCGTTTACATCAATGACTGT	61.6	42.3	comp67281_c1_seq1
dio3_F	CAGCTGACCGCCCTTCAT	58.2	61.1	comp69000_c0_seq1
dio3_R	GTAGGCAGCGTCCGAGCTC	63.1	68.4	comp69000_c0_seq1
dnmt3b_2_F	TGGAATGTCTGGAGAGCATTGT	58.4	45.5	comp26003_c0_seq1
dnmt3b_2_R	TGTAACAGTTCCAGGGCTCTTGT	60.6	47.8	comp26003_c0_seq1
dst_F	ATGCCTTGGAGGATGAATTGC	57.9	47.6	comp53788_c0_seq1
dst_R	GTCGAGGTCACGCTCCTTGT	61.4	60	comp53788_c0_seq1
fos_F	GCGGCAGACTCTCTCATCACTA	62.1	54.5	comp69225_c0_seq1
fos_R	GGCAGACATGAGCGAGAAAAGT	60.3	50	comp69225_c0_seq1
itga11_2_F	ACGGGCCTCTGAGGGACTT	61	63.2	comp54523_c1_seq1
itga11_2_R	AGATCCGGAACCGAGGAAA	56.7	52.6	comp54523_c1_seq1
itgb4_2_F	TCCGGTAGATCGCATGTATGC	59.8	52.4	comp52042_c1_seq1
itgb4_2_R	CACCTACAATGTGCGCTTGAG	59.8	52.4	comp52042_c1_seq1
junb_F	AAGGATTTGCTGATGGCTTTGT	56.5	40.9	comp55756_c0_seq1
junb_R	TGGTGCTGTCATGTGGTTCAT	57.9	47.6	comp55756_c0_seq1
kdm6a_2_F	TGAACACAGTCCAACTACACATGAA	59.7	40	comp56608_c2_seq1
kdm6a_2_R	AGTCACCAGGGCCAATGTTAAT	58.4	45.5	comp56608_c2_seq1
klf9_2_F	TTCAGGTGCGAGGATTTGC	56.7	52.6	comp45291_c0_seq1
klf9_2_R	GCCGACAAGAGGCATCGAT	58.8	57.9	comp45291_c0_seq1
myh7_F	AGCTCCTCGGTCCTTTGGAT	59.4	55	comp54635_c5_seq1
myh7_R	TCCTGTCCAAGGCCAACTCT	59.4	55	comp54635_c5_seq1
smarcd3_F	GGGACCAGGACTCTTGATAAAACTC	63	48	comp50598_c1_seq1
smarcd3_R	AGGGATCTGAAGGTGATGACAGA	60.6	47.8	comp50598_c1_seq1
tnn_2_F	AAGGCCTCTCAGGTCCAGATG	61.8	57.1	comp56598_c20_seq1
tnn_2_R	CAGATTCTCCGGCCTGTAAGA	59.8	52.4	comp56598_c20_seq1
wnt10a_F	CGTGGGCAACCTCTTGAAA	56.7	52.6	comp24392_c1_seq1
wnt10a_R	GGCGATGCGGGATGTG	56.9	68.8	comp24392_c1_seq1
h3f3a_F	TTTGCAGCCAGAAGCTTGTGT	57.9	47.6	comp17855_c1_seq1
h3f3a_R	CTCCTCTCAAACCTCTCCTGTGA	62.4	52.2	comp17855_c1_seq1
rpl8_F	ACGACCAGGATCATGCACAAT	57.9	47.6	comp56948_c0_seq1
rpl8_R	CCAAGCTCCGATCTGTTGACTT	60.3	50	comp56948_c0_seq1
klf17_2_F	GCACACGGCACCACTTACC	61	63	comp55576_c2_seq1
klf17_2_R	AAGCTACCGGCCCCGTACT	61	63	comp55576_c2_seq1
myoz_F	AGGGAGCGGCTATGGTATCA	59,4	55	comp18535_c0_seq1
moyz_R	GGCGGATGTTGCTGTTGAG	58,8	57	comp18535_c0_seq1
sox4_2_F	GCACAGATTTGAGGTGCGTTT	57,9	47	comp53628_c0_seq1
sox4_2_R	CAGATAGATGGCGCTATGTTTGA	58,9	43	comp53628_c0_seq1
alas1_3_F	CTCCATCTCGGTCTCCAATCC	61,8	57	comp57160_c0_seq1
alas1_3_R	CGCAATAACCTTTGTCGATGAA	56,5	40	comp57160_c0_seq1
grpel_2_F	GGTGGCCCCTTCTGATGAT	58,8	57	comp57693_c0_seq1
grpel_2_R	GCTGCCTTTCCAACGACATAG	59,8	52	comp57693_c0_seq1
col11a2p_F	CCAGAGCCATGATGGAGAAGTC	62,1	54	comp56243_c0_seq1
col11a2p_R	GATGTGGCCTACAGGATATCGAA	60,6	47	comp56243_c0_seq1
