# Supplementary material for: Opposite T3 Response of ACTG1–FOS Subnetwork Differentiate Tailfin Fate in Xenopus Tadpole and Post-hatching Axolotl
Source: Front Endocrinol (Lausanne). 2019 Apr 2;10:194. doi: 10.3389/fendo.2019.00194 (PMC6454024; doi:10.3389/fendo.2019.00194)
Supplement: Supplementary file 2 [file Data_Sheet_2.zip › TableS6.xls]

## Sheet: Table S6
Supplementary table 6: Primers sequence used in RT-qPCR in X. tropicalis.
Primers	Sequence	Tm	% GC
lama3_F	TAGGAAGAGATGTCCGCTTTGG	60,3	50
lama3_R	TGTGCGTAGCCTCTCCAGCTA	61,8	57
actc1_F	CCTTCCAACAGATGTGGATCAG	60,3	50
actc1_R	TGTATGTGTTGCTTGGAGGAGTGT	61,0	45
egfr_F	CACGTCCCCTAAAGCCAACA	59,4	55
egfr_R	GGTCAGGCAGATTCCTAGCAA	59,8	52
map2k1_F	AACCTGCGTCCAAAGCCATA	57,3	50
map2k1_R	TAATAGAAATGCTCCGGCAGAGA	58,9	43
tpm2_F	ATAGGCCCAGGCACCTGAGT	61,4	60
tpm2_R	CCTTGTAGCCCTTCCGTTTG	59,4	55
actg1_F	CCCCACCTGAACGCAAATAC	59,4	55
actg1_R	CCTGCTTGCTGATCCACATCT	59,8	52
erbb2_F	ATACGCCCTCGCCGTACTG	61,0	63
erbb2_R	CACGCCGCCTTTTAGGATT	56,7	52
fos_F	CCCACCCTTTTGGCTCTGTA	59,4	55
fos_R	AAAAGTCCCCAGCAGCATCTC	59,8	52
asns-1F	TGCTGGCTGGCTGACTCA	58	61
asns-1R	GCAGAGGGATCTGTTGCACTAA	66	50
slc25a12-1F	GCAACATTTGCTGGCATAGAGA	64	45
slc25a12-1R	CCCATACCGGGAGACTTAAACTT	68	47
pim1-2F	CAATGGCAAAGTGTCACGAAA	60	42
pim1-2R	CAGAGGCTGTCCTTGCTTGTG	66	57
muc4-3F	GGCTGTGAGTAACAACCGTATGAC	72	50
muc4-3R	TTGAGGGAGCAGGCTGAGA	60	57
tbx15-2F	AGCACAGCACCAGTTCTGACA	64	52
tbx15-2R	GTCAGGGCACGACTCATAGGA	66	57
pfkfb4-2F	ACCAACTGCCCGACTCTCAT	62	55
pfkfb4-2R	CCAGTTGAGATAGCGTGTGAGTTT	70	45
stoml3-2F	GCTGCCATAACGCAATGGT	58	52
stoml3-2R	GAGCCTTTGAGCCAGACTCAGA	68	54
plscr1-1F	GTATGAAGGACCAGAATGCCTTTT	68	41
plscr1-1R	CCCAGAGTAACGCCAGAACAA	64	52
bcl6-F	GTGGACACCTGCCAGAGGTT	64	60
bcl6-R	CTGGCGGTAACATTGCTCTTC	64	52
klf9-F	TCAGCTTCAGCCCCTCACA	60	57
klf9-R	TATGGCTGGGAGTAGTGCTGCTA	70	52
mmp1-F	CGGCAACGGCATTGGT	52	62
mmp1-R	GGTCTTGGTCCAGGATTCATCT	66	50
dnmt3a-F	CGAATTGTGTCTTGGTGGATGA	64	43
dnmt3a-R	ACCCAGCGAGTGCCTTCAG	62	60
