# Supplementary material for: Opposite T3 Response of ACTG1–FOS Subnetwork Differentiate Tailfin Fate in Xenopus Tadpole and Post-hatching Axolotl
Source: Front Endocrinol (Lausanne). 2019 Apr 2;10:194. doi: 10.3389/fendo.2019.00194 (PMC6454024; doi:10.3389/fendo.2019.00194)
Supplement: Supplementary file 2 [file Data_Sheet_2.zip › TableS7.xls]

## Sheet: Sheet1
Supplementary table 7: Mapping statistics.
Sample	Raw reads	Quality filtered reads	Uniquely mapped reads	unmapped reads	reads mapping more than once
Axolotl - Control	57108714	53739405	45,038,995 (83.8%)	7,856,701 (14.6%)	843,709 (1.6%)
Axolotl - T3 (10 nM)	53997303	50944339	43,440,238 (85.3%)	6,729,747 (13.2%)	774,354 (1.5%)
X. tropicalis - Control	32407368	32114859	22,857,562 (70.5%)	8,549,541 (26.4%)	1,000,265 (3.09%)
X. tropicalis - T3 (10 nM)	26410618	26093480	18,112,270 (68.6%)	7,497,755 (28.4%)	800,593 (3.03%)
