# Supplementary material for: Opposite T3 Response of ACTG1–FOS Subnetwork Differentiate Tailfin Fate in Xenopus Tadpole and Post-hatching Axolotl
Source: Front Endocrinol (Lausanne). 2019 Apr 2;10:194. doi: 10.3389/fendo.2019.00194 (PMC6454024; doi:10.3389/fendo.2019.00194)
Supplement: Supplementary file 2 [file Data_Sheet_2.zip › TableS8.xls]

## Sheet: Table S8
Supplementary table 8: DESeq results in X. tropicalis.
contig_id	baseMeanA	baseMeanB	log2FoldChange	Entrez	GI	RefSeq	Gene_Symbol	Description
comp61474_c0_seq1	1.9038405836	266.8290635162	7.130859325	100485028	512875670	XP_004918962.1	THIBZ	NA
comp69871_c0_seq1	0.9519202918	93.4952230431	6.6179080692	780329	118403688	NP_001072868.1	DZIP1L	NA
comp64293_c0_seq2	6.6634420425	542.0621920251	6.3460469716	100493314	512811490	XP_004910638.1	MMP11	NA
comp63086_c0_seq11	61.8748189663	1.0505081241	-5.8801931748	NA	NA	NA	NA	NA
comp62005_c0_seq1	1.9038405836	74.5860768097	5.2919217577	100490819	512822359	XP_002935698.2	UNNAMED	NA
comp62513_c0_seq3	12.3749637933	411.7991846392	5.0564447642	100491004	512814925	XP_004911089.1	NFIC	NA
comp65520_c0_seq1	9.5192029179	307.7988803553	5.0150033977	100490156	301620062	XP_002939401.1	FOXO6	forkhead box O6 [Source:Xenbase;Acc:XB-GENE-482993]
comp63756_c1_seq5	65.6825001334	2.1010162482	-4.9663498186	NA	NA	NA	NA	NA
comp67472_c1_seq3	12.3749637933	323.5565022165	4.7085214608	734147	113931636	NP_001039270.1	THRB	NA
comp50064_c0_seq1	15.2307246686	339.3141240777	4.4775649929	496691	58332188	NP_001011246.1	ANXA8	NA
comp66808_c0_seq1	49.499855173	1021.0938966054	4.3665474237	NA	NA	NA	NA	NA
comp45263_c0_seq2	61.8748189663	3.1515243722	-4.2952306741	496678	58332178	NP_001011237.1	WISP2	NA
comp63192_c3_seq1	4.7596014589	88.2426824227	4.2125639661	100493594	512812184	XP_002933047.2	LOC100493594	receptor-type tyrosine-protein phosphatase V-like
comp63773_c0_seq4	147.5476452272	8.4040649926	-4.1339497671	NA	NA	NA	NA	NA
comp44474_c0_seq1	55.2113769237	3.1515243722	-4.1308438562	NA	NA	NA	NA	NA
comp25487_c0_seq1	136.1246017258	9.4545731167	-3.8477716971	100037879	512830151	XP_004913018.1	SYT1	synaptotagmin 1 [Source:Xenbase;Acc:XB-GENE-5752629]
comp57916_c0_seq1	164.6822104794	11.5555893649	-3.8330219708	NA	NA	NA	NA	NA
comp56659_c0_seq1	7.6153623343	104.0003042839	3.7715312583	780300	118403696	NP_001072839.1	CDKN2D	NA
comp40034_c0_seq1	272.2492034515	19.9596543575	-3.7697691851	780230	301606009	XP_002932603.1	NEFM	NA
comp25043_c0_seq1	110.4227538475	8.4040649926	-3.7158063569	NA	NA	NA	NA	NA
comp67383_c0_seq1	8.5672826261	111.3538611524	3.7001700913	733893	113931280	NP_001039084.1	SOX4	NA
comp63994_c0_seq1	856.7282626096	66.182011817	-3.6943266295	594945	71896271	NP_001025550.1	ATP12A	NA
comp24802_c0_seq1	86.6247465528	7.3535568686	-3.5582650799	394467	45360923	NP_988872.1	SNCB	synuclein, beta [Source:Xenbase;Acc:XB-GENE-973307]
comp65115_c0_seq1	85.672826261	7.3535568686	-3.5423235361	100492280	512851322	XP_004915845.1	P4HA1	prolyl 4-hydroxylase, alpha polypeptide 1 [Source:Xenbase;Acc:XB-GENE-987760]
comp66543_c2_seq1	20.9422464193	241.6168685383	3.5282330705	100144967	187608549	NP_001120005.1	CPA6	carboxypeptidase A6 precursor [Source:RefSeq peptide;Acc:NP_001120005]
comp64725_c1_seq1	22.8460870029	257.3744903995	3.4938500765	NA	NA	NA	NA	NA
comp59232_c0_seq2	29.5095290454	325.6575184647	3.4641027331	100495295	301604570	XP_002931949.1	LOC100495295	serine-rich adhesin for platelets-like
comp60933_c0_seq4	69.4901813006	6.3030487445	-3.46268742	NA	NA	NA	NA	NA
comp55421_c0_seq1	13.326884085	144.970121123	3.4433441729	100497349	512845404	XP_002941495.2	NA	NA
comp54947_c0_seq1	6.6634420425	72.4850605615	3.4433441729	100329166	284795282	NP_001165238.1	NA	NA
comp66738_c0_seq11	25.7018478783	278.3846528811	3.4371356855	NA	NA	NA	NA	NA
comp69065_c0_seq1	90.4324277199	8.4040649926	-3.4276809701	100488682	301619606	XP_002939174.1	LOC100488682	phospholipase A2 inhibitor and Ly6/PLAUR domain-containing protein-like
comp62850_c1_seq11	43.7883334223	4.2020324963	-3.3813873179	496982	58332826	NP_001011489.1	SULT1C3	sulfotransferase family, cytosolic, 1C, member 3 [Source:Xenbase;Acc:XB-GENE-5759380]
comp64871_c1_seq11	90.4324277199	905.5380029566	3.323863089	100486970	512846938	XP_004915264.1	KCTD1	NA
comp60089_c0_seq1	33.3172102126	331.9605672091	3.3166723694	448606	348041399	NP_001005055.2	ASB9	NA
comp56936_c0_seq1	8.5672826261	84.0406499264	3.2941777316	100494358	512833728	XP_002942446.2	NA	Uncharacterized protein {ECO:0000313|Ensembl:ENSXETP00000043207} [Source:UniProtKB/TrEMBL;Acc:F6R811]
comp58268_c0_seq2	111.3746741393	11.5555893649	-3.2687584627	100101753	301609535	XP_002934335.1	NEFH	NA
comp62998_c1_seq1	10.4711232097	100.8487799116	3.2677055203	100038087	206725468	NP_001128285.1	CCNJ	NA
comp57276_c0_seq1	19.9903261276	174.3843485972	3.1248966468	594997	71896073	NP_001025609.1	AKR1D1	NA
comp67361_c0_seq4	72.3459421759	8.4040649926	-3.1057528752	100380018	512879017	XP_002942490.2	ADAMTS12	NA
comp26404_c0_seq1	87.5766668445	10.5050812408	-3.059459223	NA	NA	NA	NA	NA
comp24959_c0_seq1	252.2588773239	30.4647355983	-3.0496929161	448716	52346182	NP_001005133.1	STMN2	NA
comp59023_c0_seq1	11.4230435015	93.4952230431	3.0329455684	NA	NA	NA	NA	NA
comp43350_c0_seq1	153.2591669779	18.9091462334	-3.0188172385	NA	NA	NA	NA	NA
comp55172_c0_seq1	312.2298557066	38.8688005909	-3.0059240008	NA	NA	NA	NA	NA
comp69792_c0_seq1	7.6153623343	58.8284549485	2.9495295603	394921	46195785	NP_989302.2	SLC34A2	solute carrier family 34 (type II sodium/phosphate cotransporter), member 2 [Source:Xenbase;Acc:XB-GENE-483740]
comp68291_c0_seq4	48.5479348812	6.3030487445	-2.945288203	100488202	512833686	XP_004913480.1	NA	NA
comp62109_c0_seq1	39.9806522551	301.4958316108	2.9147641421	NA	NA	NA	NA	NA
comp66974_c2_seq1	108.5189132639	14.7071137371	-2.8833604539	NA	NA	NA	NA	NA
comp26442_c0_seq1	82.8170653856	11.5555893649	-2.841337239	NA	NA	NA	NA	NA
comp67613_c0_seq1	110.4227538475	786.8305849356	2.8330155515	100489152	301606773	XP_002932992.1	ITGA11	NA
comp51117_c0_seq1	54.2594566319	346.6676809463	2.6756068383	497008	106880499	NP_001011503.2	LOC398404	NA
comp62866_c0_seq1	12.3749637933	78.788109306	2.6705536106	NA	NA	NA	NA	NA
comp68919_c0_seq1	26771.8062862592	4259.8104431427	-2.6518533418	NA	NA	NA	NA	NA
comp53076_c0_seq1	45.6921740058	7.3535568686	-2.6354329405	100487055	301617521	XP_002938189.1	LOC100487055	chromosome unknown open reading frame, human C16orf46
comp58337_c2_seq1	299.8548919134	48.3233737077	-2.6334714241	NA	NA	NA	NA	NA
comp60463_c0_seq1	82.8170653856	13.656605613	-2.6003291395	100494235	301619434	XP_002939091.1	NA	NA
comp49990_c0_seq1	31.413369629	190.1419704584	2.5976264059	493350	56118462	NP_001007987.1	CIDEA	NA
comp56421_c1_seq2	11.4230435015	68.2830280652	2.5795799505	549951	62857505	NP_001017197.1	SLC7A6	NA
comp60410_c0_seq3	101.8554712214	605.0926794698	2.5706326532	100493828	512821429	XP_002937916.2	NA	NA
comp61330_c0_seq1	21.8941667111	129.2124992618	2.5611271875	100037885	147898845	NP_001090793.1	C11ORF73	NA
comp58147_c0_seq1	109.4708335557	642.9109719367	2.55407243	NA	NA	NA	NA	NA
comp67002_c0_seq7	65.6825001334	11.5555893649	-2.5069181999	100487960	512841338	XP_002939985.2	LOC100487960	uncharacterized LOC100487960
comp67714_c0_seq7	94.2401088871	16.8081299853	-2.4871819819	100488322	512818602	XP_002940979.2	LOC100488322	uncharacterized LOC100488322
comp76760_c0_seq1	63.7786595498	11.5555893649	-2.4644829336	NA	NA	NA	NA	NA
comp67719_c2_seq10	200.8551815674	36.7677843428	-2.4496415336	100489649	512860516	XP_002941313.2	TNXB	NA
comp59036_c0_seq1	113.2785147228	614.5472525866	2.4396496894	394932	45361467	NP_989310.1	SLC16A12	NA
comp67838_c0_seq1	69.4901813006	376.0819084205	2.4361658566	548987	62859017	NP_001016233.1	DPP4	NA
comp60605_c0_seq4	28.5576087537	154.4246942397	2.4349563874	NA	NA	NA	NA	NA
comp68970_c0_seq1	153.2591669779	28.3637193501	-2.4338547377	549255	62858133	NP_001016501.1	SNAP25	NA
comp61321_c0_seq1	593.0463417842	111.3538611524	-2.4129932603	100490910	301627642	XP_002942979.1	LOC100490910	serine-rich adhesin for platelets-like
comp64357_c1_seq2	29.5095290454	156.5257104879	2.4071468483	496545	165973412	NP_001107134.1	SMARCA4	NA
comp25459_c0_seq1	19.0384058358	100.8487799116	2.405209044	NA	NA	NA	NA	NA
comp67988_c0_seq2	17.1345652522	90.3436986708	2.3985143915	100491659	512855758	XP_002934675.2	PPFIA3	NA
comp24522_c0_seq1	138.0284423093	26.262703102	-2.393878262	100487207	301616697	XP_002937785.1	ACKR4	atypical chemokine receptor 4 [Source:Xenbase;Acc:XB-GENE-6258927]
comp49598_c0_seq1	230.3647106128	44.1213412113	-2.3843711763	613079	73853808	NP_001027487.1	TF	NA
comp57149_c0_seq5	10.4711232097	54.6264224521	2.3831827377	100490444	512869699	XP_002940514.2	NA	NA
comp64704_c0_seq4	10.4711232097	53.5759143281	2.3551683615	NA	NA	NA	NA	NA
comp66992_c0_seq5	435.0275733473	85.0911580504	-2.354025714	100491091	512831434	XP_002932297.2	ACAN	NA
comp24793_c0_seq1	101.8554712214	19.9596543575	-2.3513648348	779764	118403682	NP_001072311.1	SCG2	NA
comp41026_c0_seq1	20346.344316687	4061.2644076917	-2.324768743	395005	45361591	NP_989374.1	CKM	NA
comp62504_c0_seq1	562.584892447	112.4043692765	-2.3233726956	548747	62858211	NP_001015993.1	AZIN2	NA
comp58717_c0_seq8	5175.590626454	1047.3565997073	-2.3049707802	394698	45360837	NP_989094.1	ACTC1	NA
comp59690_c0_seq1	93.2881885953	18.9091462334	-2.3026102045	549011	217416468	NP_001136129.1	CHRD	NA
comp66502_c1_seq15	31.413369629	153.3741861156	2.2876050777	100488012	512862955	XP_002938803.2	LOC100488012	uncharacterized LOC100488012
comp59268_c0_seq2	66.6344204252	13.656605613	-2.2866686606	100145465	530232405	NP_001120389.3	NA	NA
comp48320_c0_seq1	40.9325725469	197.495527327	2.2704987352	100493184	512857635	XP_002940581.2	FCGBP	NA
comp64557_c0_seq1	23.7980072947	114.5053855247	2.2665027732	548882	62859313	NP_001016128.1	FBXL3	NA
comp64060_c1_seq5	85.672826261	17.8586381094	-2.2622156169	493547	56118759	NP_001008185.1	TTPA	NA
comp69225_c0_seq1	266.5376817008	55.6769305762	-2.2591879242	548954	62859097	NP_001016200.1	FOS	NA
comp57456_c0_seq1	28.5576087537	136.5660561303	2.2576518556	549600	62857439	NP_001016846.1	RYBP	NA
comp61641_c0_seq1	260.82615995	54.6264224521	-2.2554177266	NA	NA	NA	NA	NA
comp51644_c0_seq1	15.2307246686	72.4850605615	2.250699095	496960	58332790	NP_001011469.1	TWF1	NA
comp44490_c0_seq1	39.9806522551	8.4040649926	-2.2501427846	100485966	512811713	XP_002932149.2	RTN4R	NA
comp68725_c10_seq1	57979.5611322527	12245.7732023956	-2.2432605441	3283492	58618665	YP_203370.1	MT-ND1	NADH dehydrogenase subunit 1 (mitochondrion) [Source:RefSeq peptide;Acc:YP_203370]
comp59675_c0_seq1	16.1826449604	75.6365849337	2.2246367984	NA	NA	NA	NA	NA
comp72435_c0_seq1	93.2881885953	19.9596543575	-2.2246076925	100486088	512873826	XP_002935575.2	EPB42	erythrocyte membrane protein band 4.2 [Source:Xenbase;Acc:XB-GENE-6258365]
comp60257_c0_seq5	12.3749637933	57.7779468244	2.2230946336	448097	144925920	NP_001004832.2	EPT1	NA
comp50115_c0_seq1	13.326884085	61.9799793207	2.2174627655	NA	NA	NA	NA	NA
comp54618_c0_seq1	22861.3177275921	4955.2468212834	-2.2058797379	100489468	301612553	XP_002935776.1	KRT5.5	NA
comp68725_c2_seq1	19125.0305823224	4193.6284313257	-2.1891911099	3283495	58618668	YP_203373.1	COX2	cytochrome c oxidase subunit II (mitochondrion) [Source:RefSeq peptide;Acc:YP_203373]
comp68725_c4_seq1	20207.3639540859	4440.4978404844	-2.1860877982	3283498	58618671	YP_203376.1	COX3	cytochrome c oxidase subunit III (mitochondrion) [Source:RefSeq peptide;Acc:YP_203376]
comp49744_c0_seq2	42.8364131305	9.4545731167	-2.1797534567	NA	NA	NA	NA	NA
comp58639_c0_seq3	71.3940218841	15.7576218612	-2.1797534567	100492529	512850369	XP_002931682.2	LOC100492529	P2X purinoceptor 7-like
comp66682_c0_seq1	85.672826261	18.9091462334	-2.1797534567	NA	NA	NA	NA	NA
comp68354_c4_seq1	19.9903261276	90.3436986708	2.1761219701	NA	NA	NA	NA	NA
comp61220_c0_seq1	12.3749637933	55.6769305762	2.1696553746	548410	62751705	NP_001015693.1	PNPLA3	NA
comp67864_c0_seq1	111.3746741393	501.092375186	2.1696553746	100487641	512881342	XP_004919795.1	ADAMTS4	NA
comp67603_c3_seq2	45.6921740058	204.8490841955	2.1645424512	100101699	154147590	NP_001093690.1	KLF13	NA
comp68725_c11_seq1	31157.3030705287	6971.1719113921	-2.1600972508	3283494	58618667	YP_203372.1	COX1	cytochrome c oxidase subunit I (mitochondrion) [Source:RefSeq peptide;Acc:YP_203372]
comp65446_c2_seq1	79.9613045102	357.1727621871	2.1592481516	100487216	301621596	XP_002940132.1	ARSI	NA
comp59028_c0_seq2	56.1632972155	12.606097489	-2.1555059104	100490736	301624884	XP_002941728.1	GPR162	G protein-coupled receptor 162 [Source:HGNC Symbol;Acc:HGNC:16693]
comp68534_c1_seq1	76.1536233431	338.2636159536	2.1511634214	100495014	301611465	XP_002935250.1	PAPPA	NA
comp64692_c0_seq3	82.8170653856	367.6778434279	2.1504422542	100038078	147901257	NP_001090823.1	RCOR2	NA
comp60617_c0_seq2	41.8844928387	9.4545731167	-2.147331979	NA	NA	NA	NA	NA
comp24628_c0_seq1	148.499565519	33.6162599705	-2.1432275807	NA	NA	NA	NA	NA
comp64661_c0_seq9	213.2301453606	48.3233737077	-2.1416183278	NA	NA	NA	NA	NA
comp41581_c0_seq2	160.8745293123	36.7677843428	-2.1294217811	NA	NA	NA	NA	NA
comp64668_c0_seq4	132.3169205586	578.8299763678	2.1291420741	NA	NA	NA	NA	NA
comp65391_c2_seq1	527.3638416508	120.8084342692	-2.1260774769	100489733	512836045	XP_002934195.2	MYOC	NA
comp68868_c0_seq17	14.2788043768	61.9799793207	2.117927092	100492237	512867145	XP_002940767.2	KCNH3	potassium channel, voltage gated eag related subfamily H, member 3 [Source:HGNC Symbol;Acc:HGNC:6252]
comp53537_c0_seq1	209.4224641935	48.3233737077	-2.1156231193	733474	113205548	NP_001037886.1	XB-GENE-5947742	novel protein similar to pqlc2 [Source:Xenbase;Acc:XB-GENE-5947742]
comp24436_c0_seq2	11.4230435015	49.3738818317	2.1118009892	100491762	512839992	XP_002932213.2	NA	NA
comp41028_c0_seq1	6846.2107385428	1586.2672673602	-2.1096698331	448665	52346092	NP_001005089.1	HBD	NA
comp67313_c1_seq12	16944.1811938349	3944.6580059188	-2.1028177901	NA	NA	NA	NA	NA
comp68495_c0_seq1	248.4511961568	1065.2152378167	2.1001105786	493378	56118528	NP_001008016.1	FOXO1	NA
comp59541_c0_seq1	217.0378265278	922.3461329419	2.0873617536	100489572	512853470	XP_004916107.1	NLRX1	NA
comp44186_c0_seq1	71.3940218841	16.8081299853	-2.0866440523	100486528	301611141	XP_002935100.1	CLEC3A	C-type lectin domain family 3, member A [Source:Xenbase;Acc:XB-GENE-986191]
comp49490_c1_seq1	14578.6592687406	3445.666646981	-2.0810030088	100489129	512847938	XP_002940843.2	NA	Uncharacterized protein {ECO:0000313|Ensembl:ENSXETP00000028650} [Source:UniProtKB/TrEMBL;Acc:F6PX16]
comp62676_c0_seq1	31.413369629	132.364023634	2.0750604423	550020	62859639	NP_001017266.1	CPN1	NA
comp54645_c1_seq1	22312.0597192302	5302.9650103537	-2.0729525664	549446	62859813	NP_001016692.1	EEF1A1	NA
comp64854_c0_seq1	160.8745293123	674.4262156591	2.067724689	594978	71896155	NP_001025590.1	UNNAMED	NA
comp68939_c0_seq1	6485.4329479549	1550.5499911415	-2.0644228472	394763	45361043	NP_989158.1	MYLPF	NA
comp62114_c0_seq3	26.6537681701	111.3538611524	2.0627401707	100495741	512850235	XP_002934178.2	NA	NA
comp60284_c0_seq1	90.4324277199	372.9303840483	2.0439942443	493355	56118945	NP_001007993.1	SMARCA5	NA
comp59930_c1_seq1	23.7980072947	97.6972555394	2.0374772595	100485434	301611657	XP_002935348.1	TGFA	NA
comp67779_c0_seq1	122.7977176407	502.14288331	2.0318141908	548796	62859551	NP_001016042.1	IGFBP5	NA
comp62164_c0_seq1	85.672826261	21.0101624816	-2.0277503632	100492958	512837717	XP_002937129.2	PTCH2	patched 2 [Source:Xenbase;Acc:XB-GENE-1033868]
comp23392_c0_seq1	30.4614493372	123.9599586414	2.0248176876	100493256	301604169	XP_002931712.1	LOC100493256	uncharacterized LOC100493256
comp43993_c0_seq1	5761.0216059039	1416.0849512593	-2.0244168528	493270	56605872	NP_001008435.1	RPS12	NA
comp68926_c0_seq1	4837.6589228691	1192.3267208303	-2.0205294397	496667	58332166	NP_001011231.1	RPL23	NA
comp58215_c0_seq1	209.4224641935	848.8105642563	2.0190264074	100488268	301620459	XP_002939592.1	CHAC1	ChaC glutathione-specific gamma-glutamylcyclotransferase 1 [Source:HGNC Symbol;Acc:HGNC:28680]
comp59909_c0_seq1	70.4421015923	284.6877016256	2.0148703139	NA	NA	NA	NA	NA
comp46283_c0_seq1	29387.683248094	7275.8192673752	-2.0140300181	394604	45360669	NP_989008.1	FTH1	NA
comp47540_c0_seq1	46.6440942976	11.5555893649	-2.0131035873	100491312	512832014	XP_002931909.2	LOC100491312	uro-adherence factor A-like
comp59832_c0_seq2	46.6440942976	11.5555893649	-2.0131035873	100492219	512875855	XP_002934514.2	ADGRB1	NA
comp24873_c0_seq1	6391.1928390679	1585.2167592361	-2.011405093	549760	62859565	NP_001017006.1	MARCH2	membrane-associated ring finger (C3HC4) 2, E3 ubiquitin protein ligase [Source:Xenbase;Acc:XB-GENE-945914]
comp41032_c0_seq1	3761.0370728563	937.053246679	-2.0049275929	448673	52346104	NP_001005095.1	RPL36A	NA
comp60701_c0_seq1	980.4779005421	244.7683929105	-2.0020678392	100493658	301614875	XP_002936903.1	MGC147405	Uncharacterized protein {ECO:0000313|Ensembl:ENSXETP00000025383} [Source:UniProtKB/TrEMBL;Acc:L7N3A5]
comp24858_c0_seq1	9067.0407792853	2269.0975480119	-1.998513142	394665	45360789	NP_989068.1	RPSA	NA
comp50698_c0_seq3	64.7305798416	258.4249985236	1.9972263023	100486682	512873818	XP_002935579.2	TGM5	NA
comp60866_c1_seq2	12.3749637933	49.3738818317	1.9963237717	NA	NA	NA	NA	NA
comp24795_c0_seq1	167.5379713548	42.0203249632	-1.9953288855	548465	62751835	NP_001015748.1	RBP4	NA
comp57359_c0_seq1	17.1345652522	68.2830280652	1.9946174498	100494967	301607405	XP_002933291.1	SLC33A1	NA
comp68670_c1_seq4	99.9516306378	397.0920709021	1.9901715448	595015	71896001	NP_001025627.1	ACY3	NA
comp62982_c0_seq1	154.2110872697	611.3957282143	1.9871999782	100038200	301607699	XP_002933432.1	NFE2L3	NA
comp67559_c1_seq9	302.7106527887	76.6870930578	-1.9808837582	100489909	301612076	XP_002935539.1	UNNAMED	NA
comp43961_c0_seq1	7103.2292173256	1808.974989665	-1.9733025792	448528	52345944	NP_001005020.1	RPL7	NA
comp68285_c0_seq1	191.3359786495	749.0122924687	1.9688812135	100490487	301613966	XP_002936466.1	SERPINB11	NA
comp62055_c0_seq2	159.9226090205	40.9698168391	-1.9647405657	100496332	512874824	XP_002940200.2	NA	NA
comp64415_c0_seq2	135.172681434	34.6667680946	-1.9631783619	100494131	512855004	XP_002940290.2	ASCL2	NA
comp58717_c0_seq5	15516.3007561522	3981.4257902616	-1.9624275727	394957	45361511	NP_989332.1	ACTG1	NA
comp49443_c0_seq1	46.6440942976	181.7379054658	1.9620930217	493497	307133755	NP_001008135.2	AHSA1	NA
comp41099_c0_seq1	8048.4860670716	2083.1576100498	-1.9499454389	394757	45361031	NP_989152.1	RPS6	NA
comp68644_c1_seq3	48.5479348812	12.606097489	-1.945288203	NA	NA	NA	NA	NA
comp68925_c0_seq1	5512.5704097471	1434.9940974927	-1.941680375	448653	52346062	NP_001005078.1	RPL17	NA
comp61684_c1_seq4	280.8164860776	1076.7708271816	1.9390116883	100036601	147899561	NP_001090636.1	NFIB	NA
comp24922_c0_seq1	278.912645494	1069.417270313	1.9389396299	448158	54020841	NP_001005666.1	PPP1R3C.2	NA
comp49477_c0_seq1	10692.92063766	2791.2000856794	-1.937698509	493255	56118428	NP_001007869.1	RPS2	NA
comp68929_c1_seq1	4702.4862414351	1231.1955214213	-1.9333638338	548926	62859181	NP_001016172.1	RPS27A	NA
comp49460_c0_seq1	8778.6089308734	2298.5117754861	-1.9332922894	447981	118403668	NP_001072159.1	RPL7A	NA
comp64997_c0_seq1	3844.8060585337	1011.6393234886	-1.9262158047	394512	45360459	NP_988916.1	RPL35	NA
comp64366_c0_seq1	71.3940218841	18.9091462334	-1.9167190508	NA	NA	NA	NA	NA
comp43968_c0_seq1	8097.9859222446	2145.1375893705	-1.9164929497	394507	45360467	NP_988912.1	RPS4X	NA
comp54979_c0_seq1	265.585761409	70.3840443133	-1.9158574832	779614	134085389	NP_001076827.1	INSM1	NA
comp24845_c0_seq1	4943.3220752576	1311.0341388513	-1.914775653	448725	52346190	NP_001005140.1	NME2	NA
comp63711_c13_seq2	91.3843480117	344.5666646981	1.9147641421	779444	452085186	NP_001263614.1	HYOU1	NA
comp65244_c0_seq7	195.1436598166	735.3556868557	1.9139056505	613074	73853798	NP_001027482.1	PM20D2	NA
comp59254_c0_seq1	6295.0488895972	1671.3584254106	-1.9131964277	448529	55742356	NP_001006813.1	RPS9	NA
comp64414_c0_seq5	280.8164860776	74.5860768097	-1.9126493865	NA	NA	NA	NA	NA
comp56176_c0_seq1	39.9806522551	150.2226617434	1.9097285522	100497689	512847663	XP_002934437.2	NA	NA
comp66806_c0_seq1	55.2113769237	14.7071137371	-1.9084514349	100494110	512830679	XP_002935301.2	SEMA3A	NA
comp68943_c0_seq1	12.3749637933	46.2223574595	1.9011665387	394454	45360947	NP_988860.1	HBA1	hemoglobin, alpha 1 [Source:Xenbase;Acc:XB-GENE-478141]
comp62448_c0_seq1	74.2497827595	19.9596543575	-1.8953000672	NA	NA	NA	NA	NA
comp40978_c0_seq1	3786.7389207346	1018.9928803572	-1.8938119856	497003	58332846	NP_001011499.1	RPS23	NA
comp68923_c0_seq1	6633.9325134739	1794.2678759279	-1.8864690417	448389	52345842	NP_001004965.1	RPL10	NA
comp24852_c0_seq1	5183.2059887883	1402.4283456462	-1.8859176688	448685	52346122	NP_001005106.1	RPS20	NA
comp63328_c0_seq2	54.2594566319	14.7071137371	-1.8833604539	100486590	512827978	XP_002939315.2	SYNM	NA
comp41051_c0_seq1	3950.4692109222	1072.5687946853	-1.880953832	448660	52346074	NP_001005084.1	RPS25	NA
comp24836_c0_seq1	3326.009499509	903.4369867084	-1.8802964051	448690	52346132	NP_001005110.1	RPL30	NA
comp59148_c0_seq1	127.5573190997	469.5771314636	1.8802164689	100038054	301612640	XP_002935824.1	CDKN1A	NA
comp61227_c0_seq2	11.4230435015	42.0203249632	1.8791402324	448431	55742428	NP_001006755.1	SLC19A3	NA
comp68870_c0_seq11	395.998841384	1453.9032437261	1.8763631477	100494667	512814617	XP_004911053.1	ADAMTS10	ADAM metallopeptidase with thrombospondin type 1 motif, 10 [Source:Xenbase;Acc:XB-GENE-961723]
comp55944_c0_seq1	150.4034061026	40.9698168391	-1.8762038911	549739	62859295	NP_001016985.1	VSTM2L	NA
comp63614_c0_seq2	77.1055436349	21.0101624816	-1.8757472698	NA	NA	NA	NA	NA
comp53115_c0_seq1	29.5095290454	108.2023367802	1.874478855	100491594	301605309	XP_002932299.1	RERGL	NA
comp68921_c0_seq1	12005.6187200363	3279.6863633764	-1.8720799945	NA	NA	NA	NA	NA
comp41059_c0_seq1	6572.0576945077	1796.3688921761	-1.8712615012	394716	45360871	NP_989111.1	RPL13	NA
comp55962_c0_seq1	223.7012685703	817.2953205339	1.8692840366	734094	113931564	NP_001039233.1	KLF17	NA
comp68932_c0_seq1	5844.7905915813	1605.1764135936	-1.864419474	549240	62858175	NP_001016486.1	RPL13A	NA
comp49458_c0_seq1	3908.5847180835	1074.6698109334	-1.8627528442	549356	62860010	NP_001016602.1	RPS13	NA
comp68913_c0_seq1	3939.9980877125	1084.1243840501	-1.8616646396	NA	NA	NA	NA	NA
comp24830_c0_seq1	2826.25134632	778.426519943	-1.8602570075	NA	NA	NA	NA	NA
comp56703_c0_seq2	38.0768116715	10.5050812408	-1.8578253618	493219	55926068	NP_001007493.1	TUB	NA
comp68273_c0_seq1	65.6825001334	237.414836042	1.8538291438	100487052	512857358	XP_002937357.2	FASN	NA
comp41177_c0_seq1	2727.251635974	755.3153412132	-1.852296825	448708	52346164	NP_001005126.1	RPS21	NA
comp62319_c1_seq1	5881.915482961	1631.4391166956	-1.8501409055	493246	56118861	NP_001007860.1	RPL12	NA
comp62031_c0_seq2	139.9322828929	38.8688005909	-1.848044341	NA	NA	NA	NA	NA
comp68920_c0_seq1	4587.3038861287	1277.4178788808	-1.8444159341	100379722	512855799	XP_004916442.1	RPS19	NA
comp68725_c7_seq1	6399.760121694	1782.712286563	-1.8439439465	3283497	58618670	YP_203375.1	ATP6	ATP synthase F0 subunit 6 (mitochondrion) [Source:RefSeq peptide;Acc:YP_203375]
comp53281_c0_seq1	64.7305798416	232.1622954216	1.8426143563	NA	NA	NA	NA	NA
comp60731_c0_seq3	82.8170653856	23.1111787298	-1.841337239	NA	NA	NA	NA	NA
comp50493_c0_seq2	79.0093842184	22.0606706057	-1.8405473704	NA	NA	NA	NA	NA
comp68930_c0_seq1	4217.006892623	1177.6196070932	-1.8403457824	549476	62859657	NP_001016722.1	RPS14	ribosomal protein S14 [Source:Xenbase;Acc:XB-GENE-6258197]
comp66666_c0_seq11	150.4034061026	42.0203249632	-1.8396780151	779957	118404984	NP_001072502.1	SCUBE2	NA
comp68914_c1_seq1	6809.085847163	1905.6217370804	-1.8371993475	549320	62857979	NP_001016566.1	RPS8	ribosomal protein S8 [Source:Xenbase;Acc:XB-GENE-5934818]
comp66378_c2_seq6	132.3169205586	472.7286558358	1.8370147567	394873	45361365	NP_989260.1	MFSD7	NA
comp57091_c0_seq1	63.7786595498	17.8586381094	-1.836451711	100487313	301619685	XP_002939223.1	LOC100487313	uncharacterized LOC100487313
comp65793_c1_seq1	53.3075363402	190.1419704584	1.8346656032	100488837	301615019	XP_002936982.1	SLC16A10	NA
comp68699_c0_seq1	108.5189132639	30.4647355983	-1.8327343808	100488907	301622984	XP_002940803.1	PRRX2	NA
comp64784_c0_seq2	482.6235879368	135.5155480063	-1.8324400434	493536	56118763	NP_001008174.1	UPP2	NA
comp64825_c6_seq1	59.0190580909	210.1016248159	1.8318345176	549179	62858357	NP_001016425.1	MANF	NA
comp24563_c0_seq1	93.2881885953	26.262703102	-1.8286790161	448000	54606869	NP_001006106.1	NIF	NA
comp68485_c1_seq1	122.7977176407	34.6667680946	-1.8246584979	NA	NA	NA	NA	NA
comp44007_c0_seq1	4107.5360590673	1162.9124933561	-1.8205306991	549394	62860176	NP_001016640.1	RPL11	NA
comp53810_c0_seq3	33.3172102126	117.6569098969	1.8202465433	NA	NA	NA	NA	NA
comp62316_c0_seq3	156.1149278533	550.4662570177	1.8180456351	100380085	512873799	XP_002937089.2	CCDC30	NA
comp41136_c0_seq1	6573.0096147995	1866.7529364894	-1.8160230949	549958	62857531	NP_001017204.1	RPLP1	NA
comp68917_c0_seq1	4107.5360590673	1168.1650339765	-1.8140291331	448703	52346158	NP_001005121.1	RPS26	NA
comp56721_c0_seq2	25.7018478783	90.3436986708	1.8135518907	NA	NA	NA	NA	NA
comp64211_c1_seq4	73.2978624677	257.3744903995	1.8120260365	100158570	189230296	NP_001121472.1	NA	NA
comp51124_c0_seq1	59.0190580909	16.8081299853	-1.8120216722	100494906	301611932	XP_002935478.1	CH25H	NA
comp59846_c0_seq2	26.6537681701	93.4952230431	1.8105531471	780340	118404370	NP_001072878.1	ZMYND19	NA
comp68922_c0_seq1	4451.1792844029	1270.0643220122	-1.8092860471	448689	52346130	NP_001005109.1	RPL23A	NA
comp54656_c0_seq1	8241.7258863047	2352.0876898142	-1.8090046342	448353	52345800	NP_001004946.1	GNB2L1	NA
comp26647_c0_seq2	55.2113769237	15.7576218612	-1.8089157613	NA	NA	NA	NA	NA
comp61108_c1_seq1	165.6341307712	47.2728655836	-1.8089157613	100038083	148234407	NP_001090824.1	PRRT1	NA
comp58055_c0_seq1	285.5760875365	1000.0837341238	1.808173711	448004	52345472	NP_001004784.1	CNFN.1	NA
comp62086_c1_seq1	28.5576087537	99.7982717876	1.8051396509	100490743	301628436	XP_002943357.1	STARD4	NA
comp65573_c0_seq3	11.4230435015	39.919308715	1.8051396509	100493883	301617364	XP_002938115.1	LOC100493883	chromosome unknown open reading frame, human C12orf75
comp24857_c0_seq1	4402.6313495217	1261.6602570196	-1.8030425764	549746	62859385	NP_001016992.1	RPS5	NA
comp41012_c0_seq1	4014.247870472	1151.3569039912	-1.8017945851	448539	52345958	NP_001005026.1	RPL21	NA
comp41025_c0_seq2	3787.6908410264	1087.2759084224	-1.8006004931	549379	62860086	NP_001016625.1	RPS24	NA
comp24842_c0_seq1	5170.831024995	1484.3679793244	-1.8005473757	448704	52346152	NP_001005122.1	RPL19	NA
comp68931_c0_seq1	4627.2845383838	1328.8927769607	-1.799941111	496439	58332366	NP_001011030.1	RPL18	NA
comp68915_c0_seq1	6018.0400846868	1729.136372235	-1.7992420613	549472	62859675	NP_001016718.1	RPS10	NA
comp55060_c0_seq1	29280.1162551219	8417.7215982497	-1.7984195809	496414	58332412	NP_001011005.1	COL1A1	NA
comp67103_c0_seq1	565.4406533224	1965.5007001529	1.7974493606	448246	52345700	NP_001004896.1	NADK	NA
comp47151_c0_seq1	13.326884085	46.2223574595	1.7942513348	100170416	194332741	NP_001123668.1	NA	NA
comp54688_c5_seq2	6543.500085754	1886.7125908469	-1.7941878634	394551	45360563	NP_988954.1	MYL1	NA
comp67026_c0_seq2	61.8748189663	17.8586381094	-1.7927303336	100038271	147900354	NP_001090857.1	PARP6	NA
comp66224_c1_seq9	39.9806522551	11.5555893649	-1.7907111659	NA	NA	NA	NA	NA
comp24828_c0_seq1	5916.1846134654	1710.2272260016	-1.7904790535	394521	45360445	NP_988925.1	RPL8	NA
comp40985_c0_seq1	6095.1456283216	1773.2577134463	-1.7812584677	493437	56118686	NP_001008075.1	RPS3A	NA
comp58179_c0_seq1	68.5382610088	19.9596543575	-1.7798228498	NA	NA	NA	NA	NA
comp44452_c0_seq1	34.2691305044	117.6569098969	1.7796045588	448499	52345930	NP_001005009.1	TRMT61A	NA
comp25660_c0_seq1	59.9709783827	205.8995923196	1.7796045588	407921	47575792	NP_001001240.1	GJB1	NA
comp61341_c0_seq1	44.7402537141	153.3741861156	1.7774103454	NA	NA	NA	NA	NA
comp61452_c0_seq1	79.0093842184	23.1111787298	-1.7734331745	395039	45361649	NP_989402.1	DTL	NA
comp47097_c0_seq1	598.757863535	175.4348567213	-1.7710372762	100486825	301630741	XP_002944475.1	SLC52A3	solute carrier family 52 (riboflavin transporter), member 3 [Source:Xenbase;Acc:XB-GENE-6032791]
comp24833_c0_seq1	4415.9582336068	1294.226008866	-1.770636952	100329132	284413741	NP_001165122.1	RPS27	ribosomal protein S27 [Source:Xenbase;Acc:XB-GENE-5953676]
comp54470_c0_seq1	2703.4536286793	797.3356661764	-1.7615445008	NA	NA	NA	NA	NA
comp66244_c0_seq1	654.9211607505	193.2934948306	-1.7605281604	100036633	148231059	NP_001090661.1	COL9A2	NA
comp68131_c0_seq1	323.6528992081	1095.679973415	1.7593071446	780766	118404576	NP_001072938.1	INSIG1	NA
comp53307_c0_seq1	123.7496379325	418.1022333837	1.7564314457	100488259	512817140	XP_002936319.2	LOC100488259	uncharacterized LOC100488259
comp43978_c0_seq1	4217.006892623	1251.1551757788	-1.7529586474	496609	58332076	NP_001011187.1	RPS15	NA
comp24856_c0_seq1	3611.5855870455	1075.7203190575	-1.7473293252	549112	62858571	NP_001016358.1	RPS18	NA
comp24719_c0_seq1	161.826449604	48.3233737077	-1.7436543419	779129	148228513	NP_001090226.1	ACT2	actin, alpha sarcomeric/cardiac
comp50129_c0_seq1	56.1632972155	16.8081299853	-1.7404684112	548802	62860278	NP_001016048.1	HAPLN3	NA
comp64688_c0_seq1	39.0287319633	130.2630073859	1.738818944	100491400	301620390	XP_002939559.1	SQLE	NA
comp66904_c1_seq1	40.9325725469	136.5660561303	1.7382776965	NA	NA	NA	NA	NA
comp25117_c0_seq1	87.5766668445	26.262703102	-1.7375311281	100380181	301615709	XP_002937308.1	MLLT11	NA
comp68936_c0_seq1	2727.251635974	818.345828658	-1.7366652674	448705	52346160	NP_001005123.1	UBA52	NA
comp67266_c1_seq7	62.826739258	18.9091462334	-1.7322944797	100496899	301614125	XP_002936546.1	NA	NA
comp58295_c0_seq1	146.5957249354	44.1213412113	-1.7322944797	549413	62859975	NP_001016659.1	KRT12	keratin family [Source:RefSeq peptide;Acc:NP_001016659]
comp24846_c0_seq1	2887.1742449945	869.8207267379	-1.7308681869	496563	58331994	NP_001011146.1	RPS16	NA
comp54624_c0_seq1	6058.0207369419	1825.7831196503	-1.7303311153	394724	45360887	NP_989119.1	RPS3	NA
comp24843_c0_seq1	2624.4442444608	791.0326174319	-1.7302028591	448720	52346188	NP_001005137.1	RPL37A	NA
comp60924_c0_seq1	17.1345652522	56.7274387003	1.7271371389	100496697	512840408	XP_002937143.2	NA	NA
comp62383_c0_seq5	27.6056884619	91.3942067949	1.7271371389	496948	58332766	NP_001011458.1	ALG6	NA
comp63703_c0_seq1	13.326884085	44.1213412113	1.7271371389	619358	76780841	NP_001029114.1	XKR5	NA
comp68918_c0_seq1	4508.2945019102	1362.5090369312	-1.7263159632	448693	52346138	NP_001005113.1	RPS11	NA
comp24839_c0_seq1	2184.6570696546	660.7696100461	-1.7251875932	549520	62857725	NP_001016766.1	RPS29	NA
comp67108_c0_seq1	105.6631523885	348.7686971944	1.7227982032	448747	55741960	NP_001006900.1	BLMH	NA
comp64939_c0_seq2	135.172681434	40.9698168391	-1.7221702624	100489807	301622262	XP_002940456.1	LOC100489807	rho GTPase-activating protein 6-like
comp68937_c0_seq1	3003.3085205927	910.790543577	-1.7213614684	549468	62859703	NP_001016714.1	RPL28	NA
comp68924_c0_seq1	3743.9025076041	1135.59928213	-1.721089025	448683	52346118	NP_001005104.1	RPL26	NA
comp54706_c0_seq1	38.0768116715	11.5555893649	-1.720321838	100135220	315583339	NP_001186824.1	NA	NA
comp68037_c2_seq1	5665.829576725	1720.7323072424	-1.7192645313	NA	NA	NA	NA	NA
comp62294_c1_seq1	43.7883334223	143.9196129989	1.7166447651	NA	NA	NA	NA	NA
comp65863_c0_seq1	55.2113769237	16.8081299853	-1.7158063569	100492951	512835329	XP_002936078.2	LOC100492951	tetraspanin-4-like
comp58030_c0_seq1	365.5373920468	111.3538611524	-1.714867408	549518	62857735	NP_001016764.1	KLF2	NA
comp68253_c0_seq1	3063.2794989753	934.9522304308	-1.7121124467	100488265	512850191	XP_002938724.2	COL11A2P1	collagen, type XI, alpha 2 pseudogene 1 [Source:Xenbase;Acc:XB-GENE-876669]
comp57792_c0_seq3	25.7018478783	84.0406499264	1.7092152309	NA	NA	NA	NA	NA
comp66698_c0_seq1	65.6825001334	214.3036573122	1.7060755234	613060	307078150	NP_001034833.2	BTG5	NA
comp38735_c0_seq1	68.5382610088	21.0101624816	-1.7058222684	100101682	154147678	NP_001093678.1	NR4A2	Nuclear receptor subfamily 4 group A member 2 [Source:UniProtKB/Swiss-Prot;Acc:A4IIG7]
comp57633_c1_seq3	40.9325725469	12.606097489	-1.6991276158	100486275	512841639	XP_004914558.1	ADGRB3	NA
comp58517_c0_seq1	81.8651450938	25.2121949779	-1.6991276158	100489509	301607987	XP_002933553.1	GUCA1B	guanylate cyclase activator 1B (retina) [Source:HGNC Symbol;Acc:HGNC:4679]
comp58237_c1_seq1	16.1826449604	52.525406204	1.6985679867	733849	113931234	NP_001039062.1	ACVR1B	NA
comp65101_c1_seq4	16.1826449604	52.525406204	1.6985679867	100488868	512875260	XP_002943925.2	LOC100488868	pogo transposable element with KRAB domain-like
comp24803_c0_seq1	1569.7165611592	484.2842452007	-1.6965781048	100490404	512841962	XP_002932207.2	DES.2	NA
comp68749_c1_seq2	350.3066673782	108.2023367802	-1.6948867907	448281	54262210	NP_001005804.1	PCOLCE2	NA
comp44050_c0_seq1	7242.2095799268	2238.6328124136	-1.6938120149	394476	45360909	NP_988881.1	RPL5	NA
comp54920_c0_seq1	149.4514858108	46.2223574595	-1.6930144921	549971	62857659	NP_001017217.1	CDA	NA
comp55166_c0_seq1	7679.1409938577	2375.1988685439	-1.6928966256	100327250	284009776	NP_001165003.1	RPL4	NA
comp24827_c0_seq1	3932.3827253782	1216.4884076842	-1.6926811687	100379906	512814062	XP_002933501.2	RPL9	NA
comp65110_c0_seq1	13.326884085	43.0708330873	1.6923717208	NA	NA	NA	NA	NA
comp24853_c0_seq1	4412.1505524396	1365.6605613035	-1.6918830774	NA	NA	NA	NA	NA
comp68928_c0_seq1	4322.6700450115	1338.3473500774	-1.691470121	NA	NA	NA	NA	NA
comp47538_c0_seq1	1182.2850024013	367.6778434279	-1.6850637082	NA	NA	NA	NA	NA
comp59272_c0_seq1	37.1248913798	11.5555893649	-1.683795962	NA	NA	NA	NA	NA
comp47428_c1_seq1	50.4517754648	15.7576218612	-1.6788552208	779779	118403642	NP_001072326.1	VSNL1	visinin-like 1 [Source:Xenbase;Acc:XB-GENE-952045]
comp66838_c1_seq2	28.5576087537	91.3942067949	1.6782275384	100491617	301618204	XP_002938507.1	PLEKHO1	NA
comp64997_c10_seq1	3681.0757683461	1151.3569039912	-1.6767923279	NA	NA	NA	NA	NA
comp63386_c0_seq1	18.086485544	57.7779468244	1.6756068383	100485544	512871676	XP_002940018.2	SLC16A5	NA
comp43882_c2_seq1	3182.2695354489	996.9322097515	-1.6744887244	549444	62859825	NP_001016690.1	RPL18A	NA
comp49558_c0_seq1	1317.4576838353	412.8496927633	-1.6740680872	100488932	512847530	XP_004915353.1	LOC100488932	collagen alpha-1(I) chain-like
comp38200_c0_seq1	33.3172102126	106.101320532	1.671103104	100493616	512824960	XP_002939696.2	NA	NA
comp41182_c0_seq1	8474.9463577928	2661.9875864177	-1.6707003932	493436	56118755	NP_001008074.1	TPT1	NA
comp65971_c1_seq1	493.0947111464	1568.4086292508	1.6693648007	NA	NA	NA	NA	NA
comp64958_c2_seq1	23.7980072947	75.6365849337	1.6682434499	100486330	512809688	XP_004910395.1	ZBTB7C	NA
comp52411_c0_seq1	39.9806522551	12.606097489	-1.6651802839	100493536	301607377	XP_002933282.1	TRIM59	tripartite motif containing 59 [Source:HGNC Symbol;Acc:30834]
comp63749_c3_seq1	39.9806522551	12.606097489	-1.6651802839	100036736	147904292	NP_001090749.1	ST8SIA6	NA
comp67810_c0_seq1	186.5763771905	58.8284549485	-1.6651802839	100487567	301618540	XP_002938669.1	PPM1K	NA
comp64633_c2_seq2	21.8941667111	69.3335361893	1.6630068015	448775	55742523	NP_001006928.1	UNNAMED	NA
comp60118_c0_seq7	20.9422464193	66.182011817	1.6600229431	549764	62859601	NP_001017010.1	TMEM237	NA
comp66423_c0_seq3	129.4611596832	40.9698168391	-1.6598859842	101733600	512889086	XP_004920783.1	LOC101733600	mucin-2-like
comp64805_c4_seq1	172.2975728137	54.6264224521	-1.6572315307	NA	NA	NA	NA	NA
comp57747_c0_seq1	138.9803626011	44.1213412113	-1.6553324979	100490379	512874177	XP_004918754.1	LOC100490379	keratin, type I cytoskeletal 15-like
comp66649_c5_seq10	25.7018478783	80.8891255541	1.6540736767	NA	NA	NA	NA	NA
comp59396_c1_seq1	19.0384058358	59.8789630725	1.6531365575	NA	NA	NA	NA	NA
comp24834_c0_seq1	6037.0784905225	1921.3793589416	-1.6517081642	448356	52345806	NP_001004949.1	GAPDH	glyceraldehyde-3-phosphate dehydrogenase [Source:RefSeq peptide;Acc:NP_001004949]
comp58717_c0_seq2	3230.8174703301	1031.5989778461	-1.647016997	394673	45360805	NP_989076.1	ACT3	NA
comp67323_c0_seq5	325.5567397917	104.0003042839	-1.6463212566	100491868	512838035	XP_002931515.2	PAPPA2	NA
comp53074_c0_seq1	138.9803626011	433.8598552449	1.6423480507	448152	52345622	NP_001004859.1	CHP1	NA
comp24829_c3_seq1	6105.6167515313	1957.0966351603	-1.6414220413	394664	45360787	NP_989067.1	RPLP0	NA
comp49491_c0_seq2	199.9032612756	64.0809955689	-1.6413335419	NA	NA	NA	NA	NA
comp64892_c2_seq2	189.4321380659	590.3855657327	1.6399763379	NA	NA	NA	NA	NA
comp65559_c0_seq1	118.9900364736	370.8293678001	1.6399147268	NA	NA	NA	NA	NA
comp67581_c0_seq1	52.3556160484	16.8081299853	-1.6391850753	100487002	301613830	XP_002936413.1	GFRA4	NA
comp49352_c0_seq1	45.6921740058	14.7071137371	-1.6354329405	100494194	512859586	XP_002940478.2	UNNAMED	NA
comp53719_c1_seq1	45.6921740058	14.7071137371	-1.6354329405	100491563	512874856	XP_002939081.2	LOC100491563	keratin, type I cytoskeletal 19-like
comp58238_c1_seq1	68.5382610088	22.0606706057	-1.6354329405	100488076	301628830	XP_002943549.1	NA	Uncharacterized protein {ECO:0000313|Ensembl:ENSXETP00000062240} [Source:UniProtKB/TrEMBL;Acc:F6YWB4]
comp67231_c0_seq1	60.9228986745	189.0914623343	1.6340277345	NA	NA	NA	NA	NA
comp65913_c2_seq6	61.8748189663	19.9596543575	-1.6322656614	NA	NA	NA	NA	NA
comp46527_c0_seq1	49.499855173	153.3741861156	1.6315594789	496789	58332504	NP_001011327.1	SOCS1	NA
comp67228_c0_seq2	167.5379713548	518.9510132953	1.6311102512	100487449	512815924	XP_002933547.2	NR3C2	NA
comp66199_c0_seq1	78.0574639267	25.2121949779	-1.6304148657	779670	118404022	NP_001072223.1	TP53I3	NA
comp62897_c0_seq1	131.3650002668	406.5466440188	1.6298399376	100488852	512851933	XP_004915920.1	PPRC1	NA
comp32443_c1_seq1	55.2113769237	17.8586381094	-1.6283435157	100491266	301606760	XP_002933003.1	IQCH	NA
comp63572_c3_seq10	71.3940218841	220.6067060567	1.6276014654	448376	353703745	NP_001006724.2	GGT1	NA
comp60721_c0_seq1	71.3940218841	23.1111787298	-1.6272124337	733516	307691217	NP_001037907.2	CENPO	centromere protein O [Source:RefSeq peptide;Acc:NP_001037907]
comp67680_c0_seq1	60.9228986745	188.0409542102	1.6259904155	100493034	512810876	XP_004910544.1	SEMA6A	NA
comp64276_c0_seq1	225.6051091539	694.3858700166	1.6219378508	548672	62859996	NP_001015918.1	ENTPD7	NA
comp68935_c1_seq1	3170.8464919474	1030.5484697221	-1.6214556743	548934	62859151	NP_001016180.1	RPL27	NA
comp67798_c0_seq1	136.1246017258	418.1022333837	1.618927922	780187	350276152	NP_001072730.2	HTRA1	NA
comp65070_c0_seq3	91.3843480117	280.4856691292	1.6179080692	100490493	301616724	XP_002937800.1	RIPK3	NA
comp66185_c0_seq1	1095.6602558485	357.1727621871	-1.6171065438	100486298	512863146	XP_004917413.1	BCAN	brevican [Source:HGNC Symbol;Acc:HGNC:23059]
comp41005_c0_seq1	4652.0344659703	1516.9337311709	-1.6167037242	496969	58332806	NP_001011478.1	RPL15	NA
comp38445_c0_seq1	859.584023485	280.4856691292	-1.6157116076	100037893	147904892	NP_001090798.1	LECT1	NA
comp63845_c0_seq1	270.3453628679	88.2426824227	-1.6152550585	NA	NA	NA	NA	NA
comp53834_c0_seq1	63.7786595498	195.3945110788	1.6152442589	493318	56118394	NP_001007942.1	PHOSPHO2	NA
comp24872_c0_seq1	3283.1730863785	1072.5687946853	-1.6140206244	NA	NA	NA	NA	NA
comp58866_c0_seq1	77.1055436349	25.2121949779	-1.612712864	100488354	512842120	XP_002936979.2	WISP3	NA
comp68941_c0_seq1	2051.3882288042	671.2746912869	-1.6116253948	549399	62860190	NP_001016645.1	RPLP2	NA
comp67450_c0_seq10	28.5576087537	87.1921742986	1.6103234739	448544	55742031	NP_001006820.1	EDAR	NA
comp67968_c0_seq1	279.8645657858	851.9620886285	1.6060603976	NA	NA	NA	NA	NA
comp68647_c0_seq1	405.5180443019	133.4145317581	-1.6038502952	100494783	512884063	XP_002942172.2	LOC100494783	uncharacterized LOC100494783
comp60811_c0_seq1	54.2594566319	17.8586381094	-1.6032525347	100490768	512853973	XP_004916178.1	GRIK4	NA
comp67425_c3_seq1	63.7786595498	21.0101624816	-1.6019864574	NA	NA	NA	NA	NA
comp63861_c1_seq1	22.8460870029	69.3335361893	1.6016062568	550017	288562696	NP_001017263.2	PQLC1.1	NA
comp67474_c0_seq5	120.8938770571	366.6273353038	1.6005731776	100485660	512883887	XP_004920154.1	CAT1	calcium transporter 1 [Source:Xenbase;Acc:XB-GENE-6453137]
comp68011_c0_seq1	694.9018130056	2101.0162481592	1.5962062691	407880	47498006	NP_998831.1	PFKFB4	NA
comp59034_c0_seq9	43.7883334223	132.364023634	1.5958926056	100495176	301620004	XP_002939371.1	FIBP	NA
comp73126_c0_seq1	38.0768116715	12.606097489	-1.594790956	100493595	512845219	XP_004915004.1	NA	Uncharacterized protein {ECO:0000313|Ensembl:ENSXETP00000061571} [Source:UniProtKB/TrEMBL;Acc:F6T3T2]
comp63254_c7_seq1	32.3652899208	97.6972555394	1.5938706081	NA	NA	NA	NA	NA
comp64729_c0_seq12	245.5954352814	739.557719352	1.5903790014	100493182	301622013	XP_002940336.1	DKK2	NA
comp24877_c0_seq1	2865.2800782833	951.7603604161	-1.5900058934	NA	NA	NA	NA	NA
comp68305_c1_seq3	88.5285871363	29.4142274742	-1.5896292508	100486063	512850500	XP_002942405.2	COL6A3	NA
comp63643_c1_seq1	3148.0004049445	1047.3565997073	-1.5876829976	448719	52346180	NP_001005136.1	FAU	NA
comp68330_c0_seq1	50.4517754648	16.8081299853	-1.5857458164	100487473	512814774	XP_002941166.2	APC2	NA
comp48935_c0_seq1	706.3248565071	235.3138197938	-1.5857458164	100492721	301610301	XP_002934682.1	THDL17	NA
comp70688_c0_seq1	40.9325725469	13.656605613	-1.5836503984	NA	NA	NA	NA	NA
comp67782_c0_seq1	89.4805074281	267.8795716403	1.5819392234	100494406	301623482	XP_002941045.1	PRKX	NA
comp62984_c3_seq2	5251.744249797	1755.399075337	-1.5809976089	394748	45361013	NP_989143.1	TNNT3	NA
comp64639_c0_seq4	249.4031164486	745.8607680965	1.5804268511	100379847	512875526	XP_004918939.1	PKN1	NA
comp49702_c0_seq1	29.5095290454	88.2426824227	1.5802957506	NA	NA	NA	NA	NA
comp65918_c0_seq2	39.0287319633	116.6064017728	1.5790384999	100124795	281427338	NP_001163976.1	DHX57	DEAH (Asp-Glu-Ala-Asp/His) box polypeptide 57 [Source:RefSeq peptide;Acc:NP_001163976]
comp56878_c0_seq2	16.1826449604	48.3233737077	1.578273753	100485673	512860921	XP_002933250.2	TC2N	NA
comp66667_c0_seq1	106.6150726803	35.7172762187	-1.5777174426	101733715	512814689	XP_004911064.1	LOC101733715	neurturin-like
comp63283_c0_seq1	244.6435149896	730.1031462353	1.5774192566	NA	NA	NA	NA	NA
comp51114_c0_seq1	416.9410878034	139.7175805026	-1.5773299859	NA	NA	NA	NA	NA
comp66068_c0_seq1	35.2210507962	105.050812408	1.5765774623	100493388	301612072	XP_002935558.1	DUSP9	NA
comp67777_c0_seq2	43.7883334223	14.7071137371	-1.5740323958	100494771	512848060	XP_002940293.2	ITGA9	NA
comp68482_c3_seq3	99.9516306378	33.6162599705	-1.5720708795	549998	62857803	NP_001017244.1	AIFM1	NA
comp61209_c0_seq1	94.2401088871	279.4351610052	1.5681004536	100494746	512851386	XP_002935477.2	PAPSS2	NA
comp64506_c3_seq2	80.913224802	239.5158522901	1.5656737162	550077	62859959	NP_001017323.1	GDPD1	NA
comp25514_c0_seq1	46.6440942976	15.7576218612	-1.5656446103	NA	NA	NA	NA	NA
comp63824_c2_seq3	465.4890226846	157.5762186119	-1.5626973263	724071	312032346	NP_001037866.2	LEPR	NA
comp68410_c0_seq12	35.2210507962	104.0003042839	1.5620778927	NA	NA	NA	NA	NA
comp52114_c1_seq2	120.8938770571	40.9698168391	-1.5611078297	NA	NA	NA	NA	NA
comp69980_c0_seq1	195.1436598166	66.182011817	-1.5600255378	100493286	512839818	XP_002936080.2	LOC100493286	mucin-2-like
comp62226_c0_seq1	1888.6098589083	640.8099556885	-1.5593562397	NA	NA	NA	NA	NA
comp65578_c1_seq7	37.1248913798	12.606097489	-1.5582650799	100485781	301615534	XP_002937231.1	PANK1	pantothenate kinase 1 [Source:HGNC Symbol;Acc:8598]
comp61566_c0_seq1	28.5576087537	84.0406499264	1.5572121375	496873	167560909	NP_001107961.1	CABLES2	NA
comp65973_c1_seq5	19.9903261276	58.8284549485	1.5572121375	100492777	512812234	XP_002933042.2	LOC100492777	uncharacterized LOC100492777
comp68933_c0_seq1	2327.4451134228	793.1336336801	-1.5531112774	448698	52346146	NP_001005118.1	RPL31	NA
comp40795_c0_seq2	9767.6541140416	3329.0602452082	-1.5528971346	100101751	512822642	XP_002935788.2	KRT5.7	NA
comp64911_c0_seq3	60.9228986745	178.5863810935	1.5515655743	NA	NA	NA	NA	NA
comp53629_c0_seq1	39.9806522551	13.656605613	-1.5497030664	NA	NA	NA	NA	NA
comp66039_c0_seq1	540.6907257359	184.889429838	-1.5481408627	100494018	512844724	XP_002941152.2	IGSF10	NA
comp60231_c1_seq1	165.6341307712	56.7274387003	-1.5458813555	NA	NA	NA	NA	NA
comp44874_c0_seq1	5604.9066780506	1921.3793589416	-1.5445479581	NA	NA	NA	NA	NA
comp67397_c0_seq4	13.326884085	38.8688005909	1.5442730818	100127563	512816296	XP_004911239.1	NA	NA
comp63680_c0_seq3	336.9797832931	115.5558936488	-1.5440711984	NA	NA	NA	NA	NA
comp63541_c3_seq1	100.9035509296	34.6667680946	-1.541351697	100490131	308153251	NP_001183999.1	FAM64A	NA
comp68737_c0_seq10	6414.9908463626	2206.0670605671	-1.5399705597	100379888	512874187	XP_002939083.2	KRT15	NA
comp40703_c0_seq1	6789.0955210354	2335.2795598289	-1.5396241164	448112	54020795	NP_001005643.1	ALDOA	NA
comp24855_c0_seq1	4753.8899371917	1638.7926735641	-1.536475154	394470	45360921	NP_988875.1	PPIA	NA
comp66962_c0_seq2	45.6921740058	15.7576218612	-1.5358972669	448349	52345796	NP_001004944.1	PAMR1	NA
comp68682_c0_seq1	115.1823553064	333.0110753332	1.5316504311	100489759	301620173	XP_002939455.1	SRM	NA
comp53790_c0_seq1	63.7786595498	22.0606706057	-1.5315971295	100492195	512825033	XP_004912343.1	NA	NA
comp68940_c0_seq1	3921.9116021685	1357.2564963108	-1.5308636292	493239	55926154	NP_001007513.1	NACA.2	NA
comp62093_c1_seq2	66.6344204252	23.1111787298	-1.5276767601	NA	NA	NA	NA	NA
comp65209_c0_seq11	68.5382610088	197.495527327	1.5268384884	NA	NA	NA	NA	NA
comp54437_c0_seq2	21.8941667111	63.0304874448	1.5255032778	NA	NA	NA	NA	NA
comp63407_c2_seq6	432.171812472	150.2226617434	-1.5245025123	733538	113205680	NP_001037922.1	VRK3	NA
comp68556_c0_seq1	468.3447835599	162.8287592323	-1.5242154619	100494152	301604186	XP_002931716.1	GPT	NA
comp49695_c0_seq1	62.826739258	180.6873973417	1.5240452735	394557	45360575	NP_988960.1	SULT1A1	NA
comp61179_c0_seq1	125.6534785161	361.3747946834	1.5240452735	100038052	283945526	NP_001164665.1	RARA	NA
comp54019_c0_seq1	36.172971088	12.606097489	-1.5207903745	100491211	512875863	XP_002934510.2	UNNAMED	NA
comp58534_c0_seq2	180.8648554398	63.0304874448	-1.5207903745	101733515	512881773	XP_004919860.1	LOC101733515	tumor suppressor candidate 5 homolog
comp66575_c0_seq1	586.3828997417	1678.7119822792	1.5174397904	779446	523580024	NP_001265685.1	KDM6B	NA
comp43597_c1_seq1	39.0287319633	13.656605613	-1.5149376483	NA	NA	NA	NA	NA
comp62531_c0_seq1	39.0287319633	13.656605613	-1.5149376483	NA	NA	NA	NA	NA
comp62906_c0_seq10	78.0574639267	27.3132112261	-1.5149376483	100488514	512838123	XP_002937409.2	CACNA1E	NA
comp64010_c2_seq8	121.8457973489	347.7181890703	1.512862045	548758	62858533	NP_001016004.1	STC2	NA
comp52044_c0_seq2	182.7686960234	64.0809955689	-1.512050525	NA	NA	NA	NA	NA
comp61684_c1_seq1	41.8844928387	14.7071137371	-1.5099020584	779976	118405042	NP_001072521.1	STXBP1	NA
comp57343_c0_seq1	62.826739258	178.5863810935	1.507171455	734101	113931578	NP_001039239.1	NME4	NA
comp45220_c0_seq1	155.1630075615	54.6264224521	-1.5061137979	NA	NA	NA	NA	NA
comp66514_c3_seq2	79.9613045102	226.9097548012	1.5047447176	NA	NA	NA	NA	NA
comp24850_c0_seq1	2682.5113822599	946.5078197957	-1.5028979623	NA	NA	NA	NA	NA
comp59698_c0_seq1	15.2307246686	43.0708330873	1.4997266428	NA	NA	NA	NA	NA
comp65108_c0_seq1	144.6918843518	408.647660267	1.4978734697	100380059	301614323	XP_002936639.1	LUZP1	NA
comp69614_c0_seq1	49.499855173	139.7175805026	1.4970173556	100145805	301605932	XP_002932612.1	NA	NA
comp62365_c1_seq2	118.9900364736	335.1120915814	1.4938029673	100487116	301621877	XP_002940269.1	VEGFB	NA
comp62486_c1_seq1	205.6147830263	578.8299763678	1.4931956446	NA	NA	NA	NA	NA
comp48461_c0_seq1	19.0384058358	53.5759143281	1.4926718853	NA	NA	NA	NA	NA
comp59013_c0_seq1	19.0384058358	53.5759143281	1.4926718853	100487165	301623736	XP_002941164.1	PIGG	NA
comp65898_c0_seq7	59.0190580909	21.0101624816	-1.4900935773	779783	118403630	NP_001072330.1	ACSL6	NA
comp42072_c0_seq1	67.586340717	24.1616868538	-1.4840105252	100487159	512869311	XP_004918215.1	LOC100487159	uncharacterized LOC100487159
comp65358_c2_seq4	14.2788043768	39.919308715	1.483211556	NA	NA	NA	NA	NA
comp67604_c0_seq3	73.2978624677	26.262703102	-1.4807557127	NA	NA	NA	NA	NA
comp52203_c0_seq1	237.0281526553	85.0911580504	-1.477977291	NA	NA	NA	NA	NA
comp54690_c0_seq1	6889.0471516732	2477.0981565796	-1.4756534151	394875	45361369	NP_989262.1	EEF1G	NA
comp65878_c1_seq2	561.6329721552	1560.0045642582	1.4738507096	100487763	512836076	XP_002932192.2	CFH	complement factor H [Source:Xenbase;Acc:XB-GENE-981265]
comp66260_c1_seq1	64.7305798416	179.6368892176	1.4725643118	549219	62858239	NP_001016465.1	ELMOD2	NA
comp24825_c0_seq1	3739.1429061452	1347.8019231941	-1.472099121	496523	58331837	NP_001011110.1	TNNI2	NA
comp33580_c0_seq1	98.999710346	35.7172762187	-1.4708022387	100487225	512882839	XP_002943336.2	CLCNKB	NA
comp63794_c1_seq3	42.8364131305	118.707418021	1.4705005043	100494646	512846966	XP_004915269.1	NPC1	NA
comp48515_c0_seq1	55.2113769237	19.9596543575	-1.4678788435	NA	NA	NA	NA	NA
comp67916_c0_seq1	110.4227538475	39.919308715	-1.4678788435	NA	NA	NA	NA	NA
comp58482_c0_seq1	199.9032612756	552.5672732659	1.4668481098	100486418	512851748	XP_002935353.2	ANTXR1	NA
comp68438_c1_seq1	345.5470659192	125.0104667655	-1.4668333365	NA	NA	NA	NA	NA
comp61638_c0_seq1	58.0671377991	21.0101624816	-1.4666346045	100489706	512857596	XP_002942492.2	LOC100489706	uncharacterized LOC100489706
comp68934_c0_seq1	2424.5409831853	878.2247917305	-1.465049474	549288	62858051	NP_001016534.1	RPL14	NA
comp62405_c0_seq1	26.6537681701	73.5355686856	1.4641027331	734018	113931460	NP_001039179.1	SLC22A15.2	NA
comp65840_c2_seq3	76.1536233431	210.1016248159	1.4641027331	NA	NA	NA	NA	NA
comp66125_c0_seq2	51.4036957566	141.8185967507	1.4641027331	448329	55741982	NP_001006701.1	CHORDC1	NA
comp66356_c5_seq1	62.826739258	173.3338404731	1.4641027331	100494449	301618115	XP_002938465.1	FOSL2	NA
comp66903_c0_seq1	15.2307246686	42.0203249632	1.4641027331	100486607	301604750	XP_002932002.1	NA	Uncharacterized protein {ECO:0000313|Ensembl:ENSXETP00000036346} [Source:UniProtKB/TrEMBL;Acc:F6R4U1]
comp50789_c0_seq1	72.3459421759	26.262703102	-1.4618966855	394546	45360553	NP_988949.1	FOXI1	forkhead box I1 [Source:Xenbase;Acc:XB-GENE-494125]
comp60826_c0_seq2	71.3940218841	196.4450192029	1.4602504076	NA	NA	NA	NA	NA
comp31269_c0_seq1	83.7689856774	30.4647355983	-1.4592759853	100487038	301605960	XP_002932618.1	IL1B	NA
comp64573_c0_seq1	83.7689856774	30.4647355983	-1.4592759853	780217	118404618	NP_001072760.1	PPP1R12B	protein phosphatase 1, regulatory subunit 12B [Source:Xenbase;Acc:XB-GENE-5738329]
comp66740_c2_seq3	106.6150726803	293.0917666182	1.458941028	NA	NA	NA	NA	NA
comp63667_c0_seq1	1221.3137343646	444.3649364857	-1.4586169638	448486	55742474	NP_001006790.1	TAT	NA
comp50264_c0_seq1	47.5960145894	130.2630073859	1.4525147588	548853	62859425	NP_001016099.1	C7ORF25	NA
comp67300_c3_seq1	143.7399640601	52.525406204	-1.4523739113	100485894	301616096	XP_002937499.1	ACSS1	NA
comp62481_c2_seq1	21.8941667111	59.8789630725	1.4515026963	549679	512867537	XP_004917970.1	DNAJC10	NA
comp66010_c0_seq1	92.3362683035	252.1219497791	1.4491523916	NA	NA	NA	NA	NA
comp66979_c2_seq2	18.086485544	49.3738818317	1.4488359764	NA	NA	NA	NA	NA
comp52179_c0_seq1	79.9613045102	29.4142274742	-1.4427878625	NA	NA	NA	NA	NA
comp54357_c0_seq3	51.4036957566	18.9091462334	-1.4427878625	100488512	512829656	XP_004912950.1	NA	NA
comp56982_c0_seq1	59.9709783827	22.0606706057	-1.4427878625	NA	NA	NA	NA	NA
comp60795_c1_seq2	39.9806522551	14.7071137371	-1.4427878625	NA	NA	NA	NA	NA
comp62174_c1_seq1	48.5479348812	17.8586381094	-1.4427878625	550081	284413774	NP_001017327.2	MCM5	NA
comp66076_c0_seq2	254.1627179075	93.4952230431	-1.4427878625	NA	NA	NA	NA	NA
comp24721_c0_seq1	374.1046746729	137.6165642544	-1.4427878625	NA	NA	NA	NA	NA
comp59391_c0_seq1	249.4031164486	675.4767237832	1.437426564	100489162	512838101	XP_002937413.2	LAMC2	NA
comp43841_c0_seq1	352.2105079617	130.2630073859	-1.4350105119	NA	NA	NA	NA	NA
comp46826_c0_seq2	19.0384058358	51.4748980799	1.4349563874	101733569	512866558	XP_004917825.1	LOC101733569	eotaxin-like
comp65095_c1_seq7	17.1345652522	46.2223574595	1.4316812554	100038118	301606650	XP_002932936.1	SLC25A19	NA
comp58422_c0_seq1	73.2978624677	197.495527327	1.4299769492	NA	NA	NA	NA	NA
comp56382_c0_seq1	37.1248913798	99.7982717876	1.4266280277	100151725	218847772	NP_001136383.1	NA	NA
comp66957_c1_seq2	203.7109424427	547.3147326455	1.4258472141	780270	118404304	NP_001072809.1	MSMO1	methylsterol monooxygenase 1 [Source:RefSeq peptide;Acc:NP_001072809]
comp68580_c1_seq1	57.1152175073	153.3741861156	1.4251086015	100170549	194332619	NP_001123798.1	NA	uncharacterized protein LOC100170549 [Source:RefSeq peptide;Acc:NP_001123798]
comp23081_c0_seq1	76.1536233431	28.3637193501	-1.4248659545	NA	NA	NA	NA	NA
comp23767_c0_seq1	64.7305798416	24.1616868538	-1.421726247	548883	62859315	NP_001016129.1	ALDH3B1	aldehyde dehydrogenase 3 family, member B1 [Source:Xenbase;Acc:XB-GENE-5749635]
comp44390_c1_seq1	56.1632972155	150.2226617434	1.4194029256	100495130	301616967	XP_002937918.1	LMX1B.1	NA
comp38067_c0_seq1	53.3075363402	19.9596543575	-1.4172527704	100487601	512850655	XP_002932544.2	SHH	NA
comp59962_c0_seq1	100.9035509296	37.8182924669	-1.4158208149	NA	NA	NA	NA	NA
comp59394_c0_seq2	27.6056884619	73.5355686856	1.41347666	100488709	512836128	XP_002932198.2	DDX59	NA
comp60988_c0_seq1	103.7593118049	276.2836366329	1.4129093027	100493689	512865351	XP_002943192.2	SLC15A2	NA
comp66147_c0_seq3	44.7402537141	16.8081299853	-1.4124142135	100488856	512815253	XP_004911123.1	ARHGAP24	NA
comp55358_c0_seq4	41.8844928387	15.7576218612	-1.4103663848	100494702	512824415	XP_002936535.2	TMPRSS2	NA
comp74376_c0_seq1	41.8844928387	15.7576218612	-1.4103663848	100488116	512870957	XP_002939227.2	NA	Uncharacterized protein {ECO:0000313|Ensembl:ENSXETP00000060458} [Source:UniProtKB/TrEMBL;Acc:F6RGG9]
comp54356_c0_seq1	129.4611596832	343.516156574	1.4078586225	496735	58332260	NP_001011282.1	SERPINB5	NA
comp57689_c0_seq1	111.3746741393	42.0203249632	-1.4062619865	100490044	512810348	XP_002941626.2	NA	NA
comp50679_c0_seq1	108.5189132639	40.9698168391	-1.4053131571	448474	55742198	NP_001006782.1	MEIS3	NA
comp54864_c0_seq1	36.172971088	13.656605613	-1.4053131571	595041	71895895	NP_001025653.1	MFSD4	major facilitator superfamily domain containing 4 [Source:Xenbase;Acc:XB-GENE-489846]
comp65875_c1_seq1	36.172971088	13.656605613	-1.4053131571	100495047	512886676	XP_002944456.2	LOC100495047	dystonin-like
comp66909_c1_seq6	23.7980072947	63.0304874448	1.405209044	NA	NA	NA	NA	NA
comp59502_c0_seq1	1148.9677921887	433.8598552449	-1.4050373511	NA	NA	NA	NA	NA
comp62289_c0_seq1	644.4500375408	243.7178847865	-1.4028563902	NA	NA	NA	NA	NA
comp65982_c0_seq1	696.8056535892	263.677539144	-1.4019816461	NA	NA	NA	NA	NA
comp56272_c0_seq1	21.8941667111	57.7779468244	1.3999723957	779604	452881607	NP_001263619.1	XB-GENE-5831587	Uncharacterized protein C1orf174 homolog [Source:Xenbase;Acc:XB-GENE-5831587]
comp59179_c0_seq2	34.2691305044	90.3436986708	1.3985143915	NA	NA	NA	NA	NA
comp68231_c0_seq5	66.6344204252	175.4348567213	1.3965959137	100487794	301618731	XP_002938761.1	C1GALT1	NA
comp66870_c0_seq2	436.9314139309	1150.3063958671	1.3965394493	550034	62859719	NP_001017280.1	KLF4	NA
comp67969_c5_seq1	79.0093842184	208.0006085678	1.3964918269	549345	62857905	NP_001016591.1	BNIPL	NA
comp64900_c0_seq4	64.7305798416	170.1823161009	1.3945617998	733746	512821676	XP_002931974.2	CLN5	NA
comp24837_c0_seq1	1916.2155473702	729.0526381112	-1.3941649661	448717	52346176	NP_001005134.1	RPL35A	NA
comp65006_c0_seq2	162.7783698958	61.9799793207	-1.3930348273	549077	62858695	NP_001016323.1	FGFR4	NA
comp54686_c0_seq2	62.826739258	164.9297754805	1.3924012677	100486584	512842150	XP_002938338.2	FAM26D	family with sequence similarity 26, member D [Source:HGNC Symbol;Acc:21094]
comp62373_c0_seq1	77.1055436349	29.4142274742	-1.3903204426	NA	NA	NA	NA	NA
comp55921_c0_seq3	15.2307246686	39.919308715	1.3901021516	100036621	371940936	NP_001090649.2	PROM1	NA
comp64417_c0_seq1	71.3940218841	186.9904460862	1.3890893787	NA	NA	NA	NA	NA
comp67992_c0_seq1	1141.3524298544	435.960871493	-1.388473779	NA	NA	NA	NA	NA
comp46286_c0_seq3	49.499855173	18.9091462334	-1.3883400785	100489821	512831040	XP_002942700.2	NA	Uncharacterized protein {ECO:0000313|Ensembl:ENSXETP00000062288} [Source:UniProtKB/TrEMBL;Acc:F6Y7Y7]
comp68306_c0_seq14	98.999710346	37.8182924669	-1.3883400785	NA	NA	NA	NA	NA
comp51023_c0_seq1	36.172971088	94.5457311672	1.3861002211	NA	NA	NA	NA	NA
comp68620_c0_seq4	249.4031164486	95.5962392912	-1.3834537231	NA	NA	NA	NA	NA
comp63683_c3_seq1	34.2691305044	89.2931905468	1.3816405729	733720	512859580	XP_002940482.2	BRWD3	NA
comp68991_c0_seq1	65.6825001334	25.2121949779	-1.3813873179	779685	284172393	NP_001165067.1	ACBD7	acyl-CoA binding domain containing 7 [Source:Xenbase;Acc:XB-GENE-5740466]
comp57374_c0_seq2	81.8651450938	213.2531491882	1.3812458007	100490593	512838498	XP_002934722.2	TBCC	NA
comp61978_c0_seq2	103.7593118049	39.919308715	-1.3780821731	NA	NA	NA	NA	NA
comp62283_c0_seq1	19.0384058358	49.3738818317	1.374835395	100491850	512861787	XP_002939780.2	KIF26A	NA
comp65959_c0_seq1	19.0384058358	49.3738818317	1.374835395	100488455	512838637	XP_002933119.2	LOC100488455	uncharacterized LOC100488455
comp63455_c0_seq1	806.2764871448	310.9504047276	-1.3745901555	448459	55742462	NP_001006773.1	SYTL1	NA
comp62821_c0_seq1	98.999710346	256.3239822754	1.3724722576	394941	45361479	NP_989316.1	SLC25A40	NA
comp64534_c0_seq1	30.4614493372	78.788109306	1.3709933287	NA	NA	NA	NA	NA
comp65202_c1_seq1	30.4614493372	78.788109306	1.3709933287	100380112	301609918	XP_002934498.1	FAM89A	NA
comp66494_c5_seq6	60.9228986745	157.5762186119	1.3709933287	394624	89886089	NP_989028.2	WRAP73	NA
comp67661_c0_seq1	328.412500667	127.1114830136	-1.3694146762	100485794	512826358	XP_004912514.1	LOC100485794	uncharacterized LOC100485794
comp56391_c1_seq2	54.2594566319	21.0101624816	-1.3687872811	100490725	301617462	XP_002938156.1	LOC100490725	uncharacterized LOC100490725
comp57550_c0_seq1	50.4517754648	130.2630073859	1.368450494	100038208	319738603	NP_001188351.1	IRX1	NA
comp44232_c0_seq1	143.7399640601	55.6769305762	-1.3683096466	780015	118404864	NP_001072560.1	SPON2	NA
comp62735_c0_seq1	102.8073915132	39.919308715	-1.3647853505	779864	118404190	NP_001072410.1	MGC147302	uncharacterized protein LOC779864 [Source:RefSeq peptide;Acc:NP_001072410]
comp58271_c0_seq1	19.9903261276	51.4748980799	1.3645670595	100491826	301608726	XP_002933931.1	NA	Uncharacterized protein {ECO:0000313|Ensembl:ENSXETP00000060265} [Source:UniProtKB/TrEMBL;Acc:F7BNS0]
comp61501_c0_seq1	146.5957249354	377.1324165446	1.3632281313	548573	62752051	NP_001015856.1	DUSP5	NA
comp64775_c1_seq1	106.6150726803	274.1826203848	1.3627257127	100486704	512882768	XP_002942477.2	LOC100486704	beta-1,4-galactosyltransferase 3-like
comp61682_c0_seq1	132.3169205586	51.4748980799	-1.3620565904	394684	45360817	NP_989084.1	GJD4	NA
comp60409_c0_seq1	142.7880437683	366.6273353038	1.3604391739	619588	78042593	NP_001030291.1	TBX2	NA
comp68147_c0_seq12	64.7305798416	25.2121949779	-1.3603257023	100494000	512809737	XP_004910400.1	LOC100494000	uncharacterized LOC100494000
comp63582_c0_seq1	125.6534785161	322.5059940924	1.3598753642	100486995	512815962	XP_004911201.1	SH3D19	NA
comp65568_c4_seq2	40.9325725469	105.050812408	1.3597660733	780079	118404680	NP_001072623.1	STK10	NA
comp62854_c4_seq3	35.2210507962	90.3436986708	1.3589860273	100492496	512822693	XP_002935794.2	LOC100492496	PHD finger protein 6-like
comp57461_c0_seq1	3494.4993911555	1363.5595450553	-1.3577080929	394820	45361269	NP_989212.1	MGC75752	uncharacterized protein LOC394820 [Source:RefSeq peptide;Acc:NP_989212]
comp68725_c8_seq1	13511.5566216457	5275.6517991276	-1.3567726395	3283502	58618675	YP_203380.1	MT-ND5	NADH dehydrogenase subunit 5 (mitochondrion) [Source:RefSeq peptide;Acc:YP_203380]
comp63924_c0_seq3	61.8748189663	24.1616868538	-1.3566312188	100489840	512810033	XP_002934250.2	MAST4	NA
comp68386_c0_seq1	115.1823553064	294.1422747423	1.3525944179	100485494	301616809	XP_002937841.1	C10ORF88	chromosome 10 open reading frame 88 [Source:HGNC Symbol;Acc:HGNC:25822]
comp44259_c0_seq1	554.9695301127	217.4551816845	-1.3516904775	NA	NA	NA	NA	NA
comp57018_c0_seq1	42.8364131305	109.2528449043	1.35076126	NA	NA	NA	NA	NA
comp60547_c0_seq1	214.1820656524	84.0406499264	-1.3496784581	100490299	512816621	XP_002933499.2	NSUN7	NOP2/Sun domain family, member 7 [Source:Xenbase;Acc:XB-GENE-983394]
comp63075_c0_seq2	69.4901813006	27.3132112261	-1.3472102025	NA	NA	NA	NA	NA
comp66119_c1_seq1	82.8170653856	32.5657518465	-1.3465725473	100494064	301620207	XP_002939471.1	GLI1	NA
comp56397_c0_seq1	370.2969935057	941.2552791753	1.3459032153	100493159	512872906	XP_004918589.1	ARHGAP40	NA
comp68609_c1_seq4	136.1246017258	53.5759143281	-1.3452713566	NA	NA	NA	NA	NA
comp59526_c0_seq2	429.3160515966	169.1318079768	-1.3438921069	733967	113931386	NP_001039142.1	DBN1	NA
comp49361_c0_seq1	39.9806522551	15.7576218612	-1.343252189	100487440	301605134	XP_002932191.1	B3GALT2	UDP-Gal:betaGlcNAc beta 1,3-galactosyltransferase, polypeptide 2 [Source:HGNC Symbol;Acc:HGNC:917]
comp61650_c0_seq1	79.9613045102	31.5152437224	-1.343252189	496565	193211619	NP_001123245.1	RSPO3	NA
comp65798_c0_seq1	53.3075363402	21.0101624816	-1.343252189	100379931	512853256	XP_002939601.2	TMEM72	transmembrane protein 72 [Source:HGNC Symbol;Acc:HGNC:31658]
comp64803_c0_seq2	35.2210507962	89.2931905468	1.3421122087	NA	NA	NA	NA	NA
comp68598_c0_seq11	16.1826449604	40.9698168391	1.3401140158	NA	NA	NA	NA	NA
comp68325_c0_seq1	944.3049294542	2388.855474157	1.3389948667	100492690	512884617	XP_002942822.2	LOC100492690	cadherin-like protein 26-like
comp62335_c0_seq2	45.6921740058	115.5558936488	1.338571851	NA	NA	NA	NA	NA
comp64663_c0_seq5	215.1339859442	85.0911580504	-1.3381543213	NA	NA	NA	NA	NA
comp55030_c1_seq3	37.1248913798	14.7071137371	-1.3358726586	101733823	512837077	XP_004913948.1	KCTD17	potassium channel tetramerization domain containing 17 [Source:Xenbase;Acc:XB-GENE-6035411]
comp55791_c1_seq1	37.1248913798	14.7071137371	-1.3358726586	NA	NA	NA	NA	NA
comp60647_c1_seq1	37.1248913798	14.7071137371	-1.3358726586	100379833	301626776	XP_002942564.1	ZNF16	NA
comp62101_c0_seq2	233.2204714882	92.444714919	-1.3350316822	NA	NA	NA	NA	NA
comp68372_c1_seq1	485.4793488121	1222.7914564286	1.3326965443	NA	NA	NA	NA	NA
comp69077_c0_seq1	47.5960145894	18.9091462334	-1.3317565501	779780	118403634	NP_001072327.1	STMN3	NA
comp67837_c0_seq2	187.5282974823	471.6781477117	1.3306944535	100495238	301627123	XP_002942726.1	LOC100495238	uncharacterized LOC100495238
comp63243_c0_seq1	1267.0059083705	504.2438995582	-1.3292296221	NA	NA	NA	NA	NA
comp40556_c0_seq1	58.0671377991	23.1111787298	-1.3291310807	NA	NA	NA	NA	NA
comp63832_c0_seq3	127.5573190997	320.4049778443	1.3287508802	100491842	512821404	XP_002937904.2	REV1	NA
comp67504_c0_seq1	82.8170653856	208.0006085678	1.3285877624	NA	NA	NA	NA	NA
comp66217_c1_seq10	48.5479348812	121.8589423932	1.3277302914	100492204	512837634	XP_004914027.1	SLC6A9	NA
comp41071_c0_seq1	12898.5199537339	5142.2372673695	-1.3267374484	394866	45361355	NP_989255.1	EEF2.1	NA
comp68464_c0_seq3	79.0093842184	31.5152437224	-1.3259741975	100036675	148233812	NP_001090696.1	SBF2	NA
comp53589_c0_seq2	110.4227538475	44.1213412113	-1.3234889341	NA	NA	NA	NA	NA
comp57085_c0_seq2	446.4506168488	178.5863810935	-1.3218785382	NA	NA	NA	NA	NA
comp53951_c0_seq1	76.1536233431	30.4647355983	-1.3217724616	NA	NA	NA	NA	NA
comp67044_c0_seq1	422.6526095541	169.1318079768	-1.32132435	100492087	512881929	XP_002942323.2	SARDH	NA
comp40848_c0_seq1	2493.079244194	997.9827178756	-1.3208420029	NA	NA	NA	NA	NA
comp56452_c0_seq5	249.4031164486	622.9513175792	1.3206399312	100490314	301613964	XP_002936465.1	SERPINB4	NA
comp48167_c0_seq1	39.9806522551	99.7982717876	1.3197128238	NA	NA	NA	NA	NA
comp62349_c0_seq2	41.8844928387	16.8081299853	-1.3172569804	NA	NA	NA	NA	NA
comp68425_c1_seq8	52.3556160484	21.0101624816	-1.3172569804	100493151	512865225	XP_002944199.2	LOC100493151	myelin-oligodendrocyte glycoprotein-like
comp58239_c1_seq2	67.586340717	168.0812998527	1.3143556136	100495207	512813647	XP_002935717.2	DDX58	NA
comp47434_c1_seq1	91.3843480117	36.7677843428	-1.3135048456	100494453	512852326	XP_004915969.1	LOC100494453	chromosome unknown open reading frame, human C10orf71
comp53594_c0_seq1	22.8460870029	56.7274387003	1.3120996396	100493215	512845714	XP_004915080.1	SLC45A4	NA
comp60746_c0_seq1	60.9228986745	151.2731698675	1.3120996396	NA	NA	NA	NA	NA
comp60748_c1_seq1	83.7689856774	208.0006085678	1.3120996396	734109	113931584	NP_001039244.1	AACS	NA
comp64759_c2_seq13	64.7305798416	160.7277429842	1.3120996396	549123	62858539	NP_001016369.1	RHOF	NA
comp68271_c0_seq1	391.2392399251	157.5762186119	-1.312001255	496436	58332368	NP_001011027.1	ALDH1L1	NA
comp68762_c1_seq1	328.412500667	132.364023634	-1.31099799	NA	NA	NA	NA	NA
comp66008_c0_seq1	107.5669929721	266.8290635162	1.3106803626	100485969	512843834	XP_002932444.2	NA	Uncharacterized protein {ECO:0000313|Ensembl:ENSXETP00000013172} [Source:UniProtKB/TrEMBL;Acc:F7DES0]
comp61684_c1_seq8	49.499855173	19.9596543575	-1.3103375665	NA	NA	NA	NA	NA
comp35213_c0_seq1	42.8364131305	106.101320532	1.3085330246	548468	62752858	NP_001015751.1	AGTRAP	NA
comp46760_c0_seq1	39.0287319633	15.7576218612	-1.3084867708	NA	NA	NA	NA	NA
comp49208_c0_seq1	39.0287319633	15.7576218612	-1.3084867708	NA	NA	NA	NA	NA
comp53617_c0_seq2	101.8554712214	252.1219497791	1.3075982474	779544	301621305	XP_002939993.1	KRR1	NA
comp55508_c0_seq1	4344.5642117226	1756.4495834611	-1.306549306	394508	45360469	NP_988913.1	SLC25A5	NA
comp64547_c0_seq2	114.2304350146	46.2223574595	-1.3052843388	548435	62751719	NP_001015718.1	SLC29A1	NA
comp68911_c0_seq44	57.1152175073	23.1111787298	-1.3052843388	NA	NA	NA	NA	NA
comp63272_c1_seq8	113.2785147228	279.4351610052	1.3026393104	100494046	301607385	XP_002933285.1	GFM1	G elongation factor, mitochondrial 1 [Source:HGNC Symbol;Acc:13780]
comp61741_c1_seq2	46.6440942976	18.9091462334	-1.3026102045	779831	118404110	NP_001072378.1	CELF4	NA
comp56031_c0_seq1	288.4318484119	711.1940000019	1.3020126783	100492262	512827766	XP_002932303.2	ANPEP	NA
comp53209_c0_seq3	28.5576087537	70.3840443133	1.3013732331	NA	NA	NA	NA	NA
comp63410_c1_seq1	81.8651450938	201.6975598233	1.3008723842	100487086	301606270	XP_002932739.1	UNNAMED	NA
comp68410_c0_seq11	24.7499275865	60.9294711966	1.2997159152	NA	NA	NA	NA	NA
comp47218_c0_seq1	29.5095290454	72.4850605615	1.2965027846	549933	62857357	NP_001017179.1	ERCC8	NA
comp65313_c0_seq1	105.6631523885	43.0708330873	-1.2946892235	779983	118405070	NP_001072528.1	AMIGO1	NA
comp64291_c0_seq6	17.1345652522	42.0203249632	1.2941777316	100494681	301603603	XP_002931454.1	NA	Uncharacterized protein {ECO:0000313|Ensembl:ENSXETP00000059964} [Source:UniProtKB/TrEMBL;Acc:F7DLD2]
comp58681_c0_seq1	87.5766668445	35.7172762187	-1.2939244766	496699	58332210	NP_001011253.1	LYPLAL1	NA
comp65031_c0_seq12	43.7883334223	17.8586381094	-1.2939244766	100494278	512851414	XP_004915855.1	LOC100494278	cGMP-dependent protein kinase 1-like
comp55393_c0_seq1	95.1920291788	38.8688005909	-1.2922281859	100489937	512881231	XP_002942811.2	FAM217B	family with sequence similarity 217, member B
comp68896_c0_seq10	21.8941667111	53.5759143281	1.2910380241	100487114	301620983	XP_002939810.1	TPGS1	NA
comp58183_c0_seq1	77.1055436349	31.5152437224	-1.2907847691	NA	NA	NA	NA	NA
comp61637_c1_seq7	51.4036957566	21.0101624816	-1.2907847691	100490835	512819322	XP_004911611.1	TCEA3	transcription elongation factor A (SII), 3
comp66309_c7_seq2	51.4036957566	21.0101624816	-1.2907847691	100487348	512816473	XP_004911260.1	LNX1	NA
comp68685_c1_seq1	367.4412326304	150.2226617434	-1.2904110623	100486009	512863142	XP_002941549.2	NES	NA
comp61172_c0_seq2	254.1627179075	620.850301331	1.2884930267	780302	118403772	NP_001072841.1	MAMDC2	NA
comp67680_c0_seq4	218.9416671114	534.7086351565	1.2882064333	100493034	512810869	XP_004910543.1	SEMA6A	NA
comp64325_c0_seq1	540.6907257359	1320.488711968	1.2881964531	496454	58332338	NP_001011044.1	CEBPA	NA
comp67858_c2_seq1	2901.4530493713	1189.1751964581	-1.2868143065	NA	NA	NA	NA	NA
comp66957_c2_seq4	66.6344204252	27.3132112261	-1.2866686606	100491549	512846688	XP_002935365.2	NA	NA
comp67073_c1_seq1	18.086485544	44.1213412113	1.2865645475	734117	113931602	NP_001039251.1	DR1	NA
comp58379_c0_seq1	59.0190580909	143.9196129989	1.2860104108	549186	62858337	NP_001016432.1	MREG	NA
comp65737_c0_seq1	248.4511961568	605.0926794698	1.2841936431	548428	62751403	NP_001015711.1	FARSB	NA
comp67720_c3_seq6	81.8651450938	33.6162599705	-1.2840901165	NA	NA	NA	NA	NA
comp68749_c2_seq2	122.7977176407	50.4243899558	-1.2840901165	496800	58332524	NP_001011336.1	RBKS	NA
comp23886_c0_seq1	48.5479348812	19.9596543575	-1.2823231903	100494303	512881780	XP_002942668.2	NA	NA
comp68666_c0_seq4	48.5479348812	19.9596543575	-1.2823231903	779926	118404342	NP_001072471.1	RALGAPA1	NA
comp65524_c5_seq10	127.5573190997	309.8998966035	1.280656592	394867	45361357	NP_989256.1	SLC30A7	NA
comp61129_c0_seq1	269.3934425761	654.4665613016	1.2806047484	733534	452085178	NP_001263603.1	CMPK1	NA
comp24697_c0_seq1	33.3172102126	80.8891255541	1.279678162	549862	62857333	NP_001017108.1	ALG13	NA
comp61500_c0_seq1	23.7980072947	57.7779468244	1.279678162	394515	45360457	NP_988919.1	DNASE1L3	NA
comp64777_c0_seq1	162.7783698958	394.9910546539	1.278910975	100380012	301615796	XP_002937362.1	DUS1L	NA
comp67784_c0_seq1	136.1246017258	329.859550961	1.2769240503	NA	NA	NA	NA	NA
comp62135_c2_seq1	128.5092393914	310.9504047276	1.2748124068	394588	45360637	NP_988992.1	UNNAMED	NA
comp67687_c4_seq1	24.7499275865	59.8789630725	1.2746249342	NA	NA	NA	NA	NA
comp68090_c0_seq10	84.7209059692	204.8490841955	1.273771521	NA	NA	NA	NA	NA
comp49666_c0_seq1	45.6921740058	18.9091462334	-1.2728628611	100486732	512819450	XP_002936271.2	COL8A2	NA
comp63718_c5_seq3	53.3075363402	22.0606706057	-1.2728628611	NA	NA	NA	NA	NA
comp65447_c1_seq7	68.5382610088	28.3637193501	-1.2728628611	NA	NA	NA	NA	NA
comp58688_c0_seq1	126.6053988079	52.525406204	-1.2692516075	100494321	301606741	XP_002932964.1	CRYAB	NA
comp63502_c0_seq2	20.9422464193	50.4243899558	1.2677055203	NA	NA	NA	NA	NA
comp64960_c2_seq1	177.0571742727	73.5355686856	-1.267701156	493233	55926168	NP_001007507.1	STAC3	NA
comp61748_c2_seq8	419.7968486787	174.3843485972	-1.267420776	100491814	512830890	XP_002931912.2	NA	NA
comp54749_c0_seq1	166.586051063	400.2435952743	1.2646107139	594993	71896089	NP_001025605.1	ACKR3	NA
comp69000_c0_seq1	424.5564501377	1018.9928803572	1.2631156754	100038242	169791009	NP_001107139.2	DIO3	NA
comp67301_c0_seq1	126.6053988079	303.596847859	1.2618178852	100037917	301623466	XP_002941034.1	COL8A1	NA
comp67166_c1_seq8	78.0574639267	32.5657518465	-1.261181056	100489154	512844853	XP_002933916.2	FNDC1	fibronectin type III domain containing 1 [Source:HGNC Symbol;Acc:21184]
comp53800_c0_seq1	686.3345303795	1644.0452141845	1.2602661308	NA	NA	NA	NA	NA
comp67445_c1_seq1	35.2210507962	14.7071137371	-1.2599238054	100495093	512841984	XP_002941901.2	GRIK2	glutamate receptor, ionotropic, kainate 2 [Source:HGNC Symbol;Acc:HGNC:4580]
comp66793_c0_seq1	133.2688408504	55.6769305762	-1.2591879242	100492186	512845805	XP_002939562.2	WISP1	NA
comp67241_c1_seq2	80.913224802	193.2934948306	1.2563456581	447956	118403609	NP_001072158.1	USP16	NA
comp61233_c0_seq1	52.3556160484	125.0104667655	1.255632688	100490468	301605364	XP_002932294.1	STARD5	StAR-related lipid transfer (START) domain containing 5 [Source:HGNC Symbol;Acc:18065]
comp63889_c0_seq1	35.2210507962	84.0406499264	1.2546493675	100487147	512842289	XP_002935853.2	SLC2A12	solute carrier family 2 (facilitated glucose transporter), member 12 [Source:Xenbase;Acc:XB-GENE-1012136]
comp62529_c3_seq10	368.3931529221	154.4246942397	-1.2543427731	780085	118404668	NP_001072629.1	CCDC69	NA
comp53872_c0_seq1	29.5095290454	70.3840443133	1.2540675183	100490998	512842040	XP_002937207.2	LACE1	lactation elevated 1 [Source:HGNC Symbol;Acc:16411]
comp59730_c0_seq1	531.171522818	222.7077223049	-1.2540262191	780020	118404842	NP_001072565.1	UNNAMED	NA
comp57233_c0_seq1	47.5960145894	19.9596543575	-1.2537540381	NA	NA	NA	NA	NA
comp48959_c0_seq1	89.4805074281	213.2531491882	1.2529217037	549156	62858431	NP_001016402.1	LSM2	NA
comp58726_c0_seq9	67.586340717	28.3637193501	-1.2526849791	100492521	512871207	XP_004918456.1	LOC100492521	E3 ubiquitin-protein ligase RNF135-like
comp65142_c3_seq15	156.1149278533	371.8798759242	1.2522281837	NA	NA	NA	NA	NA
comp63759_c1_seq12	169.4418119383	403.3951196466	1.251403708	100494600	301610372	XP_002934745.1	SERTAD4	NA
comp57890_c0_seq1	48.5479348812	115.5558936488	1.2511090098	100486492	301620969	XP_002939806.1	MIER2	NA
comp66342_c3_seq1	42.8364131305	101.8992880357	1.2502343841	549523	349732142	NP_001016769.2	VKORC1L1	NA
comp63143_c2_seq1	179.912935148	75.6365849337	-1.2501427846	NA	NA	NA	NA	NA
comp67984_c0_seq3	56.1632972155	133.4145317581	1.2482162756	NA	NA	NA	NA	NA
comp24782_c0_seq1	1598.2741699129	673.375707535	-1.2470313301	NA	NA	NA	NA	NA
comp45211_c0_seq1	19.0384058358	45.1718493354	1.246511298	100038238	301619368	XP_002939064.1	CEBPE	CCAAT/enhancer binding protein (C/EBP), epsilon [Source:HGNC Symbol;Acc:HGNC:1836]
comp59246_c0_seq1	117.08619589	49.3738818317	-1.2457510155	549275	62858081	NP_001016521.1	RHBDL2	NA
comp51771_c0_seq1	64.7305798416	27.3132112261	-1.2448484849	100486080	512869921	XP_002933306.2	KCNH7	potassium voltage-gated channel, subfamily H (eag-related), member 7 [Source:Xenbase;Acc:XB-GENE-853944]
comp55903_c0_seq1	97.0958697624	40.9698168391	-1.2448484849	548808	62860236	NP_001016054.1	HOMER2	NA
comp64053_c0_seq1	303.6625730805	128.1619911377	-1.244500638	NA	NA	NA	NA	NA
comp53395_c0_seq1	44.7402537141	18.9091462334	-1.242489212	100488776	512834782	XP_002933720.2	SNAI3	snail family zinc finger 3
comp59763_c1_seq2	266.5376817008	630.3048744477	1.2417103118	550047	62859779	NP_001017293.1	EZH2	NA
comp64636_c0_seq13	57.1152175073	24.1616868538	-1.2411540013	NA	NA	NA	NA	NA
comp65315_c0_seq1	616.8443490789	1457.0547680984	1.2400767076	595027	71895947	NP_001025639.1	PDLIM7	NA
comp61809_c1_seq2	34.2691305044	80.8891255541	1.2390361775	100491217	512811279	XP_002935336.2	SLC15A4	NA
comp55778_c0_seq1	480.7197473532	1134.5487740059	1.2388506576	NA	NA	NA	NA	NA
comp59256_c0_seq1	582.5752185746	246.8694091587	-1.2386962579	100493507	512824773	XP_002939911.2	FILIP1L	filamin A interacting protein 1-like [Source:HGNC Symbol;Acc:HGNC:24589]
comp57192_c1_seq1	131.3650002668	55.6769305762	-1.238429364	100489419	512846611	XP_002937117.2	KCNB2	NA
comp68080_c3_seq2	82.8170653856	195.3945110788	1.2383899535	NA	NA	NA	NA	NA
comp60353_c0_seq1	20.9422464193	49.3738818317	1.2373318712	549396	62860188	NP_001016642.1	TRAPPC2	NA
comp67965_c0_seq1	20.9422464193	49.3738818317	1.2373318712	100490057	301603841	XP_002931577.1	TP53INP1	NA
comp55705_c0_seq1	203.7109424427	480.0822127044	1.2367580069	780088	118404658	NP_001072632.1	PPCS	NA
comp52933_c0_seq1	74.2497827595	31.5152437224	-1.2363369851	549738	62859229	NP_001016984.1	GJB2	NA
comp66814_c0_seq1	63.7786595498	150.2226617434	1.2359567845	NA	NA	NA	NA	NA
comp59509_c1_seq2	129.4611596832	304.6473559831	1.234620887	779970	118405026	NP_001072515.1	DHX35	NA
comp67216_c1_seq5	128.5092393914	54.6264224521	-1.2342012407	NA	NA	NA	NA	NA
comp65090_c0_seq2	568.2964141977	241.6168685383	-1.2339224321	NA	NA	NA	NA	NA
comp65195_c0_seq1	282.7203266612	664.9716425424	1.2339172068	493361	348605098	NP_001007999.2	NGFR	NA
comp68428_c2_seq1	158.0187684369	67.2325199411	-1.2328647931	NA	NA	NA	NA	NA
comp50751_c0_seq1	30.4614493372	71.4345524374	1.2296374795	549050	62858777	NP_001016296.1	RMI1	NA
comp60130_c1_seq1	60.9228986745	142.8691048748	1.2296374795	549642	62859917	NP_001016888.1	TK2	NA
comp62674_c0_seq4	15.2307246686	35.7172762187	1.2296374795	100489210	512860473	XP_002938730.2	ZBTB22	zinc finger and BTB domain containing 22 [Source:Xenbase;Acc:XB-GENE-6458515]
comp63766_c2_seq2	38.0768116715	89.2931905468	1.2296374795	100490036	301621685	XP_002940176.1	NA	NA
comp67415_c0_seq1	356.9701094207	152.3236779915	-1.2286630572	733525	113205662	NP_001037914.1	SNX31	NA
comp68380_c0_seq1	100.9035509296	43.0708330873	-1.2281938117	NA	NA	NA	NA	NA
comp57631_c0_seq1	130.413079975	55.6769305762	-1.2279369902	NA	NA	NA	NA	NA
comp44211_c0_seq1	55.2113769237	129.2124992618	1.2267081484	549787	62859375	NP_001017033.1	PNPT1	NA
comp67390_c0_seq1	223.7012685703	95.5962392912	-1.2265476682	NA	NA	NA	NA	NA
comp61483_c3_seq1	46.6440942976	19.9596543575	-1.2246076925	100491761	512812637	XP_004910783.1	WNT2B	NA
comp50188_c0_seq1	40.9325725469	95.5962392912	1.2237045237	548721	62857639	NP_001015967.1	CHRAC1	NA
comp66503_c0_seq1	83.7689856774	195.3945110788	1.2219018307	NA	NA	NA	NA	NA
comp53827_c0_seq1	85.672826261	36.7677843428	-1.2203954412	100489483	512881598	XP_002941024.2	LOC100130701	NA
comp67126_c2_seq1	34.2691305044	14.7071137371	-1.2203954412	100489582	301615317	XP_002937118.1	NA	NA
comp67919_c1_seq1	25.7018478783	59.8789630725	1.2201771502	NA	NA	NA	NA	NA
comp58572_c0_seq1	149.4514858108	347.7181890703	1.2182412961	100038258	148229401	NP_001090847.1	LRPAP1	NA
comp62512_c1_seq1	88.5285871363	205.8995923196	1.2177256712	394479	45360523	NP_988884.1	TMEM101	NA
comp68336_c0_seq1	2354.0988815929	1012.6898316127	-1.21698255	100488707	512867312	XP_004917931.1	NA	NA
comp64694_c0_seq1	62.826739258	146.0206292471	1.2167215916	548844	62859459	NP_001016090.1	NUS1	NA
comp62749_c1_seq2	135.172681434	314.1019290998	1.2164291929	100380055	530339555	NP_001186875.2	RNPEPL1	NA
comp62338_c0_seq1	121.8457973489	52.525406204	-1.213969172	779621	512836326	XP_004913829.1	RXRG	NA
comp68725_c5_seq1	3491.6436302801	1505.378141806	-1.2137803911	3283493	58618666	YP_203371.1	MT-ND2	NADH dehydrogenase subunit 2 (mitochondrion) [Source:RefSeq peptide;Acc:YP_203371]
comp49486_c0_seq2	2159.9071420681	931.8007060586	-1.2128759612	496550	58331970	NP_001011134.1	PVALB	parvalbumin [Source:RefSeq peptide;Acc:NP_001011134]
comp43882_c1_seq1	5556.3587431694	2397.2595391496	-1.2127536384	394973	45361541	NP_989347.1	SPARC	NA
comp61544_c0_seq2	28.5576087537	66.182011817	1.2125639661	NA	NA	NA	NA	NA
comp56490_c0_seq1	153.2591669779	355.0717459389	1.2121371964	448629	55741996	NP_001006863.1	CRABP2	NA
comp56276_c0_seq1	43.7883334223	18.9091462334	-1.2114623164	100493600	512844495	XP_002935074.2	CMPK2	cytidine monophosphate (UMP-CMP) kinase 2, mitochondrial [Source:Xenbase;Acc:XB-GENE-986175]
comp65952_c1_seq2	43.7883334223	18.9091462334	-1.2114623164	549321	313760588	NP_001016567.2	SH3PXD2B	NA
comp24835_c0_seq1	5308.8594673044	2293.2592348657	-1.2110025024	549431	62859889	NP_001016677.1	YBX1	NA
comp63890_c0_seq1	179.912935148	77.7376011819	-1.2106144204	100487963	510025478	NP_001265365.1	MARC1	NA
comp66982_c3_seq6	147.5476452272	341.4151403259	1.2103461408	548909	62859249	NP_001016155.1	SH3BGRL2	NA
comp61170_c0_seq1	158.0187684369	365.5768271797	1.2100787027	NA	NA	NA	NA	NA
comp54113_c0_seq1	92.3362683035	39.919308715	-1.2098106905	493501	56118388	NP_001008139.1	T	NA
comp55447_c0_seq3	233.2204714882	100.8487799116	-1.2095008001	NA	NA	NA	NA	NA
comp65227_c0_seq9	19.9903261276	46.2223574595	1.2092888341	100485358	301627883	XP_002943096.1	NA	Uncharacterized protein {ECO:0000313|Ensembl:ENSXETP00000054703} [Source:UniProtKB/TrEMBL;Acc:F6PY92]
comp70825_c0_seq1	19.9903261276	46.2223574595	1.2092888341	100487580	512878757	XP_002941669.2	LOC100487580	ovostatin-like
comp64837_c0_seq1	80.913224802	186.9904460862	1.208517133	NA	NA	NA	NA	NA
comp64204_c2_seq3	177.0571742727	76.6870930578	-1.207159614	NA	NA	NA	NA	NA
comp53176_c0_seq1	128.5092393914	55.6769305762	-1.2067205043	496520	58331839	NP_001011107.1	GNB3	NA
comp63511_c4_seq5	53.3075363402	23.1111787298	-1.2057486652	100489211	301619106	XP_002938946.1	BRSK2	NA
comp67348_c3_seq1	74.2497827595	171.232824225	1.2055005736	100495023	301615690	XP_002937304.1	NA	Uncharacterized protein {ECO:0000313|Ensembl:ENSXETP00000034502} [Source:UniProtKB/TrEMBL;Acc:F6UG11]
comp62966_c0_seq1	569.2483344895	246.8694091587	-1.2053100894	780033	118404810	NP_001072578.1	KANSL1L	NA
comp49468_c0_seq2	1902.8886632852	825.6993855265	-1.2045026163	448663	52346088	NP_001005087.1	ATP5G3	NA
comp57794_c0_seq3	151.3553263944	348.7686971944	1.2043311143	549554	62857557	NP_001016800.1	DHCR24	NA
comp64847_c0_seq1	210.3743844853	91.3942067949	-1.2027844253	100495198	512821168	XP_002932844.2	LOC100495198	amine oxidase [flavin-containing] A-like
comp59310_c0_seq1	211.326304777	486.3852614488	1.2026271551	NA	NA	NA	NA	NA
comp64320_c0_seq1	273.2011237433	118.707418021	-1.2025533261	NA	NA	NA	NA	NA
comp55151_c1_seq2	4038.0458777667	1755.399075337	-1.2018582493	594975	71896157	NP_001025587.1	TPM2	NA
comp63172_c1_seq7	68.5382610088	157.5762186119	1.2010683273	NA	NA	NA	NA	NA
comp64579_c0_seq1	68.5382610088	157.5762186119	1.2010683273	NA	NA	NA	NA	NA
comp60337_c0_seq1	67.586340717	29.4142274742	-1.2002175592	100496101	512890960	XP_002945083.2	NA	NA
comp60909_c0_seq1	35.2210507962	80.8891255541	1.1995078133	548779	62859191	NP_001016025.1	TMEM104	NA
comp66062_c0_seq1	166.586051063	382.384957165	1.1987581666	100494707	512884168	XP_002938223.2	SCARA3	NA
comp62469_c7_seq3	267.4896019926	116.6064017728	-1.1978358157	431680	50054411	NP_001001904.1	PYGM	NA
comp66514_c3_seq1	277.0088049104	634.5069069441	1.1957040346	NA	NA	NA	NA	NA
comp63106_c0_seq2	2158.0033014845	942.3057872994	-1.1954298626	NA	NA	NA	NA	NA
comp55954_c2_seq2	45.6921740058	19.9596543575	-1.1948603491	100491667	512816639	XP_002936759.2	PPARGC1A	NA
comp60713_c0_seq1	52.3556160484	119.7579261451	1.1937049388	NA	NA	NA	NA	NA
comp66854_c1_seq4	26.6537681701	60.9294711966	1.1928007113	100485577	512824197	XP_004912224.1	FOLH1	folate hydrolase (prostate-specific membrane antigen) 1 [Source:HGNC Symbol;Acc:HGNC:3788]
comp60673_c0_seq3	40.9325725469	93.4952230431	1.1916433145	100487779	512885823	XP_002935051.2	NA	NA
comp58115_c0_seq4	79.0093842184	34.6667680946	-1.1884706738	100488357	512838039	XP_004914083.1	SEC16B	NA
comp55592_c2_seq1	589.2386606171	1342.5493825737	1.1880511599	NA	NA	NA	NA	NA
comp57358_c0_seq1	443.5948559734	1010.5888153646	1.1878815773	780142	118404488	NP_001072685.1	ARG2	NA
comp64544_c0_seq1	275.1049643269	120.8084342692	-1.1872609934	100488894	512817311	XP_002936323.2	HSPA12B	NA
comp53497_c1_seq1	93.2881885953	40.9698168391	-1.187132987	NA	NA	NA	NA	NA
comp49792_c0_seq1	1148.0158718969	504.2438995582	-1.1869489581	NA	NA	NA	NA	NA
comp61510_c0_seq1	829.1225741478	364.5263190556	-1.1855624178	448511	55742282	NP_001006803.1	PDK4	NA
comp60632_c0_seq1	32.3652899208	73.5355686856	1.1839948139	100145677	512883057	XP_002943506.2	LATS1	large tumor suppressor kinase 1 [Source:HGNC Symbol;Acc:6514]
comp61314_c0_seq1	115.1823553064	261.5765228958	1.183313333	448642	55741956	NP_001006872.1	BCL7A	NA
comp24930_c0_seq1	150.4034061026	341.4151403259	1.1826897979	100271760	224809529	NP_001139220.1	NA	NA
comp51333_c0_seq1	38.0768116715	16.8081299853	-1.1797534567	100494665	512850381	XP_002938366.2	ZNFX1.2	NA
comp53344_c0_seq2	199.9032612756	88.2426824227	-1.1797534567	NA	NA	NA	NA	NA
comp56638_c0_seq1	42.8364131305	18.9091462334	-1.1797534567	100036725	148222657	NP_001090739.1	CLSTN3	NA
comp66440_c0_seq7	66.6344204252	29.4142274742	-1.1797534567	100489667	512859980	XP_002932674.2	MCF2	NA
comp47243_c0_seq1	19.0384058358	43.0708330873	1.1777985479	NA	NA	NA	NA	NA
comp66489_c0_seq1	76.1536233431	172.2833323491	1.1777985479	100487803	512809591	XP_002941124.2	FAM214B	family with sequence similarity 214, member B
comp67315_c1_seq10	277.9607252022	122.9094505173	-1.1772852011	NA	NA	NA	NA	NA
comp68520_c2_seq7	192.2878989413	85.0911580504	-1.1761868417	NA	NA	NA	NA	NA
comp68546_c1_seq4	150.4034061026	339.3141240777	1.1737842447	100379698	512819329	XP_002939402.2	CTPS1	NA
comp60921_c0_seq2	21.8941667111	49.3738818317	1.1732015338	NA	NA	NA	NA	NA
comp44697_c0_seq1	97.0958697624	43.0708330873	-1.1726986991	NA	NA	NA	NA	NA
comp58454_c0_seq2	47.5960145894	107.1518286561	1.1707437904	NA	NA	NA	NA	NA
comp64014_c0_seq1	168.4898916466	379.2334327927	1.170424115	100493125	301616544	XP_002937714.1	FAM63B	NA
comp60696_c0_seq1	596.8540229514	1342.5493825737	1.1695251263	100492570	301624810	XP_002941690.1	HSPA5	NA
comp65126_c1_seq7	122.7977176407	54.6264224521	-1.1686128991	100493841	512861457	XP_004917199.1	NA	Uncharacterized protein {ECO:0000313|Ensembl:ENSXETP00000006635} [Source:UniProtKB/TrEMBL;Acc:F7DMD0]
comp57574_c0_seq1	130.413079975	293.0917666182	1.1682638671	NA	NA	NA	NA	NA
comp63569_c1_seq3	79.0093842184	177.5358729694	1.1680146431	100488827	301608710	XP_002933914.1	MTR	NA
comp63823_c0_seq7	132.3169205586	297.2937991145	1.1678918083	448548	52345976	NP_001005031.1	EDEM2	NA
comp64509_c3_seq1	26.6537681701	59.8789630725	1.1677097303	100491813	301604138	XP_002931704.1	SLC38A7	NA
comp68944_c0_seq1	1821.9754384832	812.0427799135	-1.1658758724	448718	52346186	NP_001005135.1	FTMT	NA
comp67367_c3_seq2	59.0190580909	132.364023634	1.1652582513	548776	62859173	NP_001016022.1	LETMD1	NA
comp67279_c1_seq1	124.7015582243	55.6769305762	-1.1633279088	100493363	512869805	XP_002943190.2	SEMA5B	NA
comp61880_c0_seq1	161.826449604	362.4253028075	1.1632362537	448413	55742268	NP_001006743.1	PAPSS1	NA
comp67432_c0_seq16	39.9806522551	17.8586381094	-1.1626799433	100487887	512849953	XP_004915651.1	CTDSPL	NA
comp62661_c0_seq1	406.4699645937	181.7379054658	-1.1612893938	100485276	301615464	XP_002937190.1	FOXN1	NA
comp57017_c0_seq1	36.172971088	80.8891255541	1.1610336655	NA	NA	NA	NA	NA
comp56573_c0_seq1	75.2017030513	168.0812998527	1.1603219849	548867	62859379	NP_001016113.1	POLR2H	NA
comp44020_c0_seq1	569.2483344895	255.2734741513	-1.1570145324	NA	NA	NA	NA	NA
comp66954_c0_seq6	295.0952904544	132.364023634	-1.1566698436	NA	NA	NA	NA	NA
comp50034_c0_seq1	117.08619589	52.525406204	-1.1564836774	NA	NA	NA	NA	NA
comp58660_c0_seq1	292.2395295791	131.3135155099	-1.1541359225	NA	NA	NA	NA	NA
comp62763_c0_seq7	51.4036957566	23.1111787298	-1.1532812453	100492142	512873552	XP_004918674.1	NA	Uncharacterized protein {ECO:0000313|Ensembl:ENSXETP00000025117} [Source:UniProtKB/TrEMBL;Acc:F7DJL8]
comp58498_c1_seq1	119.9419567653	265.7785553921	1.1478882894	100158609	189230352	NP_001121500.1	RSPO1	R-spondin 1 precursor [Source:RefSeq peptide;Acc:NP_001121500]
comp64037_c2_seq1	134.2207611422	297.2937991145	1.1472815286	NA	NA	NA	NA	NA
comp57027_c0_seq2	204.6628627345	92.444714919	-1.1465865927	448255	54020952	NP_001005722.1	PHKG1	NA
comp68725_c6_seq1	5211.7635975419	2354.1887060623	-1.1465416777	3283501	58618674	YP_203379.1	MT-ND4	NADH dehydrogenase subunit 4 (mitochondrion) [Source:RefSeq peptide;Acc:YP_203379]
comp40860_c0_seq1	1846.7253660697	835.1539586433	-1.1448552487	448249	52345706	NP_001004899.1	HBG2	NA
comp49059_c0_seq1	58.0671377991	26.262703102	-1.1447065096	100489430	301619963	XP_002939358.1	CCDC13	coiled-coil domain containing 13 [Source:Xenbase;Acc:XB-GENE-992948]
comp24838_c0_seq1	2631.1076865034	1190.2257045822	-1.1444351164	448658	55742033	NP_001006877.1	EEF1B2	NA
comp67017_c1_seq1	592.0944214924	267.8795716403	-1.1442426951	100488053	512871012	XP_002938000.2	ADGRF5	NA
comp66320_c0_seq5	37.1248913798	16.8081299853	-1.1432275807	NA	NA	NA	NA	NA
comp68537_c0_seq3	435.9794936391	197.495527327	-1.1424402982	NA	NA	NA	NA	NA
comp45674_c0_seq1	19.9903261276	44.1213412113	1.1421746382	548492	62751761	NP_001015775.1	PGLYRP1	peptidoglycan recognition protein 1 [Source:Xenbase;Acc:XB-GENE-491319]
comp46924_c0_seq1	20.9422464193	46.2223574595	1.1421746382	100329112	301607509	XP_002933351.1	IGF1R	NA
comp50126_c0_seq1	26.6537681701	58.8284549485	1.1421746382	NA	NA	NA	NA	NA
comp58662_c0_seq1	160.8745293123	355.0717459389	1.1421746382	448359	52345808	NP_001004950.1	RCBTB2	NA
comp60894_c0_seq1	19.0384058358	42.0203249632	1.1421746382	733870	301605213	XP_002932235.1	TBC1D22A	NA
comp61723_c0_seq1	31.413369629	69.3335361893	1.1421746382	100037843	147900766	NP_001090758.1	UNNAMED	NA
comp61952_c1_seq2	19.9903261276	44.1213412113	1.1421746382	NA	NA	NA	NA	NA
comp62414_c0_seq1	16.1826449604	35.7172762187	1.1421746382	549981	62857711	NP_001017227.1	PITX2	NA
comp65758_c4_seq4	67.586340717	149.1721536193	1.1421746382	NA	NA	NA	NA	NA
comp66026_c0_seq1	20.9422464193	46.2223574595	1.1421746382	100486943	512863217	XP_002935268.2	SLC2A8	NA
comp66774_c0_seq11	41.8844928387	92.444714919	1.1421746382	NA	NA	NA	NA	NA
comp67631_c1_seq11	17.1345652522	37.8182924669	1.1421746382	100488795	512880628	XP_004919688.1	PFKFB1	NA
comp68501_c3_seq1	54.2594566319	119.7579261451	1.1421746382	100490923	301605370	XP_002932296.1	MEX3B	NA
comp64459_c0_seq1	213.2301453606	96.6467474153	-1.1416183278	NA	NA	NA	NA	NA
comp63033_c0_seq1	494.99855173	224.808738553	-1.1387261884	NA	NA	NA	NA	NA
comp59329_c0_seq1	186.5763771905	410.7486765151	1.1384895914	100038202	281427328	NP_001163968.1	PDGFA	NA
comp66829_c0_seq1	48.5479348812	22.0606706057	-1.137933281	NA	NA	NA	NA	NA
comp73359_c0_seq1	48.5479348812	22.0606706057	-1.137933281	100489595	512859753	XP_002939511.2	MSH5	mutS homolog 5 [Source:Xenbase;Acc:XB-GENE-480355]
comp66457_c0_seq1	372.2008340893	818.345828658	1.136629359	NA	NA	NA	NA	NA
comp63518_c0_seq1	59.9709783827	27.3132112261	-1.1346655672	548528	62751476	NP_001015811.1	CRIP3	NA
comp51445_c0_seq1	103.7593118049	47.2728655836	-1.1341565902	100038068	452881609	NP_001263621.1	IRX4	NA
comp61748_c4_seq3	43.7883334223	19.9596543575	-1.1334598044	100380078	512872852	XP_002932902.2	PXMP4	NA
comp65834_c0_seq2	142.7880437683	65.1315036929	-1.1324477419	NA	NA	NA	NA	NA
comp60552_c0_seq2	70.4421015923	154.4246942397	1.1323936174	NA	NA	NA	NA	NA
comp67284_c0_seq12	130.413079975	285.7382097496	1.1316053965	594905	512865509	XP_002934002.2	CYP27A1	cytochrome P450, family 27, subfamily A, polypeptide 1 [Source:Xenbase;Acc:XB-GENE-5871552]
comp62712_c1_seq1	63.7786595498	139.7175805026	1.1313678832	NA	NA	NA	NA	NA
comp50155_c0_seq1	122.7977176407	268.9300797644	1.1309473828	550009	62857849	NP_001017255.1	ZMPSTE24	NA
comp64821_c0_seq1	122.7977176407	268.9300797644	1.1309473828	549821	62858813	NP_001017067.1	MEX3C	NA
comp65163_c0_seq1	120.8938770571	264.7280472681	1.1307698749	100492356	301603566	XP_002931518.1	B4GALT2	NA
comp67846_c0_seq42	55.2113769237	120.8084342692	1.129683694	NA	NA	NA	NA	NA
comp24831_c0_seq1	3145.1446440691	1439.196129989	-1.1278631554	100488798	301621495	XP_002940081.1	LRRC14B	NA
comp64956_c0_seq1	50.4517754648	23.1111787298	-1.1263141977	100488596	301604408	XP_002931839.1	NA	Uncharacterized protein {ECO:0000313|Ensembl:ENSXETP00000063852} [Source:UniProtKB/TrEMBL;Acc:F7DSP4]
comp62843_c0_seq2	86.6247465528	189.0914623343	1.1262330943	NA	NA	NA	NA	NA
comp42493_c0_seq1	61.8748189663	28.3637193501	-1.1253056727	NA	NA	NA	NA	NA
comp25009_c0_seq1	39.9806522551	87.1921742986	1.1248966468	549427	62859907	NP_001016673.1	TRMT112	NA
comp67572_c1_seq1	38.0768116715	82.9901418023	1.1240272915	493471	56118666	NP_001008109.1	RAB33B	NA
comp23836_c0_seq1	107.5669929721	49.3738818317	-1.1234154725	733929	113931326	NP_001039108.1	CAPN8	calpain 8 [Source:Xenbase;Acc:XB-GENE-920785]
comp61441_c0_seq4	108.5189132639	236.3643279179	1.1230658153	448186	54020874	NP_001005684.1	PAPOLG	NA
comp64269_c0_seq1	68.5382610088	149.1721536193	1.1219967563	549713	62858727	NP_001016959.1	RFK	NA
comp66789_c1_seq1	65.6825001334	142.8691048748	1.1211130227	100494337	530339631	NP_001234922.2	LMAN1	NA
comp58738_c0_seq2	130.413079975	283.6371935015	1.1209581523	100489530	512875728	XP_004918969.1	LOC100489530	uncharacterized LOC100489530
comp57326_c0_seq1	34.2691305044	15.7576218612	-1.1208597676	100487444	512849342	XP_002932543.2	HTR5A	NA
comp65324_c0_seq1	605.4213055775	278.3846528811	-1.1208597676	NA	NA	NA	NA	NA
comp67157_c0_seq1	57.1152175073	26.262703102	-1.1208597676	100492391	512874242	XP_004918763.1	CNP	NA
comp59641_c0_seq1	89.4805074281	194.3440029547	1.118967247	NA	NA	NA	NA	NA
comp61239_c0_seq1	132.3169205586	60.9294711966	-1.1187854394	448566	55741988	NP_001006831.1	CLIC4	NA
comp56064_c0_seq3	120.8938770571	55.6769305762	-1.118589594	NA	NA	NA	NA	NA
comp49884_c0_seq1	87.5766668445	190.1419704584	1.1184585692	NA	NA	NA	NA	NA
comp63239_c0_seq1	144.6918843518	314.1019290998	1.118248799	549639	62859875	NP_001016885.1	FBXO30	NA
comp68250_c0_seq1	98.0477900542	45.1718493354	-1.1180611343	NA	NA	NA	NA	NA
comp57034_c0_seq1	85.672826261	185.9399379621	1.117927092	394774	45361063	NP_989167.1	UNNAMED	NA
comp52770_c0_seq1	127.5573190997	58.8284549485	-1.1165596302	548500	62752002	NP_001015783.1	FMO5	NA
comp64558_c0_seq1	294.1433701626	637.6584313163	1.1162643166	NA	NA	NA	NA	NA
comp67638_c6_seq1	26.6537681701	57.7779468244	1.1161794297	NA	NA	NA	NA	NA
comp51890_c0_seq1	104.7112320967	48.3233737077	-1.1156231193	NA	NA	NA	NA	NA
comp60377_c0_seq2	25.7018478783	55.6769305762	1.1152075906	100485979	301609509	XP_002934307.1	STOX2	NA
comp57219_c0_seq3	50.4517754648	109.2528449043	1.1146939018	496847	58332610	NP_001011379.1	ZMYND12	NA
comp58759_c0_seq1	99.9516306378	46.2223574595	-1.1126392608	NA	NA	NA	NA	NA
comp68508_c0_seq2	1614.4568148733	746.9112762206	-1.1120400667	NA	NA	NA	NA	NA
comp63711_c8_seq2	22.8460870029	49.3738818317	1.1118009892	100486647	512861309	XP_002939713.2	BCL11B	NA
comp56618_c0_seq1	272.2492034515	126.0609748895	-1.110806103	448181	54020865	NP_001005680.1	TRIM2	NA
comp41220_c0_seq1	1898.1290618262	879.2752998546	-1.1101912436	NA	NA	NA	NA	NA
comp55522_c0_seq1	124.7015582243	57.7779468244	-1.1098886498	100490170	512881684	XP_004919846.1	SCX	NA
comp60268_c0_seq1	172.2975728137	79.83861743	-1.1097437354	NA	NA	NA	NA	NA
comp49790_c0_seq1	47.5960145894	22.0606706057	-1.1093641288	549180	62858351	NP_001016426.1	RAB3A	RAB3A, member RAS oncogene family [Source:Xenbase;Acc:XB-GENE-489999]
comp68077_c0_seq2	47.5960145894	22.0606706057	-1.1093641288	548521	62751421	NP_001015804.1	MGC108470	MGC108470 protein precursor [Source:RefSeq peptide;Acc:NP_001015804]
comp66711_c0_seq1	20.9422464193	45.1718493354	1.1090077743	NA	NA	NA	NA	NA
comp67819_c1_seq18	950.9683714967	441.2134121134	-1.1079207119	100486631	512821521	XP_002937020.2	NA	Uncharacterized protein {ECO:0000313|Ensembl:ENSXETP00000008915} [Source:UniProtKB/TrEMBL;Acc:F7BG32]
comp65200_c6_seq1	203.7109424427	94.5457311672	-1.1074392519	448640	55742013	NP_001006870.1	CYGB	NA
comp64529_c0_seq2	19.9903261276	43.0708330873	1.10740922	100492309	301604466	XP_002931859.1	FGF16	NA
comp59543_c0_seq2	39.0287319633	84.0406499264	1.1065507285	NA	NA	NA	NA	NA
comp59530_c1_seq2	174.2014133973	375.0314002964	1.1062550639	549528	62857691	NP_001016774.1	TTC39A	NA
comp41417_c0_seq1	54.2594566319	25.2121949779	-1.1057528752	NA	NA	NA	NA	NA
comp56852_c0_seq5	54.2594566319	25.2121949779	-1.1057528752	100492996	512873515	XP_002935751.2	SCTR	secretin receptor [Source:Xenbase;Acc:XB-GENE-959831]
comp60922_c2_seq2	54.2594566319	25.2121949779	-1.1057528752	407875	47497986	NP_998857.1	FOXC2	NA
comp67169_c0_seq1	375.0565949647	174.3843485972	-1.1048377499	496814	58332550	NP_001011349.1	UNNAMED	NA
comp68064_c0_seq5	115.1823553064	53.5759143281	-1.1042632571	100489353	512834354	XP_004913577.1	EHBP1L1	NA
comp62949_c1_seq2	72.3459421759	155.4752023638	1.1037004904	NA	NA	NA	NA	NA
comp52939_c0_seq1	79.0093842184	36.7677843428	-1.1035817762	100493672	512852334	XP_002939786.2	LOC100493672	uncharacterized LOC100493672
comp63411_c0_seq1	42.8364131305	19.9596543575	-1.1017509447	NA	NA	NA	NA	NA
comp62993_c1_seq1	17.1345652522	36.7677843428	1.1015326537	NA	NA	NA	NA	NA
comp66981_c0_seq11	16.1826449604	34.6667680946	1.0991059163	448478	52345900	NP_001004998.1	OVOL2	NA
comp67173_c0_seq1	148.499565519	69.3335361893	-1.0988334613	100487564	512831028	XP_002938145.2	CECR1	NA
comp68384_c1_seq1	74.2497827595	34.6667680946	-1.0988334613	733883	118601168	NP_001073035.1	GNB5	NA
comp31880_c0_seq1	130.413079975	60.9294711966	-1.0978764496	100145606	512875205	XP_002938796.2	NA	NA
comp60276_c0_seq1	31.413369629	67.2325199411	1.0977805188	100488717	301608818	XP_002933969.1	TMEM161B	transmembrane protein 161B [Source:Xenbase;Acc:XB-GENE-1001045]
comp67507_c0_seq1	361.7297108796	169.1318079768	-1.096764092	100490886	512890121	XP_004920941.1	NA	Uncharacterized protein {ECO:0000313|Ensembl:ENSXETP00000061896} [Source:UniProtKB/TrEMBL;Acc:F6Q4P6]
comp66472_c0_seq1	398.8546022594	853.0125967526	1.0967041217	493552	56118793	NP_001008190.1	UNC45A	NA
comp62765_c0_seq3	150.4034061026	70.3840443133	-1.0955169195	NA	NA	NA	NA	NA
comp66642_c9_seq1	312.2298557066	667.0726587905	1.0952354152	100101670	512820591	XP_002935849.2	GUSB	NA
comp68908_c0_seq1	29.5095290454	63.0304874448	1.0948689234	NA	NA	NA	NA	NA
comp62879_c0_seq4	100.9035509296	47.2728655836	-1.09389272	NA	NA	NA	NA	NA
comp66266_c1_seq1	436.9314139309	204.8490841955	-1.0928453915	NA	NA	NA	NA	NA
comp50879_c0_seq1	76.1536233431	35.7172762187	-1.0922906154	101733558	512825252	XP_004912380.1	LOC101733558	multidrug and toxin extrusion protein 1-like
comp52302_c0_seq1	38.0768116715	17.8586381094	-1.0922906154	NA	NA	NA	NA	NA
comp61034_c0_seq2	837.6898567739	392.8900384058	-1.0922906154	100488208	512860536	XP_002938859.2	LTBP4	NA
comp65712_c0_seq2	38.0768116715	17.8586381094	-1.0922906154	NA	NA	NA	NA	NA
comp53970_c0_seq1	41.8844928387	89.2931905468	1.0921339557	NA	NA	NA	NA	NA
comp65078_c0_seq1	44.7402537141	21.0101624816	-1.0904861186	NA	NA	NA	NA	NA
comp68114_c0_seq12	159.9226090205	340.3646322018	1.0897072183	779790	118403467	NP_001072337.1	KLHL24	NA
comp64263_c1_seq11	200.8551815674	94.5457311672	-1.0870714542	NA	NA	NA	NA	NA
comp61422_c1_seq1	38.0768116715	80.8891255541	1.087033084	549514	62857753	NP_001016760.1	RSPH6A	radial spoke head 6 homolog A [Source:Xenbase;Acc:XB-GENE-1014690]
comp55856_c0_seq2	98.0477900542	46.2223574595	-1.0848942703	496648	58332134	NP_001011215.1	RCAN2	NA
comp43966_c0_seq1	1189.9003647356	560.9713382585	-1.0848418097	394541	45360543	NP_988944.1	KRT18	NA
comp61702_c0_seq1	131.3650002668	61.9799793207	-1.0837067692	NA	NA	NA	NA	NA
comp37691_c0_seq2	107.5669929721	227.9602629253	1.0835469082	NA	NA	NA	NA	NA
comp65087_c1_seq2	23.7980072947	50.4243899558	1.0832809492	NA	NA	NA	NA	NA
comp65680_c0_seq1	46.6440942976	98.7477636635	1.0820536458	NA	NA	NA	NA	NA
comp62340_c1_seq2	79.9613045102	169.1318079768	1.0807740935	NA	NA	NA	NA	NA
comp53574_c0_seq1	219.8935874031	104.0003042839	-1.0802177831	407927	47498036	NP_998870.1	PRIM1	NA
comp56712_c0_seq1	46.6440942976	22.0606706057	-1.0802177831	100490733	512844093	XP_004914856.1	LOC100490733	nuclear RNA export factor 1-like
comp66699_c0_seq1	33.3172102126	15.7576218612	-1.0802177831	549740	62859297	NP_001016986.1	KCNAB1	NA
comp68935_c0_seq1	39.9806522551	18.9091462334	-1.0802177831	NA	NA	NA	NA	NA
comp68165_c0_seq2	1695.3700396753	803.6387149209	-1.0769812253	NA	NA	NA	NA	NA
comp64728_c0_seq1	42.8364131305	90.3436986708	1.0765862966	NA	NA	NA	NA	NA
comp57619_c0_seq1	30.4614493372	64.0809955689	1.0729119758	779905	118404284	NP_001072451.1	RABL2B	NA
comp67189_c0_seq12	61.8748189663	29.4142274742	-1.0728382528	NA	NA	NA	NA	NA
comp62948_c1_seq1	80.913224802	170.1823161009	1.072633705	100492073	512851844	XP_002938771.2	ARL3.1	NA
comp61083_c2_seq5	19.9903261276	42.0203249632	1.0717853103	NA	NA	NA	NA	NA
comp52384_c0_seq1	48.5479348812	23.1111787298	-1.0708190851	100489878	512884874	XP_004920315.1	LOC100489878	rho-related GTP-binding protein RhoG-like
comp63276_c1_seq2	48.5479348812	23.1111787298	-1.0708190851	733513	167560893	NP_001107963.1	BRCA1	NA
comp67320_c0_seq1	1640.1586627516	781.5780443152	-1.0693735369	733808	512835856	XP_004913771.1	COL5A3	collagen, type V, alpha 3
comp55741_c1_seq1	41.8844928387	19.9596543575	-1.069329467	100490895	512829085	XP_002938736.2	BTBD11	NA
comp62693_c1_seq6	35.2210507962	16.8081299853	-1.0672787274	NA	NA	NA	NA	NA
comp59350_c0_seq1	56.1632972155	117.6569098969	1.0668865109	NA	NA	NA	NA	NA
comp51735_c0_seq2	46.6440942976	97.6972555394	1.0666236052	549768	62860144	NP_001017014.1	DOLPP1	NA
comp68319_c1_seq1	46.6440942976	97.6972555394	1.0666236052	NA	NA	NA	NA	NA
comp68139_c1_seq1	340.7874644603	162.8287592323	-1.0655167338	493387	56118444	NP_001008025.1	CAPN13	NA
comp58849_c0_seq1	125.6534785161	262.6270310199	1.0635648035	NA	NA	NA	NA	NA
comp56611_c0_seq2	238.9319932389	114.5053855247	-1.061184591	100488835	512846766	XP_002936155.2	TOX	NA
comp49891_c2_seq1	1566.8608002838	751.1133087169	-1.0607745506	394514	45360455	NP_988918.1	KRT19	NA
comp55618_c0_seq1	94.2401088871	196.4450192029	1.059712478	549661	62858123	NP_001016907.1	EMC3	NA
comp56466_c3_seq1	59.0190580909	122.9094505173	1.0583430474	100380204	301609284	XP_002934214.1	NA	NA
comp40307_c0_seq1	1284.1404736227	616.6482688347	-1.0582833016	NA	NA	NA	NA	NA
comp59026_c0_seq3	330.3163412506	158.626726736	-1.058212475	613076	73853802	NP_001027484.1	PAH	NA
comp64844_c0_seq1	158.0187684369	328.8090428369	1.0571540538	493567	56118767	NP_001008205.1	UTP14A	NA
comp68174_c0_seq1	235.1243120718	488.486277697	1.0548943126	100036709	147898935	NP_001090726.1	HPS5	NA
comp58661_c0_seq1	67.586340717	32.5657518465	-1.0533761709	496752	58332448	NP_001011299.1	SCN3B	NA
comp65393_c1_seq2	82.8170653856	39.919308715	-1.0528413442	549325	62857971	NP_001016571.1	ZNF395	NA
comp68529_c0_seq1	126.6053988079	262.6270310199	1.0526764874	448012	52345488	NP_001004792.1	STK16	NA
comp64545_c0_seq1	55.2113769237	114.5053855247	1.0523779679	677735	301616094	XP_002937497.1	ENTPD6	NA
comp54613_c0_seq1	70.4421015923	146.0206292471	1.0516623453	779794	118403479	NP_001072341.1	ASNA1	NA
comp34043_c0_seq1	78.0574639267	161.7782511083	1.0514091743	100492776	512827293	XP_002933012.2	NA	NA
comp57303_c0_seq3	255.1146381993	528.405586412	1.0505000376	NA	NA	NA	NA	NA
comp33888_c0_seq1	91.3843480117	44.1213412113	-1.0504704397	100492908	512828462	XP_002941431.2	LOC100492908	potassium voltage-gated channel subfamily KQT member 1-like
comp66642_c2_seq6	197.999420692	95.5962392912	-1.0504704397	NA	NA	NA	NA	NA
comp64094_c1_seq1	130.413079975	269.9805878885	1.0497671044	100380123	301614380	XP_002936667.1	PAG1	NA
comp67857_c2_seq1	145.6438046436	301.4958316108	1.0496937222	NA	NA	NA	NA	NA
comp59902_c0_seq2	68.5382610088	141.8185967507	1.0490652338	549736	62859223	NP_001016982.1	FLVCR2	NA
comp69154_c0_seq1	68.5382610088	141.8185967507	1.0490652338	733880	512869020	XP_002940635.2	XB-GENE-5745513	hypothetical protein LOC733880 [Source:Xenbase;Acc:XB-GENE-5745513]
comp49675_c0_seq1	1453.582285561	702.7899350092	-1.048447308	733520	113205646	NP_001037911.1	THDL18	NA
comp54633_c0_seq1	516.8927184411	1068.3667621889	1.0474702143	NA	NA	NA	NA	NA
comp64820_c0_seq2	44.7402537141	92.444714919	1.0470174052	100489278	512875393	XP_004918916.1	LOC100489278	beta-1,3-galactosyltransferase 2-like
comp60672_c0_seq1	108.5189132639	52.525406204	-1.0468591862	100490043	301624530	XP_002941565.1	NA	NA
comp57818_c0_seq3	103.7593118049	214.3036573122	1.0464156554	100495090	512876821	XP_002941290.2	LOC100495090	calpain-5-like
comp66432_c0_seq3	466.4409429764	225.8592466771	-1.0462704512	780344	118404652	NP_001072882.1	RECQL4	NA
comp57203_c0_seq1	171.3456525219	82.9901418023	-1.0458977099	NA	NA	NA	NA	NA
comp50671_c0_seq2	39.0287319633	18.9091462334	-1.045452365	NA	NA	NA	NA	NA
comp60766_c0_seq2	39.0287319633	18.9091462334	-1.045452365	100490186	512873125	XP_004918613.1	NFATC2	NA
comp62395_c1_seq1	78.0574639267	37.8182924669	-1.045452365	100490164	301623953	XP_002941273.1	UNNAMED	NA
comp67402_c0_seq2	344.5951456274	167.0307917287	-1.0447882936	101733508	512857556	XP_004916666.1	LOC101733508	hemicentin-1-like
comp66855_c0_seq1	101.8554712214	49.3738818317	-1.0447034965	NA	NA	NA	NA	NA
comp63061_c1_seq1	58.0671377991	119.7579261451	1.0443273148	395014	45361609	NP_989382.1	TGIF1	NA
comp30781_c0_seq1	62.826739258	30.4647355983	-1.044238486	101733548	512836731	XP_004913886.1	LOC101733548	oocyte zinc finger protein XlCOF7.1-like
comp41542_c0_seq1	212.2782250688	102.9497961598	-1.0440154176	407951	47575806	NP_001001247.1	T2	NA
comp49553_c0_seq1	684.4306897959	331.9605672091	-1.0438925741	NA	NA	NA	NA	NA
comp57861_c0_seq1	99.9516306378	205.8995923196	1.0426389647	594899	118403714	NP_001072170.1	LMF2	NA
comp68654_c0_seq3	178.0090945644	366.6273353038	1.0423634045	549023	62858879	NP_001016269.1	CAMK1	NA
comp44334_c0_seq1	112.326594431	231.1117872975	1.0408913024	NA	NA	NA	NA	NA
comp33194_c0_seq1	343.6432253356	167.0307917287	-1.0407974334	NA	NA	NA	NA	NA
comp65757_c0_seq13	56.1632972155	27.3132112261	-1.040028693	100489234	512824642	XP_002943401.2	LOC100489234	protein FAM115-like
comp59795_c0_seq1	222.7493482785	458.0215420987	1.0399942434	549080	62858673	NP_001016326.1	SOX7	NA
comp66207_c0_seq1	152.3072466862	313.0514209757	1.0394150638	NA	NA	NA	NA	NA
comp63979_c0_seq1	105.6631523885	51.4748980799	-1.037531384	100493520	512869809	XP_002943191.2	HSPBAP1	NA
comp65670_c0_seq3	54.2594566319	111.3538611524	1.0372050786	NA	NA	NA	NA	NA
comp58021_c0_seq1	60.9228986745	125.0104667655	1.0369924015	100494246	301625326	XP_002941855.1	DNAAF5	NA
comp60776_c0_seq1	155.1630075615	75.6365849337	-1.0366285146	NA	NA	NA	NA	NA
comp66656_c1_seq1	40.9325725469	19.9596543575	-1.0361626031	779462	512867643	XP_004917982.1	OTUD7A	NA
comp64624_c0_seq1	33.3172102126	68.2830280652	1.0352594343	779482	301621841	XP_002940250.1	KXD1	NA
comp63581_c1_seq4	139.9322828929	68.2830280652	-1.0351298936	779860	354542540	NP_001072406.2	PRKAG3	NA
comp64850_c0_seq1	49.499855173	24.1616868538	-1.0347031239	100492344	301621825	XP_002940240.1	LHFPL2	NA
comp62888_c2_seq2	165.6341307712	80.8891255541	-1.033982317	100486194	512870195	XP_002937936.2	DUOX1	NA
comp58191_c0_seq1	116.1342755982	56.7274387003	-1.0336751972	100487362	512862947	XP_002938799.2	LOC100487362	T-lymphocyte surface antigen Ly-9-like
comp67274_c0_seq1	58.0671377991	28.3637193501	-1.0336751972	NA	NA	NA	NA	NA
comp61731_c1_seq10	408.3738051773	199.5965435751	-1.032803591	779920	118404324	NP_001072465.1	MAPT	NA
comp58863_c0_seq2	240.8358338225	492.6883101933	1.032625176	733925	118601158	NP_001073038.1	LSS	NA
comp25420_c0_seq1	39.0287319633	79.83861743	1.032550147	549202	62858291	NP_001016448.1	DPEPE	NA
comp69015_c0_seq1	936.6895671199	458.0215420987	-1.0321555424	431676	50582982	NP_001002797.1	KRT8	NA
comp68591_c2_seq10	335.0759427095	163.8792673564	-1.0318547616	549618	62857611	NP_001016864.1	TCAIM	NA
comp68384_c0_seq1	268.4415222844	131.3135155099	-1.0315924295	779590	166795985	NP_001107699.1	LOC779590	uncharacterized LOC779590
comp54504_c0_seq1	186.5763771905	381.3344490409	1.0312905321	394912	45361435	NP_989294.1	TIMM10	NA
comp63938_c0_seq1	25.7018478783	52.525406204	1.0311433258	496420	58332400	NP_001011011.1	ANKRD13A	NA
comp68302_c0_seq12	109.4708335557	53.5759143281	-1.0308900708	100038137	308235948	NP_001184122.1	SESN3	NA
comp57101_c0_seq1	19.0384058358	38.8688005909	1.0296999089	NA	NA	NA	NA	NA
comp64583_c1_seq8	57.1152175073	116.6064017728	1.0296999089	100380060	301614526	XP_002936734.1	INIP	NA
comp67201_c0_seq1	373.1527543811	182.7884135898	-1.0295917101	NA	NA	NA	NA	NA
comp53471_c0_seq1	195.1436598166	95.5962392912	-1.0295108211	NA	NA	NA	NA	NA
comp60941_c0_seq1	220.8455076949	108.2023367802	-1.0293058297	100038107	301606130	XP_002932660.1	TBCB	NA
comp59054_c0_seq1	376.9604355482	184.889429838	-1.0277503632	448340	350542794	NP_001234909.1	RELL2	NA
comp60246_c0_seq2	111.3746741393	54.6264224521	-1.0277503632	779903	118404274	NP_001072449.1	SCRN2	NA
comp64406_c0_seq4	77.1055436349	37.8182924669	-1.0277503632	100489336	512831884	XP_002931667.2	NA	NA
comp57404_c0_seq1	110.4227538475	224.808738553	1.0256606295	548896	62859275	NP_001016142.1	CPPED1	NA
comp61000_c0_seq8	98.0477900542	199.5965435751	1.0255297194	595025	71895953	NP_001025637.1	VCPKMT	NA
comp61813_c0_seq2	103.7593118049	211.15213294	1.0250420046	100486119	512860077	XP_002932652.2	EXOC3L2	NA
comp51894_c0_seq2	104.7112320967	51.4748980799	-1.0244752312	NA	NA	NA	NA	NA
comp67543_c1_seq1	97.0958697624	197.495527327	1.0243381479	493353	56118728	NP_001007991.1	STX5	NA
comp65172_c0_seq1	735.8343855525	1495.9235686893	1.0235834652	100489182	512837851	XP_002931499.2	NRD1	NA
comp68804_c0_seq1	225.6051091539	458.0215420987	1.0216157141	100490017	512810596	XP_002933976.2	HAPLN1	NA
comp63922_c0_seq1	53.3075363402	26.262703102	-1.0213240941	NA	NA	NA	NA	NA
comp72336_c0_seq1	53.3075363402	26.262703102	-1.0213240941	NA	NA	NA	NA	NA
comp50033_c1_seq1	44.7402537141	22.0606706057	-1.0200967907	394628	45360715	NP_989031.1	VAMP2	NA
comp67189_c0_seq11	44.7402537141	22.0606706057	-1.0200967907	100488327	512820121	XP_002942312.2	SH2B2	NA
comp61613_c0_seq1	387.4315587579	191.1924785825	-1.0189157059	100492339	301618393	XP_002938598.1	ANGPTL4	NA
comp65514_c0_seq2	36.172971088	17.8586381094	-1.018290034	NA	NA	NA	NA	NA
comp66683_c1_seq2	98.0477900542	198.546035451	1.0179165352	780097	118404634	NP_001072641.1	MED16	NA
comp67032_c2_seq1	39.9806522551	80.8891255541	1.0166437561	NA	NA	NA	NA	NA
comp67293_c8_seq2	22.8460870029	46.2223574595	1.0166437561	548977	62859045	NP_001016223.1	ATP6V0A2	NA
comp66484_c4_seq1	301.7587324969	149.1721536193	-1.0164172724	100038245	281427336	NP_001163970.1	HAP1	NA
comp43870_c0_seq1	1285.0923939145	635.5574150681	-1.0157777216	100494945	301627117	XP_002942724.1	LOC100494945	protein S100-G-like
comp61783_c4_seq1	129.4611596832	64.0809955689	-1.0145508655	496497	58331889	NP_001011084.1	CXADR	NA
comp61409_c1_seq1	426.4602907212	861.4166617453	1.0142998157	448335	55742236	NP_001006704.1	NDRG3	NA
comp69256_c0_seq1	74.2497827595	36.7677843428	-1.0139445637	NA	NA	NA	NA	NA
comp66459_c1_seq3	150.4034061026	303.596847859	1.0133195725	594947	71896251	NP_001025553.1	NAALAD2	NA
comp67874_c0_seq2	66.6344204252	134.4650398822	1.0128916213	NA	NA	NA	NA	NA
comp63920_c0_seq1	178.0090945644	88.2426824227	-1.0124023989	NA	NA	NA	NA	NA
comp54980_c0_seq1	2955.7125060032	1465.458833091	-1.0121535082	NA	NA	NA	NA	NA
comp66060_c6_seq1	21.8941667111	44.1213412113	1.0109301049	100380159	301612052	XP_002935551.1	DOLK	NA
comp24826_c0_seq1	2152.2917797338	1068.3667621889	-1.0104666747	549451	62859791	NP_001016697.1	BTF3	NA
comp66955_c0_seq4	967.1510164571	480.0822127044	-1.0104596935	100492092	512883687	XP_002943513.2	NPR1	NA
comp64736_c0_seq6	57.1152175073	28.3637193501	-1.0098284552	101733531	512871197	XP_004918454.1	LOC101733531	tyrosine-protein phosphatase non-receptor type substrate 1-like
comp49452_c0_seq1	1014.7470310465	2043.2383013348	1.0097373553	NA	NA	NA	NA	NA
comp64662_c0_seq1	219.8935874031	109.2528449043	-1.0091346851	100495327	301619254	XP_002939014.1	STS	NA
comp56853_c0_seq1	118.0381161818	237.414836042	1.0081572902	NA	NA	NA	NA	NA
comp48970_c1_seq1	135.172681434	67.2325199411	-1.0075724813	100038268	148237022	NP_001090855.1	PRKCQ	protein kinase C, theta [Source:Xenbase;Acc:XB-GENE-487643]
comp64951_c9_seq2	164.6822104794	81.9396336782	-1.0070513706	496434	58332372	NP_001011025.1	ADA	NA
comp66351_c4_seq1	132.3169205586	265.7785553921	1.0062271402	100036593	148223816	NP_001090629.1	TOR2A	NA
comp63539_c0_seq2	79.0093842184	158.626726736	1.0055399462	548937	62859149	NP_001016183.1	NRBF2	NA
comp59496_c0_seq1	120.8938770571	242.6673766624	1.0052389928	448081	348041373	NP_001004826.2	MED31	NA
comp62302_c1_seq4	118.0381161818	58.8284549485	-1.0046667501	100495119	512815621	XP_002934300.2	PRSS12	NA
comp67165_c0_seq3	265.585761409	132.364023634	-1.0046667501	NA	NA	NA	NA	NA
comp67554_c1_seq1	59.0190580909	29.4142274742	-1.0046667501	NA	NA	NA	NA	NA
comp67704_c0_seq3	59.0190580909	29.4142274742	-1.0046667501	100493340	512850165	XP_002938015.2	SNTB1	NA
comp63469_c1_seq3	187.5282974823	93.4952230431	-1.0041437503	100487967	512877690	XP_002941618.2	CARNS1	NA
comp60323_c0_seq1	128.5092393914	64.0809955689	-1.0039036213	779592	301620555	XP_002939643.1	NA	Uncharacterized protein [Source:UniProtKB/TrEMBL;Acc:F7DWS5]
comp57325_c0_seq1	98.999710346	49.3738818317	-1.0036762283	780086	118404662	NP_001072630.1	XB-GENE-5822220	hypothetical protein MGC147226 [Source:Xenbase;Acc:XB-GENE-5822220]
comp64789_c0_seq2	57.1152175073	114.5053855247	1.0034683674	NA	NA	NA	NA	NA
comp65545_c3_seq2	406.4699645937	202.7480679474	-1.0034605841	100216288	348041401	NP_001135711.2	NA	NA
comp68138_c6_seq12	98.0477900542	196.4450192029	1.0025685709	NA	NA	NA	NA	NA
comp55937_c0_seq1	39.9806522551	19.9596543575	-1.0022152711	NA	NA	NA	NA	NA
comp58764_c0_seq1	39.9806522551	19.9596543575	-1.0022152711	100038040	148225051	NP_001090822.1	GEM	GTP binding protein overexpressed in skeletal muscle [Source:Xenbase;Acc:XB-GENE-483370]
comp63678_c0_seq1	79.9613045102	39.919308715	-1.0022152711	100486072	512885213	XP_004920361.1	LOC100486072	transcription termination factor 2-like
comp60016_c0_seq1	626.3635519968	313.0514209757	-1.0006006151	493519	56118326	NP_001008157.1	PCOLCE	NA
comp50717_c1_seq1	30.4614493372	60.9294711966	1.0001556333	100488350	512825274	XP_002933874.2	NA	NA
comp58104_c0_seq1	30.4614493372	60.9294711966	1.0001556333	100379845	301610708	XP_002934872.1	POC5	NA
comp59450_c0_seq1	30.4614493372	60.9294711966	1.0001556333	100038098	301603827	XP_002931538.1	PPP1R14C	NA
