# Supplementary material for: Opposite T3 Response of ACTG1–FOS Subnetwork Differentiate Tailfin Fate in Xenopus Tadpole and Post-hatching Axolotl
Source: Front Endocrinol (Lausanne). 2019 Apr 2;10:194. doi: 10.3389/fendo.2019.00194 (PMC6454024; doi:10.3389/fendo.2019.00194)
Supplement: Supplementary file 2 [file Data_Sheet_2.zip › TableS9.xls]

## Sheet: Table S9
Supplementary table 9: DESeq results in Axolotl
contig_id	baseMeanA	baseMeanB	log2FoldChange	Entrez	GI	RefSeq	Gene_symbol	Description
comp45018_c0_seq1	194.1997282306	1.0607635854	-7.516294216	NA	575418853	ETX03503.1	NA	hypothetical protein etsy1_47025 [candidatus entotheonella sp.
comp53937_c0_seq1	181.0016884479	1.0607635854	-7.4147561895	NA	NA	NA	NA	NA
comp53021_c0_seq1	230.0229790693	2.1215271708	-6.7605310264	NA	NA	NA	NA	NA
comp26057_c1_seq1	0.9427171273	97.590249856	6.6937682673	100490846	301625300	XP_002941847.1	LOC100490846	PREDICTED: fibrinogen-like protein 1-like [Xenopus (Silurana)
comp56532_c0_seq1	69.7610674226	1.0607635854	-6.0392470544	NA	NA	NA	NA	NA
cluster1421_comp53313_c3_seq2_Trinity.Amex.jaccPasa.fasta	2.828151382	173.9652280042	5.9427958151	101171443	471008849	NP_001264169.1	DHRS4	dehydrogenase/reductase SDR family member 4-like [Oryzias latipes].
comp56532_c0_seq2	161.204628774	3.1822907562	-5.662683703	102997213	594658596	XP_007177607.1	CDK12	predicted: cyclin-dependent kinase 12 isoform x4 [balaenoptera
comp44297_c0_seq1	51.8494420033	1.0607635854	-5.6111534023	100726907	514481307	XP_003480019.2	SFMBT1	predicted: scm-like with four mbt domains protein 1 [cavia
comp48582_c1_seq1	1.8854342547	85.9218504167	5.5100563141	NA	NA	NA	NA	NA
comp44375_c1_seq1	11.312605528	483.7081949386	5.4181338247	102931305	591371482	XP_007060553.1	LOC102931305	PREDICTED: nicotinamide N-methyltransferase-like [Chelonia mydas].
comp56751_c4_seq2	112.1833381526	3.1822907562	-5.1396489514	NA	NA	NA	NA	NA
comp56836_c3_seq1	67.875633168	2.1215271708	-4.9997186902	NA	257843380	EEV67789.1	NA	conserved hypothetical protein [Staphylococcus aureus A9719].
comp44994_c0_seq1	132.923114954	4.2430543416	-4.9693450412	NA	NA	NA	NA	NA
comp56836_c1_seq7	89.5581270966	3.1822907562	-4.8146867964	NA	NA	NA	NA	NA
comp22068_c0_seq1	115.0114895346	4.2430543416	-4.7605310264	NA	NA	NA	NA	NA
comp55931_c0_seq1	111.2406210253	4.2430543416	-4.7124367382	NA	NA	NA	NA	NA
comp48582_c3_seq1	2.828151382	73.192687392	4.6937682673	NA	NA	NA	NA	NA
comp58431_c0_seq1	4.7135856367	118.8055215639	4.6556331384	NA	NA	NA	NA	NA
comp45234_c2_seq1	105.5843182613	4.2430543416	-4.6371486108	NA	NA	NA	NA	NA
comp56532_c2_seq1	78.2455215686	3.1822907562	-4.6198706194	NA	658161404	KEI36131.1	NA	hypothetical protein L969DRAFT_613963, partial [Mixia osmundae IAM
comp56751_c4_seq1	49.0212906213	2.1215271708	-4.5302334069	NA	669215019	CDW61002.1	NA	Cell wall-associated hydrolase [Trichuris trichiura].
cluster1176_comp56365_c0_seq10_Trinity.Amex.jaccPasa.fasta	315.8102376566	13.7899266101	-4.517371256	NA	NA	NA	NA	NA
comp56532_c0_seq3	72.5892188046	3.1822907562	-4.5116177288	13397788	398395179	XP_003851048.1	NA	hypothetical protein MYCGRDRAFT_74254, partial [Zymoseptoria
comp56460_c0_seq5	353.5189227499	16.9722173663	-4.3805404742	NA	325089337	EGC42647.1	NA	transcript antisense to ribosomal RNA protein, partial [Ajellomyces
comp53937_c0_seq2	153.6628917553	7.4253450977	-4.371166921	NA	NA	NA	NA	NA
cluster1156_comp56331_c2_seq1_Trinity.Amex.jaccPasa.fasta	11.312605528	229.1249344446	4.3401313127	NA	NA	NA	NA	NA
comp56860_c0_seq4	306.3830663832	15.9114537809	-4.2671990011	NA	636794747	BAO86772.1	NA	putative membrane protein [Burkholderia sp. RPE67].
comp55136_c3_seq1	3.7708685093	66.8281058797	4.1474862347	NA	NA	NA	NA	NA
comp22740_c0_seq1	4.7135856367	82.7395596606	4.1336804352	100495906	301610740	XP_002934899.1	KLHL31	kelch-like 31 [Source:Jamboree;Acc:XB-GENE-966130]
comp58345_c0_seq1	54.6775933853	3.1822907562	-4.1028121832	NA	NA	NA	NA	NA
comp56880_c1_seq2	3.7708685093	64.7065787089	4.1009436488	NA	460333594	AGH09217.1	MYHB	myosin heavy chain b [Culter alburnus].
comp26418_c0_seq1	6.5990198913	108.19788571	4.0352767311	102941277	591380140	XP_007064615.1	LOC102941277	PREDICTED: adiponectin-like [Chelonia mydas].
comp54873_c0_seq1	9.4271712733	152.7499562964	4.0182032178	100379877	512858301	XP_004916771.1	MYH4	myosin, heavy chain 4, skeletal muscle [Source:RefSeq peptide;Acc:NP_001001244]
comp23792_c1_seq1	49.9640077487	3.1822907562	-3.9727516426	NA	73759917	BAE20177.1	CNP	c-type natriuretic peptide, partial [petromyzon marinus].
comp52923_c5_seq1	4.7135856367	73.192687392	3.9568026731	NA	NA	NA	NA	NA
comp56231_c0_seq2	141.4075691	9.5468722685	-3.8886873778	18486802	589106755	XP_006965400.1	NA	predicted protein [Trichoderma reesei QM6a].
comp52515_c1_seq1	3.7708685093	55.1597064404	3.8706460293	103389147	657791618	XP_008322664.1	LOC103389147	PREDICTED: hydroxymethylglutaryl-CoA synthase, cytoplasmic-like
cluster4897_comp48682_c2_seq2_Trinity.Amex.jaccPasa.fasta	13.1980397827	190.9374453705	3.8547044855	102869431	585662396	XP_006886836.1	SH3BGR	PREDICTED: SH3 domain-binding glutamic acid-rich protein
cluster1231_comp48859_c1_seq1_Trinity.Amex.jaccPasa.fasta	7.5417370187	108.19788571	3.8426316532	102103305	543357589	XP_005522875.1	SRL	PREDICTED: sarcalumenin isoform X1 [Pseudopodoces humilis].
comp55966_c17_seq1	3.7708685093	54.098942855	3.8426316532	NA	NA	NA	NA	NA
comp53313_c2_seq1	11.312605528	159.1145378088	3.814062501	NA	NA	NA	NA	NA
comp51667_c1_seq1	17.9116254193	250.3402061524	3.8049218471	100491493	512855754	XP_002934674.2	LOC100491493	predicted: protein pfc0760c-like isoform x1 [xenopus (silurana)
cluster2988_comp56460_c0_seq3_Trinity.Amex.jaccPasa.fasta	88.6154099693	6.3645815124	-3.7994200397	NA	NA	NA	NA	NA
comp56836_c3_seq3	87.672692842	6.3645815124	-3.7839899992	NA	566241713	ETJ01445.1	NA	hypothetical protein Q605_AUC01088G0001 [Actinomyces urogenitalis
comp14331_c0_seq1	20.7397768013	281.1023501288	3.760623242	NA	NA	NA	NA	NA
comp56192_c1_seq1	28.28151382	377.6318363995	3.7390491466	103140203	617298822	XP_007555317.1	LOC103140203	PREDICTED: proline-rich transmembrane protein 1-like [Poecilia
comp56532_c1_seq1	254.5336243799	19.0937445371	-3.7366842844	8109998	242805359	XP_002484510.1	NA	hypothetical protein TSTA_040370 [Talaromyces stipitatus ATCC
comp56192_c2_seq1	74.4746530593	974.841734975	3.7103466143	NA	NA	NA	NA	NA
comp26525_c3_seq1	4.7135856367	61.5242879527	3.7062592114	NA	NA	NA	NA	NA
comp50973_c3_seq1	5.656302764	73.192687392	3.6937682673	102939152	591380806	XP_007064944.1	MYOM1	PREDICTED: myomesin-1 [Chelonia mydas].
comp56751_c2_seq2	54.6775933853	4.2430543416	-3.6877746839	NA	NA	NA	NA	NA
cluster37_comp56860_c0_seq1_Trinity.Amex.jaccPasa.fasta	540.1769139618	42.4305434157	-3.6702569227	NA	314916672	EFS80503.1	NA	hypothetical protein HMPREF9597_00208 [Propionibacterium acnes
comp56880_c1_seq4	4.7135856367	59.4027607819	3.6556331384	104320713	700354182	XP_009921359.1	NPAT	PREDICTED: protein NPAT, partial [Haliaeetus albicilla].
cluster3537_comp25236_c0_seq1_Trinity.Amex.jaccPasa.fasta	5.656302764	71.0711602212	3.6513330009	NA	NA	NA	NA	NA
comp51801_c3_seq1	6.5990198913	82.7395596606	3.648253608	NA	NA	NA	NA	NA
comp51482_c1_seq1	4.7135856367	58.3419971965	3.6296379298	NA	NA	NA	NA	NA
cluster631_comp56532_c2_seq3_Trinity.Amex.jaccPasa.fasta	64.1047646586	5.303817927	-3.5953284352	NA	NA	NA	NA	NA
comp20270_c0_seq1	7.5417370187	90.1649047583	3.5795972473	100036820	148224092	NP_001090579.1	LOC100036820	uncharacterized protein loc100036820 [xenopus laevis].
comp50973_c2_seq1	9.4271712733	112.4409400515	3.5761986709	100565825	637289853	XP_008106909.1	MYOM1	PREDICTED: myomesin-1 isoform X2 [Anolis carolinensis].
comp51436_c1_seq1	5.656302764	66.8281058797	3.562523734	NA	NA	NA	NA	NA
comp37676_c2_seq1	4.7135856367	55.1597064404	3.5487179345	NA	NA	NA	NA	NA
comp25588_c1_seq1	124.438660808	1441.5777125474	3.5341419326	398625	27882214	AAH44328.1	MGC64588	MGC64588 protein, partial [Xenopus laevis].
cluster4693_comp52923_c2_seq1_Trinity.Amex.jaccPasa.fasta	15.0834740373	172.9044644189	3.5189344654	NA	197246934	AAI69171.1	NA	Unknown (protein for IMAGE:7854901), partial [Xenopus (Silurana)
cluster4382_comp56836_c1_seq6_Trinity.Amex.jaccPasa.fasta	540.1769139618	47.7343613426	-3.5003319212	NA	NA	NA	NA	NA
comp52923_c4_seq1	8.484454146	94.4079590999	3.4760147407	100564167	327261439	XP_003215538.1	MYOM2	PREDICTED: myomesin-2 [Anolis carolinensis].
cluster4138_comp49937_c2_seq2_Trinity.Amex.jaccPasa.fasta	13.1980397827	146.3853747841	3.4713758459	NA	NA	NA	NA	NA
comp26026_c1_seq1	6.5990198913	72.1319238066	3.4503142304	100037205	147901153	NP_001091363.1	MURC	muscle-related coiled-coil protein [Xenopus laevis].
comp47593_c0_seq1	21.6824939287	236.5502795424	3.4475442551	NA	NA	NA	NA	NA
comp56509_c22_seq1	43.3649878573	464.6144504016	3.4214314148	NA	3201610	AAC20716.1	AT2G30810	putative gibberellin-regulated protein [arabidopsis thaliana].
comp36741_c2_seq1	90.500844224	8.4861086831	-3.4147561895	101939396	641790313	XP_008176850.1	LAMA3	PREDICTED: laminin subunit alpha-3 [Chrysemys picta bellii].
comp55649_c3_seq1	90.500844224	8.4861086831	-3.4147561895	NA	NA	NA	NA	NA
comp55294_c0_seq1	11.312605528	119.8662851493	3.4054227729	102697506	573895364	XP_006635430.1	LOC102697506	PREDICTED: myosin-4-like [Lepisosteus oculatus].
comp45234_c1_seq1	123.4959436806	11.6683994393	-3.4037850717	NA	NA	NA	NA	NA
comp56231_c0_seq1	100.8707326246	9.5468722685	-3.4013356738	NA	NA	NA	NA	NA
comp24283_c2_seq1	32.9950994567	339.4443473254	3.3628513892	101790768	514794259	XP_005030878.1	SYPL2	PREDICTED: synaptophysin-like protein 2 [Anas platyrhynchos].
comp24042_c1_seq1	5.656302764	57.2812336112	3.3401313127	NA	NA	NA	NA	NA
comp48805_c0_seq1	64.1047646586	6.3645815124	-3.3322940293	NA	NA	NA	NA	NA
comp50973_c0_seq1	12.2553226553	123.0485759054	3.3277475882	102098393	543717527	XP_005500015.1	MYOM1	PREDICTED: myomesin-1 [Columba livia].
comp12564_c0_seq1	11.312605528	112.4409400515	3.3131642651	NA	NA	NA	NA	NA
comp45708_c0_seq1	8.484454146	83.8003232459	3.3040620579	NA	NA	NA	NA	NA
comp56688_c0_seq1	88.6154099693	864.5223220943	3.2862737086	100495638	301611451	XP_002935254.1	MYH4	myosin, heavy chain 4, skeletal muscle [Source:RefSeq peptide;Acc:NP_001001244]
comp58356_c0_seq1	6.5990198913	63.6458151235	3.2697419848	NA	NA	NA	NA	NA
comp56688_c1_seq1	12.2553226553	117.7447579785	3.2641824594	100495802	301611453	XP_002935255.1	LOC100495802	PREDICTED: myosin-4-like [Xenopus (Silurana) tropicalis].
cluster4139_comp35059_c0_seq2_Trinity.Amex.jaccPasa.fasta	50.906724876	5.303817927	-3.2627530961	NA	NA	NA	NA	NA
comp45018_c0_seq2	70.70378455	7.4253450977	-3.2512574572	NA	NA	NA	NA	NA
comp25818_c0_seq1	41.4795536027	394.6040537657	3.2499335037	379179	147901798	NP_001079492.1	HHATL	hedgehog acyltransferase-like [Xenopus laevis].
comp52158_c0_seq1	5.656302764	53.0381792696	3.2291000003	NA	NA	NA	NA	NA
comp19826_c0_seq1	24.5106453107	228.0641708592	3.2179594427	379408	148226338	NP_001079721.1	SMPX	small muscle protein, X-linked [Xenopus laevis].
comp47593_c2_seq1	12.2553226553	113.5017036369	3.2112335795	NA	NA	NA	NA	NA
comp56192_c0_seq1	43.3649878573	398.8471081073	3.2012332068	NA	295239214	ADF84398.1	ENV	envelope glycoprotein, partial [human immunodeficiency virus 1].
comp36374_c3_seq1	8.484454146	77.4357417336	3.1901058686	NA	NA	NA	NA	NA
comp49977_c0_seq1	9.4271712733	85.9218504167	3.1881282192	101819925	524983836	XP_005039907.1	LOC101819925	PREDICTED: cryptochrome-1-like isoform X4 [Ficedula albicollis].
comp59303_c0_seq1	5.656302764	49.8558885134	3.1398326622	NA	56710294	BAD81011.1	BZO32-6	aconitase, partial [uncultured bacterium].
comp16924_c0_seq1	46.1931392393	5.303817927	-3.122575438	NA	NA	NA	NA	NA
comp37676_c1_seq1	14.14075691	123.0485759054	3.1212967107	NA	NA	NA	NA	NA
comp25588_c0_seq1	69.7610674226	598.2706621609	3.100304298	NA	NA	NA	NA	NA
comp49676_c0_seq1	32.0523823293	273.6770050311	3.0939707254	101935118	530636657	XP_005305161.1	DHRS7C	PREDICTED: dehydrogenase/reductase SDR family member 7C [Chrysemys
comp37740_c1_seq1	5.656302764	47.7343613426	3.0770969068	102268750	555949938	XP_005887174.1	AMPD1	PREDICTED: AMP deaminase 1 isoform X2 [Bos mutus].
comp47196_c3_seq1	14.14075691	116.6839943931	3.0446754291	NA	NA	NA	NA	NA
comp56836_c3_seq2	113.12605528	13.7899266101	-3.0362445663	NA	NA	NA	NA	NA
comp52262_c8_seq2	10.3698884007	84.8610868313	3.0327027875	NA	NA	NA	NA	NA
comp50031_c0_seq1	26.3960795653	213.2134806637	3.0139030803	103525586	663240366	XP_008488772.1	NOXO1	predicted: nadph oxidase organizer 1, partial [calypte anna].
comp48859_c0_seq1	43.3649878573	350.0519831793	3.0129665694	101939134	641794153	XP_008160754.1	SRL	PREDICTED: sarcalumenin isoform X3 [Chrysemys picta bellii].
comp26525_c0_seq1	97.0998641153	778.6004716775	3.0033420369	103058086	602667068	XP_007439100.1	ACTN3	PREDICTED: alpha-actinin-3 [Python bivittatus].
comp36741_c1_seq1	59.391179022	7.4253450977	-2.9997186902	NA	NA	NA	NA	NA
comp45817_c0_seq1	50.906724876	6.3645815124	-2.9997186902	NA	NA	NA	NA	NA
comp56070_c0_seq1	67.875633168	8.4861086831	-2.9997186902	NA	NA	NA	NA	NA
cluster4471_comp55966_c8_seq3_Trinity.Amex.jaccPasa.fasta	180.0589713206	1437.3346582058	2.9968546194	NA	NA	NA	NA	NA
comp53941_c0_seq5	36.765967966	286.4061680558	2.9616196894	100145142	187608062	NP_001120120.1	OCM	oncomodulin [xenopus (silurana) tropicalis].
comp26026_c0_seq1	8.484454146	65.7673422943	2.9544776202	103009655	594630819	XP_007168952.1	ZDHHC3	PREDICTED: palmitoyltransferase ZDHHC3 isoform X4 [Balaenoptera
comp54862_c3_seq1	21.6824939287	166.5398829065	2.941265104	NA	NA	NA	NA	NA
comp24783_c0_seq1	124.438660808	954.6872268526	2.9395933831	394699	45360839	NP_989095.1	LDB3	LIM domain binding 3 [Source:RefSeq peptide;Acc:NP_989095]
comp53464_c2_seq1	27.3387966927	208.9704263222	2.9342771355	NA	NA	NA	NA	NA
comp24368_c0_seq1	6.5990198913	49.8558885134	2.9174402408	NA	NA	NA	NA	NA
comp26516_c0_seq1	8.484454146	63.6458151235	2.9071719054	101949678	530624896	XP_005301997.1	SGCA	PREDICTED: alpha-sarcoglycan [Chrysemys picta bellii].
comp26525_c4_seq1	120.6677922986	902.7098111684	2.9032216329	100556084	327289011	XP_003229218.1	LOC100556084	PREDICTED: alpha-actinin-3 [Anolis carolinensis].
comp55294_c1_seq2	13.1980397827	98.6510134414	2.9020102003	102289484	554827275	XP_005924245.1	LOC102289484	PREDICTED: myosin-3-like [Haplochromis burtoni].
comp52127_c0_seq1	37.7086850933	280.0415865434	2.8926723357	NA	NA	NA	NA	NA
comp51482_c2_seq1	13.1980397827	97.590249856	2.8864133452	NA	NA	NA	NA	NA
comp26123_c1_seq1	62.219330404	8.4861086831	-2.8741878082	102938310	591364365	XP_007057083.1	LAMA3	PREDICTED: laminin subunit alpha-3 [Chelonia mydas].
comp48085_c1_seq1	10.3698884007	75.3142145628	2.8605218121	102893591	586563516	XP_006915004.1	LECT1	PREDICTED: leukocyte cell-derived chemotaxin 1 isoform X2 [Pteropus
comp17413_c0_seq1	40.5368364753	293.8315131535	2.8576837226	100756622	625189931	XP_007632670.1	TNNI1	PREDICTED: troponin I, slow skeletal muscle isoform X4 [Cricetulus
comp51432_c4_seq1	15.0834740373	109.2586492953	2.8567068384	104317175	700344543	XP_009916183.1	MYBPC3	PREDICTED: myosin-binding protein C, cardiac-type [Haliaeetus
comp38213_c3_seq1	53.734876258	7.4253450977	-2.8553287809	100496680	512850282	XP_002934184.2	LAMA3	PREDICTED: laminin subunit alpha-3 [Xenopus (Silurana) tropicalis].
comp52717_c4_seq1	68.8183502953	9.5468722685	-2.8496932462	101957678	532066874	XP_005319291.1	AEBP1	predicted: adipocyte enhancer-binding protein 1 [ictidomys
comp47062_c0_seq1	14.14075691	100.7725406122	2.8331713239	102463235	558150971	XP_006120670.1	LOC102463235	PREDICTED: kelch-like protein 40-like [Pelodiscus sinensis].
comp36374_c2_seq1	12.2553226553	86.9826140021	2.8273185977	100488507	512812530	XP_002935821.2	AMPD1	PREDICTED: AMP deaminase 1 [Xenopus (Silurana) tropicalis].
comp52515_c0_seq1	17.9116254193	126.2308666616	2.8170965611	103824442	683938670	XP_009097956.1	HMGCS2	PREDICTED: hydroxymethylglutaryl-CoA synthase, mitochondrial
cluster2661_comp52923_c0_seq2_Trinity.Amex.jaccPasa.fasta	16.0261911647	111.3801764661	2.7969889876	100216300	512841520	XP_002935205.2	MYOM2	PREDICTED: myomesin-2 [Xenopus (Silurana) tropicalis].
comp13665_c0_seq1	43.3649878573	300.1960946659	2.791302598	NA	NA	NA	NA	NA
comp55649_c5_seq1	50.906724876	7.4253450977	-2.7773262689	103834310	685344871	XP_009108635.1	LOC103834310	predicted: putative ribonuclease h protein at1g65750 [brassica
comp18535_c0_seq1	186.6579912119	1276.0985932262	2.7732706183	379144	148237556	NP_001079457.1	MGC53296	Myozenin-1-like [Xenopus laevis].
comp56822_c0_seq1	19.797059674	134.7169753447	2.7665735752	102345338	557009580	XP_006005702.1	LOC102345338	predicted: uncharacterized protein loc102345338 [latimeria
comp18045_c1_seq1	72.5892188046	489.0120128656	2.7520427109	100135705	166795919	NP_001107717.1	MYL2	myosin, light chain 2, regulatory, cardiac, slow [Source:Jamboree;Acc:XB-GENE-482091]
comp16310_c0_seq1	49.9640077487	7.4253450977	-2.7503592213	100826330	357127521	XP_003565428.1	LOC100826330	predicted: leucine-rich repeat extensin-like protein 3
comp24283_c0_seq1	14.14075691	94.4079590999	2.7390491466	103429679	658060392	XP_008366033.1	LOC103429679	predicted: low quality protein: pollen-specific leucine-rich repeat
comp53941_c0_seq6	107.469752516	712.8331293832	2.7296337198	444027	147905696	NP_001085601.1	MGC82582	MGC82582 protein [Xenopus laevis].
comp55966_c14_seq1	7.5417370187	49.8558885134	2.7247951629	NA	NA	NA	NA	NA
comp42927_c0_seq1	49.0212906213	7.4253450977	-2.7228784849	100306962	260447067	NP_001159513.1	ISL2	isl lim homeobox 2 [source:jamboree;acc:xb-gene-487556]
comp26418_c1_seq1	9.4271712733	61.5242879527	2.7062592114	NA	NA	NA	NA	NA
comp25048_c0_seq1	115.954206662	755.2636727989	2.7034252368	103162881	625280609	XP_007631966.1	LOC103162881	predicted: keratin-associated protein 9-1-like isoform x2
comp52127_c5_seq1	11.312605528	73.192687392	2.6937682673	NA	NA	NA	NA	NA
comp56805_c4_seq5	11.312605528	73.192687392	2.6937682673	NA	NA	NA	NA	NA
cluster1099_comp44175_c0_seq1_Trinity.Amex.jaccPasa.fasta	383.6858708246	2480.0652626459	2.6923805415	102559353	564235073	XP_006274463.1	MYBPC2	PREDICTED: myosin-binding protein C, fast-type [Alligator
comp13134_c0_seq1	14.14075691	91.2256683437	2.6895804703	100553909	327270753	XP_003220153.1	LRRC8D	PREDICTED: leucine-rich repeat-containing protein 8D [Anolis
comp38880_c3_seq1	54.6775933853	8.4861086831	-2.6877746839	102031423	543298966	XP_005431368.1	LOC102031423	predicted: atp-dependent rna helicase a-like [geospiza fortis].
comp47196_c7_seq1	43.3649878573	276.8592957872	2.6745503517	NA	NA	NA	NA	NA
comp54375_c1_seq1	46.1931392393	292.7707495681	2.6640209239	NA	NA	NA	NA	NA
comp24283_c1_seq1	13.1980397827	82.7395596606	2.648253608	379340	147899764	NP_001079653.1	SYPL2	synaptophysin-like 2 [Xenopus laevis].
cluster827_comp56880_c1_seq1_Trinity.Amex.jaccPasa.fasta	1121.8333815263	6912.9962859979	2.6234527326	100495638	301611451	XP_002935254.1	LOC100495638	PREDICTED: myosin-4-like [Xenopus (Silurana) tropicalis].
comp52821_c0_seq1	84.84454146	13.7899266101	-2.621207067	100492966	512876843	XP_002940099.2	C3	complement component 3 [source:jamboree;acc:xb-gene-486274]
comp51432_c0_seq1	22.625211056	138.9600296863	2.618666812	NA	213626057	AAI70388.1	NA	Unknown (protein for MGC:197115) [Xenopus laevis].
comp51667_c0_seq1	13.1980397827	80.6180324898	2.6107789026	NA	NA	NA	NA	NA
comp51432_c3_seq1	14.14075691	85.9218504167	2.6031657185	101804232	514790755	XP_005030062.1	LOC101804232	PREDICTED: myosin-binding protein C, cardiac-type-like [Anas
comp44785_c0_seq1	154.6056088826	936.6542459009	2.5989239342	394822	45361273	NP_989214.1	KBTBD10	kelch repeat and BTB (POZ) domain containing 10 [Source:Jamboree;Acc:XB-GENE-5850464]
comp56289_c6_seq1	7.5417370187	45.6128341718	2.5964710659	NA	NA	NA	NA	NA
comp49937_c0_seq1	10.3698884007	62.5850515381	2.5934177419	NA	NA	NA	NA	NA
cluster1247_comp26348_c0_seq2_Trinity.Amex.jaccPasa.fasta	16.0261911647	96.5294862706	2.5905381102	NA	642100606	CDQ76809.1	NA	unnamed protein product [Oncorhynchus mykiss].
comp56382_c0_seq3	312.0393691472	51.9774156842	-2.5857712515	102051479	541967330	XP_005438154.1	SFTPC	predicted: pulmonary surfactant-associated protein c [falco
comp23540_c0_seq1	11.312605528	67.8888694651	2.5852438105	104390606	701408733	XP_009998079.1	TPM3	predicted: tropomyosin alpha-3 chain isoform x6 [chaetura
cluster5333_comp52127_c3_seq2_Trinity.Amex.jaccPasa.fasta	46.1931392393	275.7985322018	2.5778642801	NA	NA	NA	NA	NA
cluster446_comp55966_c16_seq3_Trinity.Amex.jaccPasa.fasta	22.625211056	134.7169753447	2.5739284973	NA	NA	NA	NA	NA
comp55825_c0_seq1	24.5106453107	144.2638476133	2.5572294343	NA	NA	NA	NA	NA
comp54881_c0_seq1	76.360087314	448.7029966207	2.5548701614	100857277	694016459	NP_001289116.1	SLN	sarcolipin [gallus gallus].
comp52923_c1_seq1	76.360087314	447.6422330353	2.551455497	100216300	512841520	XP_002935205.2
comp48638_c0_seq1	43.3649878573	7.4253450977	-2.5460007228	100554903	637344937	XP_008117199.1	LPP	PREDICTED: lipoma-preferred partner [Anolis carolinensis].
comp26418_c2_seq1	10.3698884007	60.4635243673	2.5436647067	102362467	556962036	XP_005991230.1	LOC102362467	PREDICTED: adiponectin-like [Latimeria chalumnae].
comp56437_c0_seq1	146.1211547366	850.7323954842	2.5415403324	103673559	671019480	XP_008700562.1	ACTC1	PREDICTED: actin, alpha cardiac muscle 1 [Ursus maritimus].
comp24389_c0_seq1	17.9116254193	103.9548313684	2.5369886419	100560974	637300287	XP_008108766.1	MYBPC1	predicted: myosin-binding protein c, slow-type isoform x6 [anolis
comp50973_c6_seq1	57.5057447673	327.775947886	2.5109320015	100101675	512850290	XP_002938953.2	MYOM1	PREDICTED: myomesin-1 [Xenopus (Silurana) tropicalis].
cluster816_comp56772_c0_seq59_Trinity.Amex.jaccPasa.fasta	48.078573494	8.4861086831	-2.5022190308	NA	NA	NA	NA	NA
comp48179_c0_seq1	10.3698884007	58.3419971965	2.4921344061	NA	NA	NA	NA	NA
comp50973_c4_seq1	10.3698884007	58.3419971965	2.4921344061	NA	NA	NA	NA	NA
comp55758_c0_seq2	178.1735370659	31.8229075618	-2.4851455174	NA	547776271	WP_022187435.1	NA	hypothetical protein [Azospirillum sp. CAG:260].
comp24491_c0_seq1	49.0212906213	272.6162414457	2.4753911423	100125124	156717914	NP_001096498.1	CAV3.1	caveolin 3, gene 1 [source:jamboree;acc:xb-gene-962905]
comp56050_c29_seq1	47.1358563667	8.4861086831	-2.4736498786	100125073	512812673	XP_004910789.1	LAMB3	predicted: laminin subunit beta-3 isoform x2 [xenopus (silurana)
comp56365_c0_seq6	47.1358563667	8.4861086831	-2.4736498786	NA	NA	NA	NA	NA
comp50031_c2_seq1	21.6824939287	119.8662851493	2.4668233176	100127638	163914929	NP_001106457.1	NOXO1	NADPH oxidase organizer 1 [Source:Jamboree;Acc:XB-GENE-987621]
comp56751_c3_seq1	10.3698884007	57.2812336112	2.4656621947	NA	NA	NA	NA	NA
comp26409_c0_seq1	15.0834740373	82.7395596606	2.4556085301	549841	62858913	NP_001017087.1	TPM4	tropomyosin 4 [source:jamboree;acc:xb-gene-6077097]
cluster1267_comp24879_c0_seq2_Trinity.Amex.jaccPasa.fasta	987.967549445	5405.6512311562	2.4519328719	613090	73853826	NP_001027498.1	ATP2A1	ATPase, Ca++ transporting, cardiac muscle, fast twitch 1 [Xenopus
comp55317_c1_seq1	30.1669480747	164.4183557357	2.4463307165	NA	NA	NA	NA	NA
comp53941_c0_seq3	16.0261911647	86.9826140021	2.4402954746	100145142	187608062	NP_001120120.1	OCM.2	oncomodulin [Source:Jamboree;Acc:XB-GENE-5768036]
comp47249_c0_seq1	10.3698884007	56.2204700258	2.4386951471	NA	NA	NA	NA	NA
comp50122_c2_seq1	15.0834740373	81.6787960752	2.4369928519	NA	NA	NA	NA	NA
comp56382_c2_seq1	177.2308199386	32.8836711471	-2.4301862301	103280176	637340850	XP_008116457.1	LOC103280176	predicted: pulmonary surfactant-associated protein c-like [anolis
comp25916_c0_seq1	17.9116254193	96.5294862706	2.430073438	6646411	195442904	XP_002069186.1	DWIL\GK23609	gk23609 [drosophila willistoni].
comp51432_c2_seq1	8.484454146	45.6128341718	2.4265460645	102939270	591358724	XP_007054343.1	MYBPC3	PREDICTED: myosin-binding protein C, cardiac-type isoform X2
comp54635_c7_seq1	33.937816584	181.390573102	2.4181338247	100486122	512871888	XP_002932939.2	MYH7B	PREDICTED: myosin-7B [Xenopus (Silurana) tropicalis].
comp45648_c0_seq1	56.56302764	10.6076358539	-2.4147561895	NA	NA	NA	NA	NA
comp35140_c2_seq1	13.1980397827	70.0103966359	2.4072455085	NA	NA	NA	NA	NA
comp55657_c0_seq1	25.453362438	134.7169753447	2.4040034958	NA	NA	NA	NA	NA
comp50031_c1_seq1	9.4271712733	49.8558885134	2.402867068	101796758	514762105	XP_005023410.1	NOXO1	PREDICTED: NADPH oxidase organizer 1 [Anas platyrhynchos].
comp56588_c3_seq1	9.4271712733	49.8558885134	2.402867068	102341093	556765678	XP_005978098.1	MYH7	PREDICTED: LOW QUALITY PROTEIN: myosin-7 [Pantholops hodgsonii].
comp48697_c1_seq1	23.5679281833	124.1093394908	2.396714841	NA	NA	NA	NA	NA
cluster3869_comp24382_c1_seq1_Trinity.Amex.jaccPasa.fasta	41.4795536027	217.4565350053	2.3902547921	100029674	611985143	XP_007477777.1	SMYD1	PREDICTED: histone-lysine N-methyltransferase Smyd1 isoform X2
cluster5592_comp52262_c7_seq1_Trinity.Amex.jaccPasa.fasta	35.8232508387	187.7551546143	2.3898843478	NA	NA	NA	NA	NA
comp54862_c1_seq1	21.6824939287	113.5017036369	2.3881113416	NA	NA	NA	NA	NA
comp47196_c2_seq1	15.0834740373	78.496505319	2.3796596768	NA	NA	NA	NA	NA
comp56437_c5_seq1	117.8396409166	610.9998251856	2.374347028	NA	NA	NA	NA	NA
cluster1937_comp25244_c0_seq2_Trinity.Amex.jaccPasa.fasta	55.6203105127	287.4669316412	2.3697123032	NA	NA	NA	NA	NA
cluster422_comp43864_c0_seq2_Trinity.Amex.jaccPasa.fasta	113.12605528	583.4199719654	2.366603524	100558563	637342075	XP_008116672.1	TNNT1	PREDICTED: troponin T, slow skeletal muscle isoform X1 [Anolis
comp53464_c0_seq1	11.312605528	58.3419971965	2.366603524	102447214	558110795	XP_006111913.1	TRPV6	PREDICTED: transient receptor potential cation channel subfamily V
comp17872_c0_seq1	123.4959436806	635.3973876496	2.3631955025	447990	52345456	NP_001004776.1	TNNC1	troponin C type 1 (slow) [Source:Jamboree;Acc:XB-GENE-480515]
comp51667_c2_seq1	38.6514022207	198.3627904683	2.3595487665	NA	NA	NA	NA	NA
comp25923_c5_seq1	20.7397768013	106.0763585392	2.3546308823	NA	NA	NA	NA	NA
comp55739_c1_seq1	32.9950994567	168.6614100773	2.3538062495	103525784	663240414	XP_008488981.1	RBBP6	predicted: e3 ubiquitin-protein ligase rbbp6 [calypte anna].
comp51753_c0_seq1	38.6514022207	197.3020268829	2.3518131177	104145028	697487074	XP_009674632.1	TTN	PREDICTED: LOW QUALITY PROTEIN: titin [Struthio camelus australis].
comp38213_c1_seq1	246.0491702339	48.795124928	-2.3341377293	102445876	558135177	XP_006117270.1	LAMA3	PREDICTED: laminin subunit alpha-3 [Pelodiscus sinensis].
comp35454_c1_seq1	48.078573494	9.5468722685	-2.3322940293	NA	NA	NA	NA	NA
comp26474_c0_seq1	16.0261911647	80.6180324898	2.3306709834	NA	NA	NA	NA	NA
comp54635_c5_seq1	16.0261911647	80.6180324898	2.3306709834	102943605	591357904	XP_007053972.1	MYH7B	PREDICTED: myosin-7B [Chelonia mydas].
comp56820_c7_seq1	40.5368364753	203.6666083952	2.3289040572	NA	NA	NA	NA	NA
comp50626_c0_seq1	41.4795536027	207.9096627368	2.3254845367	100487123	512809556	XP_004910381.1	DNAJB5	DnaJ (Hsp40) homolog, subfamily B, member 5 [Source:Jamboree;Acc:XB-GENE-995211]
comp52127_c1_seq1	27.3387966927	136.8385025155	2.3234525715	103148171	617446009	XP_007566869.1	TTC40	predicted: tetratricopeptide repeat protein 40 [poecilia formosa].
comp53628_c0_seq1	480.7857349399	2398.3864665707	2.3185981511	102560454	564233302	XP_006261019.1	SOX4	PREDICTED: transcription factor SOX-4 [Alligator mississippiensis].
comp55649_c0_seq1	52.7921591307	10.6076358539	-2.315220516	NA	NA	NA	NA	NA
comp41205_c0_seq1	11.312605528	56.2204700258	2.3131642651	NA	NA	NA	NA	NA
comp52737_c1_seq1	9.4271712733	46.6735977572	2.307709835	NA	NA	NA	NA	NA
comp38213_c0_seq1	78.2455215686	15.9114537809	-2.2979425245	NA	NA	NA	NA	NA
comp26043_c1_seq1	30.1669480747	147.4461383694	2.2891473839	102372324	557296614	XP_006030655.1	PFKM	PREDICTED: 6-phosphofructokinase, muscle type isoform X2 [Alligator
cluster4433_comp51324_c1_seq1_Trinity.Amex.jaccPasa.fasta	16.968908292	82.7395596606	2.2856835286	NA	NA	NA	NA	NA
comp56437_c0_seq3	194.1997282306	945.140354584	2.2829874055	NA	47214089	CAF95346.1	NA	unnamed protein product, partial [Tetraodon nigroviridis].
comp18045_c0_seq1	48.078573494	233.3679887862	2.2791406828	NA	NA	NA	NA	NA
comp24091_c0_seq1	66.9329160406	13.7899266101	-2.2791010902	103460057	658921059	XP_008400261.1	LTBP4	PREDICTED: latent-transforming growth factor beta-binding protein 4
comp49371_c9_seq1	56.56302764	11.6683994393	-2.2772526658	102490444	562872949	XP_006164389.1	RAPGEF1	PREDICTED: LOW QUALITY PROTEIN: rap guanine nucleotide exchange
comp50126_c3_seq1	56.56302764	11.6683994393	-2.2772526658	100566258	637359872	XP_008119994.1	HAS1	PREDICTED: hyaluronan synthase 1 isoform X3 [Anolis carolinensis].
comp56382_c1_seq1	56.56302764	11.6683994393	-2.2772526658	NA	NA	NA	NA	NA
comp55317_c2_seq1	92.3862784786	447.6422330353	2.2765956558	407946	47575800	NP_001001244.1	MYH4	myosin, heavy chain 4, skeletal muscle [Source:RefSeq peptide;Acc:NP_001001244]
comp55287_c1_seq1	46.1931392393	9.5468722685	-2.2745785315	100489404	512838590	XP_002933125.2	COL7A1	predicted: low quality protein: collagen alpha-1(vii) chain
comp28706_c1_seq1	61.2766132766	12.7291630247	-2.2671990011	100015877	611978188	XP_007475334.1	LAMC3	PREDICTED: laminin subunit gamma-3 [Monodelphis domestica].
comp18981_c0_seq1	52.7921591307	253.5224969086	2.2637181971	101941254	530584072	XP_005315662.1	DIO3	PREDICTED: LOW QUALITY PROTEIN: type III iodothyronine deiodinase
comp55595_c2_seq3	40.5368364753	8.4861086831	-2.2560584435	NA	NA	NA	NA	NA
comp44018_c1_seq1	63.1620475313	301.2568582512	2.2538642403	103592212	667277533	XP_008573044.1	KRT79	PREDICTED: keratin, type II cytoskeletal 79 [Galeopterus
comp51513_c0_seq1	16.968908292	80.6180324898	2.2482088232	100487038	301605960	XP_002932618.1	IL1B	predicted: interleukin-1 beta [xenopus (silurana) tropicalis].
comp54690_c0_seq1	103.6988840066	492.1943036218	2.2468275928	104133840	697850469	XP_009645585.1	TPM2	predicted: tropomyosin beta chain isoform x8 [egretta garzetta].
comp25923_c2_seq1	19.797059674	93.3471955145	2.2373205071	102933938	591366040	XP_007057881.1	BCL6	PREDICTED: B-cell lymphoma 6 protein homolog [Chelonia mydas].
comp16667_c0_seq1	651.4175349871	3069.8498161236	2.2365136174	379243	148223039	NP_001079556.1	TNNI2	troponin I type 2 (skeletal, fast) [Xenopus laevis].
comp37623_c0_seq1	69.7610674226	14.8506901955	-2.2318921324	NA	NA	NA	NA	NA
comp17322_c1_seq1	320.5238232932	1505.2235276709	2.2314742491	100124319	156120126	NP_001095281.1	SIAH2	siah e3 ubiquitin protein ligase 2 [xenopus (silurana) tropicalis].
cluster1259_comp53941_c0_seq1_Trinity.Amex.jaccPasa.fasta	478.9003006852	2226.5427657372	2.2170080757	NA	NA	NA	NA	NA
comp50144_c2_seq1	72.5892188046	337.3228201546	2.2163027258	734696	148227802	NP_001089636.1	ANKRD1	ankyrin repeat domain-containing protein 1 [Xenopus laevis].
comp47196_c8_seq1	55.6203105127	257.7655512502	2.2123757655	19908473	669026382	YP_009048422.1	MT-ND2	nadh dehydrogenase subunit 2 (mitochondrion) [triphysa phryne].
comp47196_c6_seq1	9.4271712733	43.4913070011	2.2058302209	103397792	657814332	XP_008334392.1	LOC103397792	predicted: glycerol-3-phosphate acyltransferase 2,
comp55621_c0_seq1	116.8969237893	538.867901379	2.2046946876	100556405	637334552	XP_003224996.2	HSPB6	PREDICTED: heat shock protein beta-6 [Anolis carolinensis].
comp54601_c1_seq1	53.734876258	11.6683994393	-2.2032520843	NA	NA	NA	NA	NA
cluster65_comp26525_c2_seq1_Trinity.Amex.jaccPasa.fasta	10.3698884007	47.7343613426	2.2026277889	NA	NA	NA	NA	NA
comp53464_c4_seq1	10.3698884007	47.7343613426	2.2026277889	104167178	698469196	XP_009705658.1	LOC104167178	PREDICTED: transient receptor potential cation channel subfamily V
comp46356_c0_seq1	28.28151382	129.4131574178	2.1940530532	448578	55742005	NP_001006836.1	CSRP3	cysteine and glycine-rich protein 3 (cardiac lim protein) [xenopus
comp46613_c3_seq1	70.70378455	323.5328935445	2.1940530532	NA	NA	NA	NA	NA
comp47196_c4_seq1	108.4124696433	495.3765943779	2.191995	NA	NA	NA	NA	NA
comp50626_c1_seq1	16.968908292	77.4357417336	2.1901058686	NA	NA	NA	NA	NA
comp25115_c2_seq1	20.7397768013	94.4079590999	2.1865081235	394504	45360477	NP_988909.1	SLC25A4	adenine nucleotide translocator 1 [xenopus (silurana) tropicalis].
comp14801_c0_seq1	22.625211056	102.894067783	2.1851566527	NA	NA	NA	NA	NA
cluster4288_comp50640_c2_seq1_Trinity.Amex.jaccPasa.fasta	91.4435613513	20.1545081224	-2.1817790175	103616388	669262444	XP_008632774.1	LOC103616388	PREDICTED: peroxidasin homolog [Corvus brachyrhynchos].
comp52304_c1_seq1	57.5057447673	12.7291630247	-2.1755685256	102453242	558147960	XP_006120006.1	LOC102453242	PREDICTED: alpha-2-macroglobulin-like protein 1-like [Pelodiscus
comp57019_c0_seq1	723.0640366645	3265.0303158357	2.17490106	102697246	573899097	XP_006637280.1	PVALB	PREDICTED: parvalbumin beta-like [Lepisosteus oculatus].
cluster3225_comp53273_c2_seq1_Trinity.Amex.jaccPasa.fasta	14.14075691	63.6458151235	2.1702063112	103134835	617383938	XP_007547364.1	LOC103134835	PREDICTED: nebulin-like isoform X11 [Poecilia formosa].
comp25923_c4_seq1	10.3698884007	46.6735977572	2.1702063112	102098258	543744936	XP_005513275.1	BCL6	PREDICTED: B-cell lymphoma 6 protein homolog isoform X1 [Columba
comp56805_c4_seq1	10.3698884007	46.6735977572	2.1702063112	NA	NA	NA	NA	NA
cluster530_comp54134_c0_seq2_Trinity.Amex.jaccPasa.fasta	51.8494420033	232.3072252008	2.1636336573	NA	NA	NA	NA	NA
comp54873_c0_seq2	26.3960795653	117.7447579785	2.1572672555	448514	55742222	NP_001006805.1	MYH2	myosin, heavy chain 2, skeletal muscle, adult [xenopus (silurana)
comp53464_c1_seq1	24.5106453107	109.2586492953	2.1562671203	100011069	126340943	XP_001362648.1	TRPV6	PREDICTED: transient receptor potential cation channel subfamily V
comp58124_c0_seq1	45.250422112	201.5450812244	2.1550994188	NA	NA	NA	NA	NA
comp26251_c3_seq1	75.4173701866	16.9722173663	-2.1517217837	NA	NA	NA	NA	NA
comp40587_c1_seq1	47.1358563667	10.6076358539	-2.1517217837	102948322	591357790	XP_007053915.1	LOC102948322	PREDICTED: ephrin type-B receptor 3-like [Chelonia mydas].
comp48398_c4_seq1	51.8494420033	11.6683994393	-2.1517217837	NA	465990856	EMP38508.1	NA	Neuroblast differentiation-associated protein AHNAK [Chelonia
comp52042_c0_seq1	94.2717127333	21.2152717078	-2.1517217837	102937311	591356736	XP_007072662.1	ITGB4	PREDICTED: LOW QUALITY PROTEIN: integrin beta-4 [Chelonia mydas].
comp13915_c0_seq3	17.9116254193	79.5572689044	2.1510974883	NA	NA	NA	NA	NA
comp25802_c0_seq1	17.9116254193	79.5572689044	2.1510974883	100333266	292611447	XP_002661100.1	LOC100333266	PREDICTED: uncharacterized protein LOC100333266 [Danio rerio].
cluster2339_comp24707_c0_seq2_Trinity.Amex.jaccPasa.fasta	1264.1836677536	285.3454044704	-2.1474248481	NA	NA	NA	NA	NA
comp26474_c1_seq1	39.594119348	175.0259915896	2.1442111027	102350695	556970351	XP_005993780.1	CACNG1	PREDICTED: voltage-dependent calcium channel gamma-1 subunit
comp48866_c3_seq1	51.8494420033	229.1249344446	2.1437340998	NA	NA	NA	NA	NA
comp16795_c0_seq1	1869.4080635015	8238.9507677375	2.1398790996	101539584	505799514	XP_004607796.1	CKM	PREDICTED: creatine kinase M-type [Sorex araneus].
comp58134_c0_seq1	66.9329160406	294.8922767389	2.1394002644	102357175	556987485	XP_005999076.1	PTPLA	PREDICTED: very-long-chain (3R)-3-hydroxyacyl-[acyl-carrier
cluster652_comp51913_c0_seq6_Trinity.Amex.jaccPasa.fasta	1047.358728467	4604.7747241855	2.1363749171	102019157	533127022	XP_005378687.1	LOC102019157	PREDICTED: serine/threonine-protein kinase par-1-like [Chinchilla
comp52821_c2_seq1	74.4746530593	16.9722173663	-2.133574437	NA	NA	NA	NA	NA
comp54765_c0_seq1	1477.2377385309	6454.7464171086	2.1274583943	102947069	591361157	XP_007055496.1	LOC102947069	predicted: uncharacterized protein loc102947069 [chelonia mydas].
comp32185_c0_seq1	50.906724876	11.6683994393	-2.1252495723	102862475	585643364	XP_006881590.1	FAM83D	PREDICTED: LOW QUALITY PROTEIN: protein FAM83D [Elephantulus
comp11440_c0_seq1	46.1931392393	10.6076358539	-2.122575438	100496893	512848534	XP_002933430.2	EVX1	even-skipped homeobox 1 [Source:Jamboree;Acc:XB-GENE-483664]
comp46785_c0_seq1	46.1931392393	10.6076358539	-2.122575438	102943193	591371418	XP_007060523.1	SIK3	PREDICTED: serine/threonine-protein kinase SIK3 isoform X3
comp54601_c3_seq1	364.8315282779	83.8003232459	-2.1222026968	NA	465961939	EMP29546.1	NA	Versican core protein [Chelonia mydas].
comp54375_c2_seq1	225.3093934326	978.0240257312	2.1179624437	NA	NA	NA	NA	NA
comp42250_c0_seq1	13.1980397827	57.2812336112	2.1177388913	103538320	663244852	XP_008502889.1	KLF13	predicted: krueppel-like factor 13 [calypte anna].
comp57963_c0_seq1	244.1637359793	1053.338240294	2.1090479311	104332875	700392409	XP_009936628.1	MYL3	PREDICTED: myosin light chain 3 [Opisthocomus hoazin].
comp51801_c4_seq1	11.312605528	48.795124928	2.1088057665	NA	NA	NA	NA	NA
comp25923_c1_seq1	20.7397768013	89.1041411729	2.1030921153	NA	NA	NA	NA	NA
cluster1011_comp54601_c2_seq4_Trinity.Amex.jaccPasa.fasta	492.0983404679	114.5624672223	-2.1028121832	102460195	558168174	XP_006124431.1	VCAN	PREDICTED: versican core protein [Pelodiscus sinensis].
comp48859_c2_seq1	196.0851624853	842.246286801	2.1027617902	NA	NA	NA	NA	NA
comp30259_c0_seq1	15.0834740373	64.7065787089	2.1009436488	NA	NA	NA	NA	NA
comp52821_c1_seq1	49.9640077487	11.6683994393	-2.0982825247	NA	NA	NA	NA	NA
comp48620_c9_seq1	90.500844224	21.2152717078	-2.0928280946	103202559	634866654	XP_007945648.1	FBN2	PREDICTED: fibrillin-2 [Orycteropus afer afer].
comp58532_c0_seq1	45.250422112	10.6076358539	-2.0928280946	100457874	686747526	XP_009248089.1	FBN1	PREDICTED: LOW QUALITY PROTEIN: fibrillin-1 [Pongo abelii].
comp49289_c1_seq1	13.1980397827	56.2204700258	2.0907718437	NA	NA	NA	NA	NA
comp53941_c0_seq2	267.7316641626	1139.2600907107	2.0892374697	NA	131108	P02616.1	NA	RecName: Full=Parvalbumin beta.
comp56751_c0_seq1	90.500844224	385.0571814972	2.0890695485	NA	297180508	ADI16721.1	NA	hypothetical protein [uncultured Verrucomicrobiales bacterium
cluster1757_comp54281_c1_seq1_Trinity.Amex.jaccPasa.fasta	63.1620475313	14.8506901955	-2.0885279572	NA	NA	NA	NA	NA
comp56437_c0_seq2	164.032780156	696.9216756024	2.0870123757	100560364	637243920	XP_003214525.2	ACTC1	PREDICTED: actin, alpha cardiac muscle 1 [Anolis carolinensis].
comp54633_c2_seq1	40.5368364753	9.5468722685	-2.0861334421	NA	NA	NA	NA	NA
comp25115_c1_seq1	82.9591072053	350.0519831793	2.0770969068	101435433	488532213	XP_004457853.1	SLC25A4	PREDICTED: ADP/ATP translocase 1 [Dasypus novemcinctus].
comp49557_c1_seq1	26.3960795653	111.3801764661	2.0770969068	102576731	564240170	XP_006276923.1	MLF1	PREDICTED: myeloid leukemia factor 1 isoform X2 [Alligator
cluster5168_comp56382_c0_seq2_Trinity.Amex.jaccPasa.fasta	285.6432895819	67.8888694651	-2.0729676723	NA	NA	NA	NA	NA
comp43713_c0_seq1	1006.8218919917	4232.446705713	2.0716834106	379085	147901556	NP_001079398.1	TNNC2	fast skeletal troponin C beta [Xenopus laevis].
comp56624_c0_seq7	10.3698884007	43.4913070011	2.0683266972	103949822	694357205	XP_009359219.1	LOC103949822	predicted: uncharacterized protein loc103949822 isoform x3 [pyrus x
comp58720_c0_seq1	10.3698884007	43.4913070011	2.0683266972	101457481	498945561	XP_004522230.1	LOC101457481	predicted: neuralized-like protein 4-like [ceratitis capitata].
comp24624_c0_seq1	277.1588354359	1159.4145988332	2.064611652	102935927	591388546	XP_007068685.1	LOC102935927	PREDICTED: cytochrome P450 2J6-like [Chelonia mydas].
comp53125_c10_seq1	16.0261911647	66.8281058797	2.0600233935	NA	NA	NA	NA	NA
cluster1651_comp52717_c1_seq2_Trinity.Amex.jaccPasa.fasta	238.5074332153	57.2812336112	-2.0578997613	102372326	557297871	XP_006031235.1	AEBP1	PREDICTED: adipocyte enhancer-binding protein 1 isoform X1
comp54635_c3_seq1	46.1931392393	191.9982089559	2.0553423542	101942994	530593151	XP_005290189.1	MYH7	PREDICTED: myosin-7 [Chrysemys picta bellii].
comp13465_c0_seq1	39.594119348	9.5468722685	-2.0521861101	NA	NA	NA	NA	NA
comp54980_c5_seq1	32.0523823293	132.595448174	2.0485277546	NA	NA	NA	NA	NA
comp29194_c0_seq1	14.14075691	58.3419971965	2.0446754291	NA	NA	NA	NA	NA
comp55739_c0_seq1	181.0016884479	746.7775641158	2.0446754291	101396303	478523503	XP_004435954.1	LOC101396303	predicted: interleukin-1 beta-like [ceratotherium simum simum].
comp51432_c5_seq1	27.3387966927	112.4409400515	2.0401457706	101942758	641754669	XP_008161055.1	MYBPC3	PREDICTED: myosin-binding protein C, cardiac-type isoform X8
comp58363_c0_seq1	43.3649878573	178.2082823458	2.0389617779	104351908	700434895	XP_009956420.1	OXSR1	predicted: serine/threonine-protein kinase osr1, partial
comp25951_c2_seq1	29.2242309473	119.8662851493	2.0361889632	103063679	602668330	XP_007439715.1	TRIM72	PREDICTED: tripartite motif-containing protein 72 [Python
comp25928_c0_seq1	43.3649878573	10.6076358539	-2.03142755	NA	NA	NA	NA	NA
comp25972_c3_seq1	43.3649878573	10.6076358539	-2.03142755	104389885	701349779	XP_009997249.1	LEPREL2	PREDICTED: prolyl 3-hydroxylase 3 [Chaetura pelagica].
comp31674_c1_seq1	43.3649878573	10.6076358539	-2.03142755	NA	697424034	KGL85034.1	NA	putative G-protein coupled receptor 37, partial [Tinamus guttatus].
comp40407_c1_seq1	43.3649878573	10.6076358539	-2.03142755	NA	NA	NA	NA	NA
comp48620_c0_seq1	82.016390078	20.1545081224	-2.0248096712	100494368	512810739	XP_002931771.2	FBN2	PREDICTED: fibrillin-2 [Xenopus (Silurana) tropicalis].
comp53788_c1_seq1	137.6367005906	33.9444347325	-2.0196182477	103819874	683891647	XP_009092738.1	DST	PREDICTED: dystonin isoform X3 [Serinus canaria].
comp52618_c6_seq1	16.0261911647	64.7065787089	2.0134808075	101452326	499003707	XP_004535153.1	LOC101452326	predicted: ubiquitin carboxyl-terminal hydrolase 2-like isoform x6
comp13481_c0_seq1	11.312605528	45.6128341718	2.0115085652	NA	NA	NA	NA	NA
comp51174_c0_seq1	62.219330404	250.3402061524	2.0084552412	NA	NA	NA	NA	NA
comp26525_c5_seq1	181.9444055753	731.9268739203	2.0082018256	446326	147906825	NP_001086492.1	ACTN3	actinin, alpha 3 (gene/pseudogene) [Xenopus laevis].
comp56735_c0_seq4	115.0114895346	28.6406168056	-2.0056435242	NA	NA	NA	NA	NA
comp52972_c2_seq1	164.032780156	656.6126593575	2.0010584146	NA	NA	NA	NA	NA
comp49829_c1_seq1	67.875633168	16.9722173663	-1.9997186902	NA	NA	NA	NA	NA
comp51848_c0_seq1	35.8232508387	143.2030840279	1.9990943948	NA	NA	NA	NA	NA
cluster4557_comp21855_c0_seq1_Trinity.Amex.jaccPasa.fasta	90.500844224	359.5988554478	1.9903852736	100553606	637362344	XP_008120465.1	TMOD4	PREDICTED: tropomodulin-4 [Anolis carolinensis].
comp26349_c0_seq1	16.0261911647	63.6458151235	1.9896340656	NA	NA	NA	NA	NA
comp40609_c0_seq1	11.312605528	44.5520705865	1.9775612333	NA	NA	NA	NA	NA
comp47903_c3_seq1	11.312605528	44.5520705865	1.9775612333	NA	NA	NA	NA	NA
comp51174_c2_seq1	26.3960795653	103.9548313684	1.9775612333	102367241	556985931	XP_005998597.1	LOC102367241	predicted: uncharacterized protein loc102367241 [latimeria
comp56641_c0_seq1	99.9280154973	25.4583260494	-1.9727516426	100563432	637350878	XP_008118316.1	DDR1	PREDICTED: epithelial discoidin domain-containing receptor 1
comp56788_c11_seq1	14.14075691	55.1597064404	1.9637554337	NA	NA	NA	NA	NA
comp56588_c7_seq3	39.594119348	153.8107198818	1.9577979784	100492956	301615157	XP_002937039.1	MYH4	myosin, heavy chain 4, skeletal muscle [Source:Jamboree;Acc:XB-GENE-989283]
comp45648_c1_seq1	45.250422112	11.6683994393	-1.9553245709	NA	NA	NA	NA	NA
comp46613_c0_seq1	39.594119348	152.7499562964	1.9478138899	NA	NA	NA	NA	NA
comp54479_c2_seq1	22.625211056	86.9826140021	1.9427958151	NA	NA	NA	NA	NA
comp17322_c0_seq1	438.3634642099	1683.4318100167	1.941205818	100487465	301619382	XP_002939073.1	TGM1	PREDICTED: protein-glutamine gamma-glutamyltransferase K [Xenopus
cluster355_comp26036_c2_seq1_Trinity.Amex.jaccPasa.fasta	47.1358563667	180.3298095166	1.9357410576	102355062	557009170	XP_006005573.1	LOC102355062	PREDICTED: reticulon-2-like [Latimeria chalumnae].
cluster4163_comp51513_c0_seq3_Trinity.Amex.jaccPasa.fasta	18.8543425467	72.1319238066	1.9357410576	100487038	301605960	XP_002932618.1	IL1B	PREDICTED: interleukin-1 beta [Xenopus (Silurana) tropicalis].
cluster4214_comp54887_c2_seq1_Trinity.Amex.jaccPasa.fasta	56.56302764	14.8506901955	-1.9293293623	NA	NA	NA	NA	NA
comp26123_c0_seq1	56.56302764	14.8506901955	-1.9293293623	NA	NA	NA	NA	NA
comp26036_c0_seq1	32.0523823293	121.98781232	1.9282335209	NA	444730742	ELW71116.1	NA	Reticulon-2 [Tupaia chinensis].
comp37300_c2_seq1	72.5892188046	19.0937445371	-1.926655228	NA	NA	NA	NA	NA
comp16840_c0_seq1	957.8006013704	3635.2368071374	1.924252101	394763	45361043	NP_989158.1	MYLPF	myosin light chain, phosphorylatable, fast skeletal muscle [Source:Jamboree;Acc:XB-GENE-969363]
cluster662_comp44446_c0_seq2_Trinity.Amex.jaccPasa.fasta	1209.5060743683	4584.620216063	1.922384213	NA	12597214	BAB21511.1	TRAS3	TRAS3 [Bombyx mori].
comp49043_c1_seq1	35.8232508387	135.7777389301	1.9222787978	NA	NA	NA	NA	NA
comp47368_c0_seq1	48.078573494	12.7291630247	-1.91725653	102936550	591348156	XP_007052745.1	MST1R	PREDICTED: LOW QUALITY PROTEIN: macrophage-stimulating protein
comp45467_c1_seq1	11.312605528	42.4305434157	1.9071719054	NA	NA	NA	NA	NA
comp46356_c1_seq1	11.312605528	42.4305434157	1.9071719054	448578	55742005	NP_001006836.1	CSRP3	cysteine and glycine-rich protein 3 (cardiac LIM protein) [Source:Jamboree;Acc:XB-GENE-1010170]
comp55576_c1_seq1	61.2766132766	229.1249344446	1.9027260003	NA	NA	NA	NA	NA
comp52732_c3_seq1	154.6056088826	41.3697798303	-1.9019434745	101946386	530594499	XP_005290833.1	LAMC2	PREDICTED: laminin subunit gamma-2 [Chrysemys picta bellii].
cluster1511_comp56820_c9_seq8_Trinity.Amex.jaccPasa.fasta	181.9444055753	679.9494582361	1.9019298206	NA	NA	NA	NA	NA
comp46032_c2_seq1	39.594119348	10.6076358539	-1.9001830167	NA	NA	NA	NA	NA
comp47713_c2_seq1	39.594119348	10.6076358539	-1.9001830167	103051832	602660416	XP_007435873.1	LOC103051832	PREDICTED: procollagen-lysine,2-oxoglutarate 5-dioxygenase 3-like
comp43653_c1_seq1	222.4812420506	828.4563601909	1.896742	448442	52345876	NP_001004986.1	GADD45G	growth arrest and dna-damage-inducible, gamma [source:jamboree;acc:xb-gene-481955]
comp12219_c0_seq1	12.2553226553	45.6128341718	1.8960313478	446756	148224874	NP_001086921.1	PFKM	phosphofructokinase, muscle [Xenopus laevis].
comp48469_c0_seq1	43.3649878573	11.6683994393	-1.8939240262	100022489	611992367	XP_007482456.1	ITGA3	PREDICTED: integrin alpha-3 [Monodelphis domestica].
comp54564_c0_seq1	43.3649878573	11.6683994393	-1.8939240262	NA	NA	NA	NA	NA
comp52737_c5_seq1	16.0261911647	59.4027607819	1.890098392	NA	NA	NA	NA	NA
comp25893_c1_seq1	13.1980397827	48.795124928	1.8864133452	NA	NA	NA	NA	NA
comp45806_c1_seq1	19.797059674	73.192687392	1.8864133452	NA	NA	NA	NA	NA
comp20651_c0_seq1	78.2455215686	21.2152717078	-1.8829050253	NA	NA	NA	NA	NA
comp55649_c9_seq1	242.2783017246	65.7673422943	-1.8812219276	483207	545528971	XP_005642478.1	TCHH	predicted: low quality protein: trichohyalin [canis lupus
comp17413_c1_seq1	79.188238696	290.6492223973	1.8759209714	NA	NA	NA	NA	NA
comp53964_c0_seq1	11.312605528	41.3697798303	1.8706460293	NA	NA	NA	NA	NA
comp55094_c1_seq1	15.0834740373	55.1597064404	1.8706460293	NA	NA	NA	NA	NA
comp40358_c1_seq1	240.3928674699	65.7673422943	-1.8699508153	NA	662180271	AIE45854.1	NA	ORF2 [synthetic construct].
comp51753_c3_seq1	68.8183502953	250.3402061524	1.8630248017	102698563	573897770	XP_006636620.1	LOC102698563	PREDICTED: titin-like [Lepisosteus oculatus].
comp38318_c2_seq1	42.42227073	11.6683994393	-1.8622151665	101933173	530627531	XP_005303280.1	SDS	PREDICTED: L-serine dehydratase/L-threonine deaminase [Chrysemys
comp40136_c1_seq1	42.42227073	11.6683994393	-1.8622151665	NA	565315509	ETE67383.1	TFAP2E	transcription factor ap-2-epsilon, partial [ophiophagus hannah].
cluster3143_comp42250_c1_seq1_Trinity.Amex.jaccPasa.fasta	12.2553226553	44.5520705865	1.8620840158	103082769	602692569	XP_007458389.1	LOC103082769	PREDICTED: Krueppel-like factor 13-like [Lipotes vexillifer].
comp58301_c0_seq1	29.2242309473	106.0763585392	1.8598661906	NA	NA	NA	NA	NA
cluster545_comp56820_c4_seq1_Trinity.Amex.jaccPasa.fasta	138.579417718	38.1874890741	-1.8595410322	102930718	591374868	XP_007062117.1	TNS4	PREDICTED: tensin-4 [Chelonia mydas].
comp47908_c0_seq1	46.1931392393	12.7291630247	-1.8595410322	NA	NA	NA	NA	NA
cluster3913_comp56865_c0_seq8_Trinity.Amex.jaccPasa.fasta	242.2783017246	66.8281058797	-1.8581383145	NA	NA	NA	NA	NA
comp39011_c1_seq1	49.9640077487	13.7899266101	-1.8572744252	496054	147901904	NP_001088789.1	RSPH1	radial spoke head 1 homolog [Xenopus laevis].
comp56829_c3_seq1	21.6824939287	78.496505319	1.8560977208	NA	NA	NA	NA	NA
comp37583_c0_seq1	13.1980397827	47.7343613426	1.8547044855	NA	NA	NA	NA	NA
comp47646_c0_seq1	14.14075691	50.9166520988	1.8482782163	NA	NA	NA	NA	NA
comp49720_c0_seq1	14.14075691	50.9166520988	1.8482782163	NA	NA	NA	NA	NA
cluster4464_comp54097_c2_seq2_Trinity.Amex.jaccPasa.fasta	48.078573494	172.9044644189	1.8465091235	NA	NA	NA	NA	NA
comp54514_c10_seq3	87.672692842	24.397562464	-1.8453905438	103207884	634883755	XP_007951769.1	ATG4D	predicted: cysteine protease atg4d [orycteropus afer afer].
comp56437_c5_seq3	151.7774575006	545.2324828913	1.8449139823	104360751	701382831	XP_009965061.1	LOC104360751	predicted: actin, aortic smooth muscle isoform x1 [tyto alba].
comp22976_c0_seq1	65.9901989133	236.5502795424	1.8418231942	104302788	699675482	XP_009901639.1	LOC104302788	predicted: c-c motif chemokine 4 homolog isoform x1 [picoides
comp53788_c2_seq1	132.923114954	37.1267254887	-1.8400620242	101796751	514745519	XP_005019460.1	DST	PREDICTED: dystonin isoform X6 [Anas platyrhynchos].
comp26518_c1_seq1	53.734876258	191.9982089559	1.8371621841	NA	NA	NA	NA	NA
comp56437_c5_seq2	324.2946918026	1155.1715444916	1.8327297952	379752	148225448	NP_001080060.1	ACTC1	actin, alpha cardiac muscle 1 [Xenopus laevis].
comp52262_c3_seq1	23.5679281833	83.8003232459	1.8301308696	NA	NA	NA	NA	NA
cluster5528_comp56473_c0_seq1_Trinity.Amex.jaccPasa.fasta	169.68908292	47.7343613426	-1.8297936888	NA	NA	NA	NA	NA
comp13292_c0_seq1	49.0212906213	13.7899266101	-1.8297936888	NA	NA	NA	NA	NA
comp25749_c0_seq1	75.4173701866	21.2152717078	-1.8297936888	NA	NA	NA	NA	NA
comp42848_c0_seq1	49.0212906213	13.7899266101	-1.8297936888	104059305	696981076	XP_009559253.1	FOXA2	PREDICTED: hepatocyte nuclear factor 3-beta [Cuculus canorus].
comp48258_c4_seq1	41.4795536027	11.6683994393	-1.8297936888	100486832	512838583	XP_002933108.2	LOC100486832	predicted: uncharacterized protein loc100486832 [xenopus (silurana)
comp48487_c0_seq1	56.56302764	15.9114537809	-1.8297936888	101934205	530587518	XP_005287488.1	FERMT1	PREDICTED: fermitin family homolog 1 [Chrysemys picta bellii].
comp48620_c1_seq1	41.4795536027	11.6683994393	-1.8297936888	101704839	512985077	XP_004854498.1	FBN2	PREDICTED: fibrillin-2-like [Heterocephalus glaber].
comp52717_c0_seq1	49.0212906213	13.7899266101	-1.8297936888	NA	NA	NA	NA	NA
comp56160_c1_seq1	45.250422112	12.7291630247	-1.8297936888	NA	NA	NA	NA	NA
comp53496_c1_seq1	12.2553226553	43.4913070011	1.8273185977	NA	NA	NA	NA	NA
comp56437_c3_seq1	697.6106742265	2458.849990938	1.8174897017	NA	NA	NA	NA	NA
comp54980_c7_seq1	116.8969237893	409.4547439612	1.8084670381	NA	NA	NA	NA	NA
comp44143_c5_seq1	27.3387966927	95.4687226853	1.8040784124	NA	NA	NA	NA	NA
comp35505_c3_seq1	51.8494420033	14.8506901955	-1.8037984803	NA	NA	NA	NA	NA
comp54601_c0_seq1	92.3862784786	26.5190896348	-1.8006473431	104405911	701304749	XP_010013057.1	LOC104405911	predicted: versican core protein-like [nestor notabilis].
comp58033_c0_seq1	100.8707326246	351.1127467647	1.7994267316	770548	306518627	NP_001182368.1	LOC770548	uncharacterized protein loc770548 [gallus gallus].
comp48171_c0_seq1	44.3077049847	12.7291630247	-1.7994200397	103064696	602648657	XP_007430742.1	RALGAPA1	PREDICTED: ral GTPase-activating protein subunit alpha-1 isoform X2
comp56751_c2_seq5	42.42227073	147.4461383694	1.7972942876	NA	499194701	WP_010892241.1	NA	hypothetical protein [Chlamydia pneumoniae].
comp55972_c0_seq1	81.0736729506	23.3367988786	-1.7966268249	NA	NA	NA	NA	NA
cluster412_comp55649_c2_seq3_Trinity.Amex.jaccPasa.fasta	361.0606597686	103.9548313684	-1.7962844266	NA	NA	NA	NA	NA
comp48133_c4_seq1	77.3028044413	22.2760352932	-1.7950282706	101987842	532051023	XP_005368270.1	KRT19	PREDICTED: keratin, type I cytoskeletal 19 [Microtus ochrogaster].
comp49169_c1_seq1	12.2553226553	42.4305434157	1.791694688	NA	NA	NA	NA	NA
comp52732_c1_seq1	69.7610674226	20.1545081224	-1.791319541	101967724	532067856	XP_005319771.1	LAMC2	PREDICTED: laminin subunit gamma-2 [Ictidomys tridecemlineatus].
comp26097_c1_seq1	13.1980397827	45.6128341718	1.7891161439	NA	NA	NA	NA	NA
comp56613_c0_seq1	377.0868509332	109.2586492953	-1.7871493514	101952021	641781816	XP_008173439.1	MRC2	PREDICTED: C-type mannose receptor 2 [Chrysemys picta bellii].
comp52821_c6_seq1	179.1162541933	51.9774156842	-1.784939453	100216255	512876847	XP_004919146.1
comp54661_c0_seq1	16.0261911647	55.1597064404	1.7831831881	NA	NA	NA	NA	NA
comp51389_c5_seq1	83.9018243326	24.397562464	-1.7819651637	NA	NA	NA	NA	NA
comp55350_c1_seq1	83.9018243326	24.397562464	-1.7819651637	NA	323301358	ADX36090.1	TSP-4	thrombospondin-4 [ambystoma mexicanum].
comp58663_c0_seq1	16.968908292	58.3419971965	1.7816410233	NA	NA	NA	NA	NA
comp45180_c6_seq1	57.5057447673	197.3020268829	1.7786277848	NA	NA	NA	NA	NA
comp52324_c4_seq1	19.797059674	67.8888694651	1.7778888884	NA	NA	NA	NA	NA
comp56484_c2_seq1	50.906724876	14.8506901955	-1.7773262689	NA	NA	NA	NA	NA
comp45082_c0_seq1	223.4239591779	764.8105450674	1.7753185116	104072302	697014359	XP_009583904.1	SOCS1	PREDICTED: suppressor of cytokine signaling 1 [Fulmarus glacialis].
comp48917_c5_seq1	47.1358563667	13.7899266101	-1.7732101604	100075894	620985325	XP_007661633.1	EGFR	PREDICTED: epidermal growth factor receptor isoform X5
comp51319_c0_seq1	43.3649878573	12.7291630247	-1.7683931441	NA	NA	NA	NA	NA
comp50110_c2_seq1	34.8805337113	118.8055215639	1.7681078676	100648400	340717728	XP_003397329.1	LOC100648400	predicted: hypothetical protein loc100648400 [bombus terrestris].
comp50521_c7_seq1	39.594119348	11.6683994393	-1.7626794929	102358016	556951799	XP_005988071.1	LRP5	PREDICTED: low-density lipoprotein receptor-related protein 5
comp47332_c3_seq1	57.5057447673	16.9722173663	-1.7605310264	104254660	698393639	XP_009806797.1	LAMB4	PREDICTED: laminin subunit beta-4, partial [Gavia stellata].
comp11210_c0_seq1	12.2553226553	41.3697798303	1.7551688119	NA	NA	NA	NA	NA
comp43167_c1_seq1	12.2553226553	41.3697798303	1.7551688119	NA	NA	NA	NA	NA
comp49289_c2_seq1	28.28151382	95.4687226853	1.7551688119	102223746	551515801	XP_005809406.1	LOC102223746	predicted: serine/threonine-protein phosphatase 2a regulatory
comp51083_c2_seq1	12.2553226553	41.3697798303	1.7551688119	NA	NA	NA	NA	NA
comp56751_c0_seq2	74.4746530593	250.3402061524	1.7490686124	NA	NA	NA	NA	NA
comp37300_c5_seq1	128.2095293173	38.1874890741	-1.7473315286	NA	NA	NA	NA	NA
comp24612_c0_seq1	134.8085492086	451.8852873769	1.7450445947	100170437	194332769	NP_001123682.1	MYL10	myosin, light chain 10, regulatory [Xenopus (Silurana) tropicalis].
comp52321_c2_seq1	46.1931392393	13.7899266101	-1.7440638148	NA	NA	NA	NA	NA
comp56744_c2_seq16	35.8232508387	119.8662851493	1.7424577602	NA	NA	NA	NA	NA
cluster4609_comp51740_c1_seq2_Trinity.Amex.jaccPasa.fasta	195.1424453579	58.3419971965	-1.7419209328	102352948	556983876	XP_005997958.1	LOC102352948	PREDICTED: progestin and adipoQ receptor family member 9-like
cluster2802_comp52811_c1_seq3_Trinity.Amex.jaccPasa.fasta	113.12605528	377.6318363995	1.7390491466	NA	89272889	CAJ82904.1	GATM	glycine amidinotransferase (L-arginine:glycine amidinotransferase)
comp54479_c4_seq1	26.3960795653	88.0433775875	1.7378908205	101482234	499050541	XP_004575792.1	LOC101482234	predicted: uncharacterized protein loc101482234 [maylandia zebra].
comp54781_c0_seq1	351.6334884952	1172.1437618579	1.7370051452	NA	NA	NA	NA	NA
cluster598_comp50469_c0_seq2_Trinity.Amex.jaccPasa.fasta	24.5106453107	81.6787960752	1.7365531338	NA	226372176	ACO51713.1	TEBP	Prostaglandin E synthase 3 [Rana catesbeiana].
comp52732_c4_seq1	148.0065889913	44.5520705865	-1.7320970149	103276965	640833832	XP_008072605.1	LAMC2	PREDICTED: laminin subunit gamma-2 [Tarsius syrichta].
comp56304_c15_seq1	19.797059674	65.7673422943	1.7320851988	NA	NA	NA	NA	NA
comp30259_c1_seq1	18.8543425467	62.5850515381	1.7309212657	NA	NA	NA	NA	NA
cluster2511_comp54286_c1_seq2_Trinity.Amex.jaccPasa.fasta	424.2227072999	1407.6332778148	1.7303777754	100928945	395511581	XP_003760036.1	LOC100928945	PREDICTED: uncharacterized protein LOC100928945 [Sarcophilus
comp29980_c1_seq1	52.7921591307	15.9114537809	-1.7302580152	NA	NA	NA	NA	NA
comp35316_c1_seq1	38.6514022207	11.6683994393	-1.7279140748	NA	NA	NA	NA	NA
comp53788_c0_seq1	347.8626199859	105.0155949538	-1.7279140748	102563426	564261997	XP_006269883.1	LOC102563426	PREDICTED: dystonin-like isoform X2 [Alligator mississippiensis].
comp54935_c2_seq1	38.6514022207	11.6683994393	-1.7279140748	100216161	354449773	NP_001135603.2	SMTN	smoothelin [xenopus (silurana) tropicalis].
cluster5401_comp53075_c1_seq2_Trinity.Amex.jaccPasa.fasta	32.9950994567	109.2586492953	1.7274238214	NA	NA	NA	NA	NA
cluster2315_comp56719_c0_seq1_Trinity.Amex.jaccPasa.fasta	483.6138863219	146.3853747841	-1.7240842476	NA	527573623	EPT66614.1	NA	endonuclease [Streptococcus agalactiae CCUG 37742].
comp54480_c1_seq1	49.0212906213	14.8506901955	-1.7228784849	NA	NA	NA	NA	NA
comp55908_c1_seq1	36.765967966	120.9270487347	1.7176941065	NA	NA	NA	NA	NA
comp48133_c0_seq1	115.0114895346	35.0051983179	-1.716136907	NA	NA	NA	NA	NA
comp45822_c3_seq1	55.6203105127	16.9722173663	-1.7124367382	100492078	512874020	XP_002940420.2	ERBB2	PREDICTED: receptor tyrosine-protein kinase erbB-2 [Xenopus
comp47184_c3_seq1	55.6203105127	16.9722173663	-1.7124367382	100915460	395546304	XP_003775029.1	LOC100915460	PREDICTED: ubiquitin carboxyl-terminal hydrolase 11-like
comp24382_c0_seq1	30.1669480747	98.6510134414	1.7093651223	103058624	602652138	XP_007432446.1	SMYD1	PREDICTED: histone-lysine N-methyltransferase SMYD1 isoform X2
comp25115_c0_seq1	104.641601134	341.5658744961	1.706707323	NA	676770434	KFO99404.1	NA	ADP/ATP translocase 1, partial [Calypte anna].
cluster2812_comp56788_c4_seq1_Trinity.Amex.jaccPasa.fasta	72.5892188046	236.5502795424	1.7043196704	103735633	674053681	XP_008833201.1	IL34	PREDICTED: interleukin-34 [Nannospalax galili].
comp44891_c2_seq1	41.4795536027	12.7291630247	-1.7042628067	NA	565319516	ETE70597.1	GJA1	Gap junction alpha-1 protein [Ophiophagus hannah].
comp58275_c0_seq1	51.8494420033	15.9114537809	-1.7042628067	103839688	685359753	XP_009114427.1	LOC103839688	predicted: zinc finger bed domain-containing protein ricesleeper
comp18014_c0_seq1	378.9722851879	1232.6072862252	1.7015489734	104019024	694857720	XP_009470516.1	GRPEL2	PREDICTED: grpE protein homolog 2, mitochondrial [Nipponia nippon].
comp51277_c2_seq1	68.8183502953	21.2152717078	-1.6976901528	104393876	701424284	XP_010001700.1	GPR37	PREDICTED: prosaposin receptor GPR37 [Chaetura pelagica].
comp15023_c1_seq1	37.7086850933	121.98781232	1.6937682673	NA	NA	NA	NA	NA
comp56065_c1_seq1	85.7872585873	26.5190896348	-1.6937321392	NA	NA	NA	NA	NA
comp56059_c13_seq1	318.6383890386	1030.0014414154	1.6926543603	100490320	512850405	XP_002938353.2		transmembrane channel-like protein [source:uniprotkb/trembl;acc:f7aqy4]
comp25361_c0_seq1	96.157146988	310.8037305198	1.6925378237	100558684	637314582	XP_008111524.1	MYL4	PREDICTED: myosin light chain 4 [Anolis carolinensis].
comp54097_c1_seq1	44.3077049847	143.2030840279	1.6924330566	NA	NA	NA	NA	NA
comp56289_c5_seq1	113.12605528	35.0051983179	-1.692290165	6585420	195133248	XP_002011051.1	DMOJ\GI16327	gi16327 [drosophila mojavensis].
comp56708_c2_seq1	37.7086850933	11.6683994393	-1.692290165	NA	NA	NA	NA	NA
cluster4470_comp55966_c8_seq4_Trinity.Amex.jaccPasa.fasta	43.3649878573	140.0207932717	1.6910384745	NA	NA	NA	NA	NA
comp53536_c4_seq1	93.328995606	301.2568582512	1.6905968106	NA	NA	NA	NA	NA
comp47559_c0_seq1	28.28151382	91.2256683437	1.6895804703	NA	48147221	BAD22539.1	MAFB	mafB [Cynops pyrrhogaster].
comp46613_c5_seq1	13.1980397827	42.4305434157	1.684779484	NA	NA	NA	NA	NA
cluster2761_comp56473_c1_seq2_Trinity.Amex.jaccPasa.fasta	354.4616398772	110.3194128807	-1.6839428223	NA	NA	NA	NA	NA
cluster4439_comp56882_c1_seq2_Trinity.Amex.jaccPasa.fasta	719.2931681551	224.881880103	-1.6774124811	NA	694117931	WP_032459752.1	NA	endonuclease [Streptococcus agalactiae].
comp56473_c3_seq1	98.0425812426	30.7621439764	-1.6722524118	448511	55742282	NP_001006803.1	PDK4	pyruvate dehydrogenase kinase 4 [Xenopus (Silurana) tropicalis].
comp49672_c2_seq1	104.641601134	32.8836711471	-1.6700132448	100489404	512838590	XP_002933125.2
comp51848_c0_seq2	103.6988840066	329.8974750568	1.6696173678	NA	NA	NA	NA	NA
comp29741_c0_seq1	64.1047646586	20.1545081224	-1.6693290166	101937852	530623215	XP_005301198.1	MMS22L	PREDICTED: protein MMS22-like [Chrysemys picta bellii].
comp51897_c3_seq1	64.1047646586	20.1545081224	-1.6693290166	102940621	591384213	XP_007066561.1	STBD1	PREDICTED: starch-binding domain-containing protein 1 [Chelonia
comp50612_c2_seq1	21.6824939287	68.9496330505	1.6690121682	102939236	591388407	XP_007068616.1	MEX3D	PREDICTED: RNA-binding protein MEX3D [Chelonia mydas].
comp54980_c3_seq1	444.9624841012	1413.9978593272	1.6680243269	NA	NA	NA	NA	NA
comp45164_c3_seq1	47.1358563667	14.8506901955	-1.6662949565	104080517	697037604	XP_009581228.1	AQR	PREDICTED: intron-binding protein aquarius, partial [Fulmarus
cluster2936_comp53394_c3_seq1_Trinity.Amex.jaccPasa.fasta	53.734876258	16.9722173663	-1.662683703	NA	NA	NA	NA	NA
comp25584_c1_seq1	15.0834740373	47.7343613426	1.6620594075	447107	162135932	NP_001087285.1	HSPB1	heat shock 27kDa protein 1 [Xenopus laevis].
cluster139_comp54635_c0_seq2_Trinity.Amex.jaccPasa.fasta	18.8543425467	59.4027607819	1.6556331384	100088789	620953493	XP_001518366.3	LOC100088789	PREDICTED: myosin-7, partial [Ornithorhynchus anatinus].
cluster2299_comp56777_c5_seq4_Trinity.Amex.jaccPasa.fasta	80.1309558233	25.4583260494	-1.6542221242	NA	NA	NA	NA	NA
comp48494_c4_seq1	43.3649878573	13.7899266101	-1.6529159267	NA	NA	NA	NA	NA
comp54593_c1_seq1	43.3649878573	13.7899266101	-1.6529159267	NA	NA	NA	NA	NA
comp46652_c7_seq1	22.625211056	71.0711602212	1.6513330009	101732979	512885977	XP_004920441.1	LOC101732979	PREDICTED: uncharacterized protein LOC101732979, partial [Xenopus
comp37337_c3_seq1	49.9640077487	15.9114537809	-1.6508235477	NA	NA	NA	NA	NA
comp26330_c1_seq1	17.9116254193	56.2204700258	1.6501992523	101813573	525013561	XP_005054378.1	NAGPA	predicted: n-acetylglucosamine-1-phosphodiester
comp56756_c0_seq1	56.56302764	18.0329809517	-1.6492214431	100075439	620943938	XP_007660555.1	LAMC3	PREDICTED: laminin subunit gamma-3 [Ornithorhynchus anatinus].
cluster664_comp51741_c0_seq1_Trinity.Amex.jaccPasa.fasta	1840.1838325541	5765.250086604	1.6475332936	NA	1871358	AAC60092.1	NA	tropomyocin [Ambystoma mexicanum].
comp56379_c15_seq1	109.3551867706	35.0051983179	-1.6433805646	NA	NA	NA	NA	NA
comp37300_c6_seq1	135.751266336	43.4913070011	-1.6421666856	NA	NA	NA	NA	NA
comp56854_c0_seq1	769.2571759038	247.1579153963	-1.6380328861	100497990	512875122	XP_004918875.1	COL5A3	collagen, type V, alpha 3 [Source:HGNC Symbol;Acc:14864]
comp54939_c2_seq1	16.0261911647	49.8558885134	1.6373323216	NA	NA	NA	NA	NA
comp58813_c0_seq1	16.0261911647	49.8558885134	1.6373323216	NA	NA	NA	NA	NA
comp49615_c6_seq1	59.391179022	19.0937445371	-1.6371486108	NA	NA	NA	NA	NA
comp55565_c3_seq1	39.594119348	12.7291630247	-1.6371486108	101847415	524876826	XP_005095122.1	LOC101847415	predicted: stress response protein nst1-like [aplysia californica].
comp58769_c0_seq1	46.1931392393	14.8506901955	-1.6371486108	102931860	591384467	XP_007066687.1	MUC2	PREDICTED: mucin-2 [Chelonia mydas].
comp50519_c0_seq1	15.0834740373	46.6735977572	1.6296379298	102449034	558133270	XP_006116839.1	LOC102449034	PREDICTED: bcl-2-like protein 11-like isoform X4 [Pelodiscus
comp56588_c1_seq1	15.0834740373	46.6735977572	1.6296379298	100495212	512880348	XP_002937052.2	LOC100495212	PREDICTED: myosin-4-like [Xenopus (Silurana) tropicalis].
comp56688_c0_seq2	26.3960795653	81.6787960752	1.6296379298	100492956	301615157	XP_002937039.1	LOC100492956	PREDICTED: myosin-4-like [Xenopus (Silurana) tropicalis].
cluster2791_comp48658_c2_seq2_Trinity.Amex.jaccPasa.fasta	82.016390078	26.5190896348	-1.6288809949	NA	NA	NA	NA	NA
comp43873_c0_seq1	55.6203105127	171.8437008335	1.6274132647	104386361	701381068	XP_009993265.1	LOC104386361	PREDICTED: multidrug resistance protein 1-like [Chaetura pelagica].
comp58772_c0_seq1	68.8183502953	22.2760352932	-1.6273008249	NA	697287901	BAP74454.1	CDH2	N-Cadherin [Cynops pyrrhogaster].
comp54523_c2_seq1	62.219330404	20.1545081224	-1.6262602947	100489152	301606773	XP_002932992.1	ITGA11	PREDICTED: integrin alpha-11 isoform X1 [Xenopus (Silurana)
comp46518_c2_seq1	69.7610674226	215.3350078345	1.6260888628	703328	109069711	XP_001094777.1	LOC703328	predicted: hypothetical protein loc703328 [macaca mulatta].
comp48822_c0_seq1	55.6203105127	18.0329809517	-1.6249738969	100069858	194226812	XP_001916851.1	TRIOBP	predicted: low quality protein: trio and f-actin-binding protein
comp54281_c3_seq1	55.6203105127	18.0329809517	-1.6249738969	101472002	498937000	XP_004541300.1	LOC101472002	predicted: histone-lysine n-methyltransferase ash1l-like isoform x1
comp49557_c0_seq1	47.1358563667	145.3246111987	1.6243822044	NA	NA	NA	NA	NA
comp48398_c0_seq1	49.0212906213	15.9114537809	-1.6233428113	NA	NA	NA	NA	NA
comp52521_c7_seq1	49.0212906213	15.9114537809	-1.6233428113	102685057	573894545	XP_006635022.1	LOC102685057	predicted: uncharacterized protein loc102685057 [lepisosteus
comp54221_c1_seq1	49.0212906213	15.9114537809	-1.6233428113	102364890	556986734	XP_005998842.1	SRBD1	PREDICTED: S1 RNA-binding domain-containing protein 1 [Latimeria
cluster949_comp10684_c0_seq2_Trinity.Amex.jaccPasa.fasta	42.42227073	13.7899266101	-1.621207067	102448716	558149439	XP_006120326.1	DDAH1	PREDICTED: N(G),N(G)-dimethylarginine dimethylaminohydrolase 1
comp53679_c0_seq1	42.42227073	13.7899266101	-1.621207067	100487868	512820639	XP_002932337.2	CLIP2	PREDICTED: CAP-Gly domain-containing linker protein 2 [Xenopus
comp26076_c0_seq1	14.14075691	43.4913070011	1.6208677202	NA	NA	NA	NA	NA
comp25327_c0_seq1	78.2455215686	25.4583260494	-1.6198706194	100498102	301612439	XP_002935723.1	HOXD13	homeobox d13 [source:jamboree;acc:xb-gene-482320]
comp34779_c0_seq1	71.6465016773	23.3367988786	-1.6182895836	101951740	641777811	XP_008171981.1	ATP2B4	PREDICTED: plasma membrane calcium-transporting ATPase 4 isoform X4
comp52457_c1_seq1	71.6465016773	23.3367988786	-1.6182895836	792513	688613205	XP_009295483.1	SI:DKEY-225N22.4	PREDICTED: collagen alpha-1(I) chain-like isoform X3 [Danio rerio].
comp54635_c7_seq2	54.6775933853	167.6006464919	1.6160060643	101878604	527246989	XP_005141824.1	LOC101878604	PREDICTED: myosin heavy chain, skeletal muscle, adult-like, partial
comp56740_c1_seq1	78.2455215686	239.7325702985	1.6153458423	379869	148224383	NP_001080177.1	DES.1-A	desmin [xenopus laevis].
comp11590_c0_seq1	16.968908292	51.9774156842	1.6149911539	NA	NA	NA	NA	NA
comp41048_c3_seq1	16.968908292	51.9774156842	1.6149911539	NA	NA	NA	NA	NA
comp54051_c2_seq1	51.8494420033	16.9722173663	-1.6111534023	NA	NA	NA	NA	NA
comp50694_c9_seq1	19.797059674	60.4635243673	1.6107789026	NA	NA	NA	NA	NA
comp53234_c1_seq1	26.3960795653	80.6180324898	1.6107789026	NA	NA	NA	NA	NA
comp55735_c5_seq1	26.3960795653	80.6180324898	1.6107789026	NA	NA	NA	NA	NA
comp10397_c0_seq1	45.250422112	14.8506901955	-1.6074012675	101734988	512858268	XP_004916767.1	LOC101734988	predicted: uncharacterized protein u88-like [xenopus (silurana)
comp25991_c1_seq1	45.250422112	14.8506901955	-1.6074012675	NA	NA	NA	NA	NA
comp46257_c5_seq1	45.250422112	14.8506901955	-1.6074012675	101801145	514755896	XP_005021946.1	FAT1	PREDICTED: protocadherin Fat 1-like isoform X3 [Anas
cluster1931_comp56612_c0_seq1_Trinity.Amex.jaccPasa.fasta	57.5057447673	175.0259915896	1.6057911879	NA	21396511	BAC00855.1	TRIBSPI	chorionic proteinase inhibitor [Tribolodon hakonensis].
cluster2914_comp55135_c0_seq6_Trinity.Amex.jaccPasa.fasta	777.7416300498	255.6440240794	-1.6051546617	NA	NA	NA	NA	NA
comp48250_c0_seq1	25.453362438	77.4357417336	1.6051433679	NA	NA	NA	NA	NA
comp50931_c2_seq1	38.6514022207	12.7291630247	-1.6023831927	102206179	548553271	XP_005755538.1	LOC102206179	predicted: rna-directed dna polymerase from mobile element
comp58347_c0_seq1	48.078573494	15.9114537809	-1.5953284352	NA	NA	NA	NA	NA
comp20994_c0_seq1	17.9116254193	54.098942855	1.5947041397	NA	NA	NA	NA	NA
comp34958_c0_seq1	17.9116254193	54.098942855	1.5947041397	102356629	556949749	XP_005987449.1	LOC102356629	PREDICTED: caspase recruitment domain-containing protein 9-like
cluster3827_comp54804_c0_seq1_Trinity.Amex.jaccPasa.fasta	98.0425812426	294.8922767389	1.5887076658	NA	NA	NA	NA	NA
comp54980_c9_seq1	54.6775933853	164.4183557357	1.5883497214	424930	50752327	XP_422738.1	B3GNT7	PREDICTED: UDP-GlcNAc:betaGal
cluster1321_comp49903_c1_seq2_Trinity.Amex.jaccPasa.fasta	257.3617757619	85.9218504167	-1.5827008268	102447432	558182612	XP_006127616.1	ECM2	PREDICTED: extracellular matrix protein 2 isoform X1 [Pelodiscus
comp24452_c2_seq1	146.1211547366	48.795124928	-1.582356138	100946251	395818199	XP_003782523.1	CDH17	PREDICTED: cadherin-17 [Otolemur garnettii].
comp37300_c3_seq1	60.3338961493	20.1545081224	-1.5818661753	NA	NA	NA	NA	NA
comp55484_c5_seq1	60.3338961493	20.1545081224	-1.5818661753	NA	NA	NA	NA	NA
comp41752_c2_seq1	41.4795536027	124.1093394908	1.5811394122	102378528	557279902	XP_006022975.1	NRIP1	PREDICTED: nuclear receptor-interacting protein 1 [Alligator
comp25562_c0_seq1	27.3387966927	81.6787960752	1.5790118568	NA	NA	NA	NA	NA
comp52042_c1_seq1	411.9673846445	137.8992661009	-1.5789153453	102562806	564260803	XP_006269306.1	ITGB4	PREDICTED: integrin beta-4 [Alligator mississippiensis].
comp37413_c0_seq1	21.6824939287	64.7065787089	1.5773816927	NA	NA	NA	NA	NA
comp44811_c0_seq1	44.3077049847	14.8506901955	-1.5770276184	NA	NA	NA	NA	NA
comp45963_c3_seq1	186.6579912119	62.5850515381	-1.5765072595	NA	NA	NA	NA	NA
comp44143_c2_seq1	18.8543425467	56.2204700258	1.5761986709	NA	NA	NA	NA	NA
comp31674_c0_seq1	53.734876258	18.0329809517	-1.5752208617	100486656	512830413	XP_002941877.2	GPR37	G protein-coupled receptor 37 (endothelin receptor type B-like) [Source:Jamboree;Acc:XB-GENE-962315]
comp42434_c0_seq1	16.0261911647	47.7343613426	1.5745965663	101953780	530590843	XP_005289079.1	RASD1	predicted: dexamethasone-induced ras-related protein 1 [chrysemys
comp46988_c2_seq1	16.0261911647	47.7343613426	1.5745965663	496895	58332680	NP_001011415.1	MYOZ2	myozenin 2 [Source:Jamboree;Acc:XB-GENE-942886]
comp56050_c13_seq1	116.8969237893	39.2482526595	-1.5745366335	102934621	591369680	XP_007059671.1	LAMB3	PREDICTED: laminin subunit beta-3 [Chelonia mydas].
comp52457_c2_seq1	63.1620475313	21.2152717078	-1.5739547844	102685455	573893178	XP_006634342.1	LOC102685455	PREDICTED: collagen alpha-1(XXI) chain-like [Lepisosteus oculatus].
comp52972_c1_seq1	98.0425812426	291.7099859827	1.5730544015	104133908	697850646	XP_009645670.1	PMAIP1	predicted: phorbol-12-myristate-13-acetate-induced protein 1,
comp26518_c0_seq1	13.1980397827	39.2482526595	1.5723047548	NA	NA	NA	NA	NA
comp45807_c2_seq1	82.016390078	27.5798532202	-1.5722974665	102558008	564245387	XP_006261816.1	IFFO2	PREDICTED: intermediate filament family orphan 2 [Alligator
comp56437_c5_seq4	138.579417718	411.576271132	1.5704468086	104360751	701382831	XP_009965061.1	LOC104360751	PREDICTED: actin, aortic smooth muscle isoform X1 [Tyto alba].
comp56135_c1_seq1	258.3044928893	86.9826140021	-1.5702737671	101946505	641758903	XP_008165387.1	COL16A1	PREDICTED: collagen alpha-1(XVI) chain [Chrysemys picta bellii].
comp44143_c7_seq1	20.7397768013	61.5242879527	1.5687556877	NA	NA	NA	NA	NA
comp54781_c2_seq1	38.6514022207	114.5624672223	1.5675418088	NA	NA	NA	NA	NA
cluster2663_comp50008_c2_seq1_Trinity.Amex.jaccPasa.fasta	56.56302764	19.0937445371	-1.566759283	104123828	697828068	XP_009634408.1	PCSK5	PREDICTED: proprotein convertase subtilisin/kexin type 5 [Egretta
comp11657_c0_seq1	37.7086850933	12.7291630247	-1.566759283	101937255	641782309	XP_008173631.1	NSDHL	PREDICTED: sterol-4-alpha-carboxylate 3-dehydrogenase,
comp26016_c1_seq1	37.7086850933	12.7291630247	-1.566759283	NA	NA	NA	NA	NA
comp38217_c1_seq1	56.56302764	19.0937445371	-1.566759283	102387981	557326484	XP_006036224.1	TCF20	PREDICTED: transcription factor 20 isoform X4 [Alligator sinensis].
comp45976_c1_seq1	37.7086850933	12.7291630247	-1.566759283	104254405	698392808	XP_009806456.1	RAG1	predicted: v(d)j recombination-activating protein 1 [gavia
comp46127_c1_seq1	65.9901989133	22.2760352932	-1.566759283	NA	NA	NA	NA	NA
comp46257_c1_seq1	47.1358563667	15.9114537809	-1.566759283	NA	NA	NA	NA	NA
comp49491_c1_seq1	37.7086850933	12.7291630247	-1.566759283	102450096	558187762	XP_006128759.1	RPAP1	PREDICTED: LOW QUALITY PROTEIN: RNA polymerase II-associated
comp53932_c1_seq1	37.7086850933	12.7291630247	-1.566759283	NA	NA	NA	NA	NA
comp55564_c1_seq1	47.1358563667	15.9114537809	-1.566759283	NA	NA	NA	NA	NA
comp56448_c7_seq1	56.56302764	19.0937445371	-1.566759283	100719461	514445981	XP_005000130.1	NEO1	PREDICTED: neogenin isoform X6 [Cavia porcellus].
comp56729_c2_seq1	56.56302764	19.0937445371	-1.566759283	NA	669307847	KFD51354.1	NA	hypothetical protein M513_07759 [Trichuris suis].
comp42142_c0_seq1	115.954206662	39.2482526595	-1.5628548285	NA	NA	NA	NA	NA
cluster5076_comp52358_c3_seq2_Trinity.Amex.jaccPasa.fasta	60.3338961493	178.2082823458	1.562523734	NA	NA	NA	NA	NA
comp26036_c1_seq1	15.0834740373	44.5520705865	1.562523734	NA	NA	NA	NA	NA
comp56740_c0_seq1	52.7921591307	155.9322470526	1.562523734	379869	148224383	NP_001080177.1	DES.1-A	desmin [Xenopus laevis].
comp49794_c3_seq1	156.4910431373	53.0381792696	-1.5609769304	102460334	558148088	XP_006120032.1	TNFAIP2	PREDICTED: tumor necrosis factor alpha-induced protein 2
comp52737_c2_seq1	34.8805337113	102.894067783	1.5606657878	NA	641579161	CDO67217.1	CRMP4	cysteine repeat modular protein 4 [plasmodium reichenowi].
comp45413_c2_seq1	68.8183502953	23.3367988786	-1.560186629	102693641	573900592	XP_006638024.1	LOC102693641	predicted: perq amino acid-rich with gyf domain-containing protein
comp48768_c1_seq1	59.391179022	20.1545081224	-1.5591460988	549325	62857971	NP_001016571.1	ZNF395	zinc finger protein 395 [Source:Jamboree;Acc:XB-GENE-1218956]
comp25899_c0_seq1	49.9640077487	16.9722173663	-1.5577141434	NA	NA	NA	NA	NA
comp58780_c0_seq1	49.9640077487	16.9722173663	-1.5577141434	313633	672054478	XP_008762471.1	EPHB2	PREDICTED: ephrin type-B receptor 2 isoform X5 [Rattus norvegicus].
comp7763_c0_seq1	40.5368364753	13.7899266101	-1.5556187254	NA	NA	NA	NA	NA
comp54523_c1_seq1	305.4403492559	103.9548313684	-1.5549338476	101947313	641768386	XP_008168734.1	ITGA11	PREDICTED: integrin alpha-11 [Chrysemys picta bellii].
comp37281_c0_seq1	71.6465016773	24.397562464	-1.5541592462	100088089	345320056	XP_001517854.2	LOC100088089	predicted: gamma-glutamyltransferase 5-like, partial
comp53820_c4_seq1	71.6465016773	24.397562464	-1.5541592462	104149149	697505141	XP_009680931.1	UBR4	PREDICTED: E3 ubiquitin-protein ligase UBR4 [Struthio camelus
comp52408_c5_seq1	102.7561668793	35.0051983179	-1.5535838942	NA	NA	NA	NA	NA
comp25951_c0_seq1	112.1833381526	328.8367114714	1.5515129532	493550	56118797	NP_001008188.1	TRIM72	tripartite motif containing 72 [Source:Jamboree;Acc:XB-GENE-5896447]
comp25765_c3_seq1	83.9018243326	28.6406168056	-1.5506396176	102354716	557000279	XP_006002942.1	LOC102354716	predicted: fras1-related extracellular matrix protein 2-like
comp54635_c8_seq1	54.6775933853	160.1753013942	1.5506300554	NA	148704364	EDL36311.1	NA	mCG142372 [Mus musculus].
comp24254_c0_seq1	18.8543425467	55.1597064404	1.5487179345	NA	NA	NA	NA	NA
comp33164_c0_seq1	18.8543425467	55.1597064404	1.5487179345	101945141	530638119	XP_005305876.1	APCDD1L	predicted: protein apcdd1-like [chrysemys picta bellii].
comp45467_c2_seq1	18.8543425467	55.1597064404	1.5487179345	NA	NA	NA	NA	NA
comp56588_c2_seq2	14.14075691	41.3697798303	1.5487179345	NA	NA	NA	NA	NA
comp55620_c0_seq1	74.4746530593	25.4583260494	-1.5486119362	NA	NA	NA	NA	NA
comp54480_c4_seq1	781.5124985591	267.3124235187	-1.5477420568	NA	115534282	NP_499906.3	F18F11.4	protein f18f11.4 [caenorhabditis elegans].
comp48801_c1_seq1	49.0212906213	143.2030840279	1.5465821901	NA	NA	NA	NA	NA
comp35386_c1_seq1	43.3649878573	14.8506901955	-1.5460007228	NA	NA	NA	NA	NA
comp52717_c3_seq1	43.3649878573	14.8506901955	-1.5460007228	100487826	512831378	XP_002932623.2	AEBP1	PREDICTED: adipocyte enhancer-binding protein 1 [Xenopus (Silurana)
comp53000_c0_seq1	130.094963572	44.5520705865	-1.5460007228	NA	NA	NA	NA	NA
comp49615_c3_seq1	77.3028044413	26.5190896348	-1.5434895036	103397171	657812465	XP_008333619.1	LOC103397171	predicted: uncharacterized protein loc103397171 [cynoglossus
comp48824_c1_seq2	16.0261911647	46.6735977572	1.5421750886	NA	NA	NA	NA	NA
comp26679_c0_seq1	67.875633168	23.3367988786	-1.5402870716	101945745	530617400	XP_005298433.1	TEKT2	PREDICTED: tektin-2 [Chrysemys picta bellii].
comp49764_c0_seq1	80.1309558233	27.5798532202	-1.5387449068	NA	NA	NA	NA	NA
comp50126_c5_seq1	58.4484618946	20.1545081224	-1.5360624857	103051686	602671153	XP_007441093.1	HAS1	PREDICTED: hyaluronan synthase 1-like [Python bivittatus].
comp56820_c12_seq1	58.4484618946	20.1545081224	-1.5360624857	102359508	556992408	XP_006000594.1	TNS4	PREDICTED: tensin-4 [Latimeria chalumnae].
cluster4986_comp55962_c1_seq1_Trinity.Amex.jaccPasa.fasta	261.1326442713	90.1649047583	-1.5341449187	100487763	512836076	XP_002932192.2	LOC100487763	PREDICTED: complement factor H-like [Xenopus (Silurana)
comp13997_c0_seq1	32.9950994567	95.4687226853	1.5327763906	NA	NA	NA	NA	NA
comp50110_c5_seq1	151.7774575006	439.1561243522	1.5327763906	NA	NA	NA	NA	NA
comp35060_c0_seq1	36.765967966	12.7291630247	-1.5302334069	100336637	296471034	DAA13149.1	LOC100336637	tpa: nik related kinase-like [bos taurus].
comp37300_c1_seq1	49.0212906213	16.9722173663	-1.5302334069	NA	NA	NA	NA	NA
comp48299_c8_seq1	49.0212906213	16.9722173663	-1.5302334069	NA	NA	NA	NA	NA
comp49114_c1_seq1	85.7872585873	29.701380391	-1.5302334069	NA	NA	NA	NA	NA
comp50383_c0_seq1	49.0212906213	16.9722173663	-1.5302334069	104289258	699679296	XP_009886476.1	COL22A1	PREDICTED: collagen alpha-1(XXII) chain [Charadrius vociferus].
comp50122_c0_seq1	15.0834740373	43.4913070011	1.5277583158	NA	NA	NA	NA	NA
comp55908_c2_seq1	92.3862784786	266.2516599333	1.527040021	NA	NA	NA	NA	NA
comp26251_c0_seq1	128.2095293173	44.5520705865	-1.5249391073	NA	NA	NA	NA	NA
comp55595_c3_seq2	51.8494420033	18.0329809517	-1.5236905611	NA	NA	NA	NA	NA
comp51613_c2_seq1	790.9396698324	2271.0948363237	1.5217483912	NA	NA	NA	NA	NA
comp36999_c0_seq1	39.594119348	13.7899266101	-1.5216713934	779365	148229620	NP_001090452.1	TBXAS1	thromboxane A synthase 1, platelet [Xenopus laevis].
comp59526_c0_seq1	39.594119348	13.7899266101	-1.5216713934	NA	NA	NA	NA	NA
comp53788_c6_seq1	596.7399416018	207.9096627368	-1.5211455341	103305720	641797461	XP_008161998.1	LOC103305720	PREDICTED: myosin-11-like [Chrysemys picta bellii].
cluster3119_comp38553_c1_seq2_Trinity.Amex.jaccPasa.fasta	29.2242309473	83.8003232459	1.519790749	NA	NA	NA	NA	NA
comp53496_c3_seq1	39.594119348	113.5017036369	1.5193558748	100457306	686714308	XP_009237774.1	WDR49	predicted: wd repeat-containing protein 49 [pongo abelii].
comp49279_c0_seq1	148.9493061186	51.9774156842	-1.5188645929	102929647	591354320	XP_007071516.1	SLIT3	PREDICTED: slit homolog 3 protein isoform X2 [Chelonia mydas].
comp26307_c0_seq1	20.7397768013	59.4027607819	1.5181296146	NA	NA	NA	NA	NA
comp56098_c1_seq1	20.7397768013	59.4027607819	1.5181296146	NA	NA	NA	NA	NA
cluster2352_comp54980_c4_seq6_Trinity.Amex.jaccPasa.fasta	76.360087314	218.5172985907	1.5168568355	NA	NA	NA	NA	NA
cluster4156_comp51753_c1_seq2_Trinity.Amex.jaccPasa.fasta	199.8560309946	571.7515725261	1.5164273194	102559759	564226854	XP_006257898.1	LOC102559759	PREDICTED: titin-like [Alligator mississippiensis].
comp45180_c3_seq1	34.8805337113	99.7117770268	1.5153417973	100553653	327278366	XP_003223933.1	LOC100553653	PREDICTED: zinc-binding protein A33-like [Anolis carolinensis].
comp24486_c0_seq1	42.42227073	14.8506901955	-1.5142918631	NA	NA	NA	NA	NA
comp48192_c8_seq1	42.42227073	14.8506901955	-1.5142918631	NA	NA	NA	NA	NA
comp50792_c7_seq1	42.42227073	14.8506901955	-1.5142918631	100489816	512858945	XP_002941888.2	AR	androgen receptor (dihydrotestosterone receptor; testicular feminization; spinal and bulbar muscular atrophy; Kennedy disease) [Source:Jamboree;Acc:XB-GENE-479429]
comp26257_c1_seq1	24.5106453107	70.0103966359	1.5141607124	NA	NA	NA	NA	NA
cluster39_comp56860_c0_seq9_Trinity.Amex.jaccPasa.fasta	157.4337602646	55.1597064404	-1.5130582631	9805605	308450159	XP_003088200.1	NA	hypothetical protein CRE_03576 [Caenorhabditis remanei].
comp53273_c1_seq1	54.6775933853	155.9322470526	1.5118976609	NA	NA	NA	NA	NA
comp54908_c0_seq1	87.672692842	30.7621439764	-1.5109715048	NA	697423892	KGL84892.1	NA	Receptor-type tyrosine-protein phosphatase zeta, partial [Tinamus
cluster2260_comp14565_c0_seq1_Trinity.Amex.jaccPasa.fasta	102.7561668793	36.0659619033	-1.5105151723	NA	NA	NA	NA	NA
comp50110_c1_seq1	46.1931392393	131.5346845886	1.5096927775	NA	NA	NA	NA	NA
comp12091_c0_seq1	16.0261911647	45.6128341718	1.5090082247	NA	NA	NA	NA	NA
comp54661_c1_seq1	16.0261911647	45.6128341718	1.5090082247	NA	NA	NA	NA	NA
cluster3394_comp56437_c4_seq1_Trinity.Amex.jaccPasa.fasta	194.1997282306	552.6578279891	1.5088453463	NA	NA	NA	NA	NA
comp26092_c1_seq1	45.250422112	15.9114537809	-1.5078655939	NA	NA	NA	NA	NA
comp49402_c1_seq1	45.250422112	15.9114537809	-1.5078655939	102567722	564238927	XP_006276321.1	RASGEF1A	predicted: ras-gef domain-containing family member 1a [alligator
comp49803_c7_seq1	45.250422112	15.9114537809	-1.5078655939	NA	NA	NA	NA	NA
comp52457_c0_seq1	45.250422112	15.9114537809	-1.5078655939	100491712	512850342	XP_002932732.2	LOC100491712	PREDICTED: collagen alpha-1(XXI) chain-like [Xenopus (Silurana)
cluster2845_comp54251_c0_seq1_Trinity.Amex.jaccPasa.fasta	197.0278796126	560.0831730868	1.5072412985	100933630	395513673	XP_003761047.1	TMEM38A	PREDICTED: trimeric intracellular cation channel type A
comp46613_c4_seq1	17.9116254193	50.9166520988	1.5072412985	NA	NA	NA	NA	NA
comp51526_c0_seq1	17.9116254193	50.9166520988	1.5072412985	NA	NA	NA	NA	NA
comp56588_c7_seq2	102.7561668793	291.7099859827	1.5053097948	100216111	213982785	NP_001135564.1	MYH13	myosin, heavy chain 13, skeletal muscle [Source:Jamboree;Acc:XB-GENE-5993071]
comp27375_c1_seq1	112.1833381526	318.2290756175	1.5042072384	NA	NA	NA	NA	NA
comp52583_c4_seq1	48.078573494	16.9722173663	-1.5022190308	100490714	301611623	XP_002935333.1	SCARB1	scavenger receptor class B, member 1 [Source:Jamboree;Acc:XB-GENE-494666]
comp41562_c1_seq1	129.1522464446	45.6128341718	-1.5015610171	NA	305387171	ADM52108.1	UL30	dna polymerase [human herpesvirus 1].
comp44715_c4_seq1	210.2259193953	74.2534509774	-1.5014105718	100491327	512855746	XP_004916437.1	TRPM5	predicted: transient receptor potential cation channel subfamily m
comp58970_c0_seq1	81.0736729506	28.6406168056	-1.5011709413	NA	NA	NA	NA	NA
comp23257_c0_seq1	36.765967966	103.9548313684	1.4995139365	100171809	686726126	XP_009241411.1	PNPLA8	predicted: calcium-independent phospholipase a2-gamma isoform x4
comp37464_c0_seq1	50.906724876	18.0329809517	-1.4972183497	101059695	694989616	XP_009439123.1	LOC101059695	predicted: uncharacterized protein loc101059695 [pan troglodytes].
comp52153_c0_seq1	68.8183502953	24.397562464	-1.4960562916	101734439	512888020	XP_004920658.1	LOC101734439	predicted: putative nuclease harbi1-like [xenopus (silurana)
comp26209_c1_seq1	104.641601134	37.1267254887	-1.4949265382	100085738	620963937	XP_007667220.1	LAMC1	PREDICTED: laminin subunit gamma-1 [Ornithorhynchus anatinus].
comp40358_c0_seq1	71.6465016773	25.4583260494	-1.4927587015	NA	641992284	CDQ98837.1	NA	unnamed protein product [Oncorhynchus mykiss].
comp44992_c0_seq1	16.968908292	47.7343613426	1.4921344061	NA	NA	NA	NA	NA
comp47357_c2_seq1	22.625211056	63.6458151235	1.4921344061	NA	NA	NA	NA	NA
comp55291_c6_seq1	20.7397768013	58.3419971965	1.4921344061	NA	NA	NA	NA	NA
comp56251_c6_seq1	30.1669480747	84.8610868313	1.4921344061	NA	NA	NA	NA	NA
comp56567_c4_seq2	18.8543425467	53.0381792696	1.4921344061	NA	NA	NA	NA	NA
comp8753_c0_seq1	56.56302764	20.1545081224	-1.488756771	100561023	637264630	XP_008102078.1	PLXNB3	PREDICTED: plexin-B3 isoform X3 [Anolis carolinensis].
cluster726_comp55808_c0_seq8_Trinity.Amex.jaccPasa.fasta	38.6514022207	13.7899266101	-1.4869059753	NA	NA	NA	NA	NA
comp26294_c0_seq1	38.6514022207	13.7899266101	-1.4869059753	NA	NA	NA	NA	NA
comp45384_c2_seq1	38.6514022207	13.7899266101	-1.4869059753	NA	NA	NA	NA	NA
comp45586_c1_seq1	38.6514022207	13.7899266101	-1.4869059753	102766392	584057329	XP_006773195.1	DPF1	PREDICTED: zinc finger protein neuro-d4 isoform X3 [Myotis
comp52909_c5_seq1	38.6514022207	13.7899266101	-1.4869059753	104389109	701400002	XP_009996365.1	LOC104389109	PREDICTED: uncharacterized protein LOC104389109 [Chaetura
comp56818_c8_seq1	296.9558951099	106.0763585392	-1.4851455174	NA	547847	Q02988.1	LEC	RecName: Full=Lectin; Flags: Precursor.
comp59446_c0_seq1	59.391179022	21.2152717078	-1.4851455174	NA	NA	NA	NA	NA
comp57742_c0_seq1	305.4403492559	854.9754498257	1.4849923369	NA	NA	NA	NA	NA
comp51432_c1_seq1	80.1309558233	223.8211165177	1.4819145638	NA	NA	NA	NA	NA
cluster2091_comp24015_c0_seq2_Trinity.Amex.jaccPasa.fasta	41.4795536027	14.8506901955	-1.4818703854	NA	NA	NA	NA	NA
cluster255_comp24469_c0_seq1_Trinity.Amex.jaccPasa.fasta	82.9591072053	29.701380391	-1.4818703854	NA	NA	NA	NA	NA
comp24546_c0_seq1	41.4795536027	14.8506901955	-1.4818703854	NA	NA	NA	NA	NA
comp44827_c0_seq1	41.4795536027	14.8506901955	-1.4818703854	NA	NA	NA	NA	NA
comp47391_c1_seq1	41.4795536027	14.8506901955	-1.4818703854	101799235	514727309	XP_005015368.1	SIX4	PREDICTED: homeobox protein SIX4, partial [Anas platyrhynchos].
comp47488_c4_seq1	41.4795536027	14.8506901955	-1.4818703854	102968967	591316519	XP_007084588.1	DIS3L	PREDICTED: DIS3-like exonuclease 1 isoform X2 [Panthera tigris
comp47996_c3_seq1	62.219330404	22.2760352932	-1.4818703854	102073695	542149527	XP_005483714.1	PDGFRB	PREDICTED: platelet-derived growth factor receptor beta
cluster5425_comp48866_c1_seq2_Trinity.Amex.jaccPasa.fasta	45.250422112	126.2308666616	1.4800615738	NA	NA	NA	NA	NA
comp54635_c1_seq1	61.2766132766	170.7829372481	1.4787553763	102355626	557022470	XP_006011490.1	LOC102355626	PREDICTED: myosin-4-like [Latimeria chalumnae].
comp19888_c1_seq1	19.797059674	55.1597064404	1.4783286066	100496569	301605968	XP_002932593.1	LOC100496569	PREDICTED: peptidyl-prolyl cis-trans isomerase F,
comp50307_c1_seq1	17.9116254193	49.8558885134	1.4768676494	NA	NA	NA	NA	NA
comp24838_c1_seq1	605.2243957478	217.4565350053	-1.4767430764	101948827	530582164	XP_005284930.1	PCSK9	PREDICTED: proprotein convertase subtilisin/kexin type 9 [Chrysemys
comp56473_c4_seq1	112.1833381526	40.3090162449	-1.4766839387	767958	303519137	NP_001181992.1	TMEM258	transmembrane protein 258 [Bos taurus].
comp45413_c4_seq1	67.875633168	24.397562464	-1.4761567342	102693641	573900592	XP_006638024.1	LOC102693641	PREDICTED: PERQ amino acid-rich with GYF domain-containing protein
comp57849_c0_seq1	203.6268995039	566.4477545992	1.4760147407	100964670	395829432	XP_003787863.1	LOC100964670	predicted: uncharacterized protein loc100964670 [otolemur
comp49553_c8_seq1	115.0114895346	41.3697798303	-1.4751288075	103768651	675610809	XP_008934051.1	INTS1	PREDICTED: integrator complex subunit 1, partial [Merops nubicus].
comp24452_c0_seq1	209.2832022679	75.3142145628	-1.4744624356	100356103	655683656	XP_002710737.2	CDH17	PREDICTED: cadherin-17 [Oryctolagus cuniculus].
comp25923_c3_seq1	30.1669480747	83.8003232459	1.4739870594	104302939	699676220	XP_009901798.1	BCL6	PREDICTED: B-cell lymphoma 6 protein [Picoides pubescens].
comp54259_c2_seq1	199.8560309946	554.7793551599	1.4729529929	NA	315320223	ADU04592.1	NAD2	nadh dehydrogenase subunit 2 (mitochondrion) [mesostigma viride].
comp42587_c0_seq1	14.14075691	39.2482526595	1.4727690812	NA	NA	NA	NA	NA
comp54977_c8_seq1	14.14075691	39.2482526595	1.4727690812	NA	NA	NA	NA	NA
cluster455_comp56666_c0_seq20_Trinity.Amex.jaccPasa.fasta	270.5598155446	97.590249856	-1.4711386594	NA	NA	NA	NA	NA
comp52732_c0_seq1	473.2439979212	170.7829372481	-1.4704203646	NA	465976859	EMP34461.1	NA	Laminin subunit gamma-2 [Chelonia mydas].
comp53394_c7_seq1	49.9640077487	18.0329809517	-1.4702513021	102461505	558110329	XP_006111811.1	LOC102461505	predicted: membrane-spanning 4-domains subfamily a member 3-like
comp56050_c9_seq1	102.7561668793	37.1267254887	-1.4686949966	102075540	542244974	XP_005459335.1	LOC102075540	predicted: protein nynrin-like [oreochromis niloticus].
comp28189_c0_seq1	69.7610674226	193.0589725413	1.4685475858	103071554	602732356	XP_007451575.1	RGS1	PREDICTED: LOW QUALITY PROTEIN: regulator of G-protein signaling 1
cluster2431_comp21077_c0_seq2_Trinity.Amex.jaccPasa.fasta	88.6154099693	245.0363882255	1.4673665009	100090762	149419874	XP_001510262.1	GADD45B	PREDICTED: growth arrest and DNA damage-inducible protein GADD45
comp54655_c3_seq1	52.7921591307	19.0937445371	-1.4672236094	NA	9929914	BAB12115.1	MUC3B	intestinal mucin, partial [homo sapiens].
comp58415_c0_seq1	52.7921591307	19.0937445371	-1.4672236094	101936870	530654212	XP_005313264.1	QPCTL	predicted: glutaminyl-peptide cyclotransferase-like protein
comp48398_c5_seq1	111.2406210253	40.3090162449	-1.4645092247	100011787	612035438	XP_007497811.1	AHNAK	PREDICTED: LOW QUALITY PROTEIN: neuroblast
comp52972_c0_seq1	65.047481786	179.2690459312	1.4625612907	NA	NA	NA	NA	NA
comp23894_c0_seq1	58.4484618946	21.2152717078	-1.4620619043	6624692	195375558	XP_002046567.1	DVIR\GJ12953	gj12953 [drosophila virilis].
comp50547_c2_seq1	58.4484618946	21.2152717078	-1.4620619043	NA	NA	NA	NA	NA
comp55875_c1_seq1	116.8969237893	42.4305434157	-1.4620619043	102375549	557288649	XP_006026998.1	GYLTL1B	PREDICTED: glycosyltransferase-like protein LARGE2 isoform X5
comp55971_c11_seq1	61.2766132766	22.2760352932	-1.459844079	102360906	556973924	XP_005994894.1	MARVELD1	PREDICTED: MARVEL domain-containing protein 1 [Latimeria
comp8816_c0_seq1	16.968908292	46.6735977572	1.4597129284	102674940	572314966	XP_006623146.1	LOC102674940	predicted: vegetative cell wall protein gp1-like [apis dorsata].
comp26377_c3_seq1	93.328995606	33.9444347325	-1.4591503089	103741500	674067119	XP_008840536.1	PAK6	PREDICTED: serine/threonine-protein kinase PAK 6 [Nannospalax
cluster5408_comp25327_c1_seq1_Trinity.Amex.jaccPasa.fasta	221.5385249233	80.6180324898	-1.4583831219	NA	NA	NA	NA	NA
comp52854_c2_seq2	96.157146988	35.0051983179	-1.4578249114	NA	NA	NA	NA	NA
comp51172_c0_seq1	23.5679281833	64.7065787089	1.457087459	NA	NA	NA	NA	NA
cluster1304_comp45099_c0_seq1_Trinity.Amex.jaccPasa.fasta	281.8724210726	773.2966537506	1.4559796413	NA	NA	NA	NA	NA
comp44143_c3_seq1	60.3338961493	165.4791193211	1.4556085301	NA	NA	NA	NA	NA
comp53947_c1_seq1	15.0834740373	41.3697798303	1.4556085301	NA	NA	NA	NA	NA
comp38970_c0_seq1	69.7610674226	25.4583260494	-1.4542845537	NA	NA	NA	NA	NA
comp49345_c2_seq1	41.4795536027	113.5017036369	1.452241679	NA	NA	NA	NA	NA
comp22000_c0_seq1	37.7086850933	13.7899266101	-1.4512820655	NA	NA	NA	NA	NA
comp36174_c0_seq1	37.7086850933	13.7899266101	-1.4512820655	102574528	564263096	XP_006270417.1	GALNT3	PREDICTED: polypeptide N-acetylgalactosaminyltransferase 3 isoform
comp48111_c1_seq1	37.7086850933	13.7899266101	-1.4512820655	6604768	195325805	XP_002029621.1	DSEC\GM24992	gm24992 [drosophila sechellia].
comp47215_c1_seq1	32.9950994567	90.1649047583	1.4503142304	100145149	187608167	NP_001120124.1	LOC100145149	uncharacterized protein LOC100145149 [Xenopus (Silurana)
comp50694_c3_seq1	19.797059674	54.098942855	1.4503142304	100493512	512818975	XP_002940476.2	LOC100493512	predicted: uncharacterized protein loc100493512 [xenopus (silurana)
comp53074_c0_seq1	40.5368364753	14.8506901955	-1.4487035214	NA	NA	NA	NA	NA
comp53788_c3_seq1	40.5368364753	14.8506901955	-1.4487035214	NA	NA	NA	NA	NA
cluster2934_comp55364_c0_seq2_Trinity.Amex.jaccPasa.fasta	86.7299757146	31.8229075618	-1.4464650492	NA	677428738	KFQ29884.1	NA	Semaphorin-3D, partial [Merops nubicus].
comp10340_c0_seq1	43.3649878573	15.9114537809	-1.4464650492	NA	NA	NA	NA	NA
comp39735_c1_seq1	43.3649878573	15.9114537809	-1.4464650492	NA	375314868	AFA52040.1	PSBA	psba (chloroplast) [kirengeshoma palmata].
comp41917_c1_seq1	43.3649878573	15.9114537809	-1.4464650492	104006045	694907101	XP_009445884.1	LOC104006045	predicted: uncharacterized protein loc104006045 [pan troglodytes].
comp59027_c0_seq1	43.3649878573	15.9114537809	-1.4464650492	101803029	514706509	XP_005010340.1	LOC101803029	PREDICTED: LOW QUALITY PROTEIN: cadherin EGF LAG seven-pass G-type
comp26260_c0_seq1	17.9116254193	48.795124928	1.4458407538	102874179	585720253	XP_006902527.1	MGME1	predicted: mitochondrial genome maintenance exonuclease 1
comp57876_c0_seq1	94.2717127333	256.7047876648	1.4452133587	NA	NA	NA	NA	NA
cluster5347_comp50920_c0_seq4_Trinity.Amex.jaccPasa.fasta	46.1931392393	16.9722173663	-1.4445035329	NA	NA	NA	NA	NA
comp50302_c5_seq1	46.1931392393	16.9722173663	-1.4445035329	NA	NA	NA	NA	NA
comp58099_c0_seq1	92.3862784786	33.9444347325	-1.4445035329	101932095	530579323	XP_005283575.1	SPINK4	predicted: serine protease inhibitor kazal-type 4 [chrysemys picta
comp51083_c4_seq1	40.5368364753	110.3194128807	1.4443812746	NA	NA	NA	NA	NA
comp26109_c0_seq1	98.0425812426	36.0659619033	-1.4427705657	102934808	591352663	XP_007070778.1	TIAM1	PREDICTED: T-lymphoma invasion and metastasis-inducing protein 1
cluster5250_comp56506_c2_seq2_Trinity.Amex.jaccPasa.fasta	261.1326442713	709.6508386271	1.4423265458	NA	NA	NA	NA	NA
comp25844_c1_seq1	51.8494420033	19.0937445371	-1.4412284009	NA	NA	NA	NA	NA
cluster3370_comp55094_c0_seq1_Trinity.Amex.jaccPasa.fasta	84.84454146	230.18569803	1.4399044473	NA	NA	NA	NA	NA
comp50800_c1_seq1	54.6775933853	20.1545081224	-1.4398471705	NA	537130263	ERE65534.1	NA	putative ubiquitin carboxyl-terminal hydrolase FAF-X isoform 2
comp45291_c2_seq1	20.7397768013	56.2204700258	1.4386951471	100073527	149412851	XP_001505314.1	KLF9	PREDICTED: Krueppel-like factor 9 isoform X1 [Ornithorhynchus
comp53273_c3_seq1	20.7397768013	56.2204700258	1.4386951471	102347576	557018869	XP_006009806.1	NEB	PREDICTED: nebulin-like isoform X7 [Latimeria chalumnae].
comp45817_c1_seq1	115.0114895346	42.4305434157	-1.4386029315	NA	NA	NA	NA	NA
comp55811_c4_seq1	63.1620475313	23.3367988786	-1.4364512606	100749951	350405842	XP_003487568.1	LOC100749951	predicted: hypothetical protein loc100749951 [bombus impatiens].
comp46861_c4_seq1	71.6465016773	26.5190896348	-1.4338650125	NA	NA	NA	NA	NA
comp24287_c1_seq1	37.7086850933	101.8333041976	1.433240717	NA	NA	NA	NA	NA
comp56393_c15_seq3	14.14075691	38.1874890741	1.433240717	NA	NA	NA	NA	NA
comp44266_c1_seq1	54.6775933853	147.4461383694	1.4311663888	NA	NA	NA	NA	NA
comp53536_c0_seq1	99.9280154973	269.4339506895	1.4309705434	NA	NA	NA	NA	NA
comp56689_c5_seq1	85.7872585873	31.8229075618	-1.4306977334	103525317	663250094	XP_008488493.1	LOC103525317	predicted: poly(u)-specific endoribonuclease-a-like [calypte anna].
comp53075_c3_seq1	35.8232508387	96.5294862706	1.430073438	103159594	625236827	XP_007609614.1	LOC103159594	predicted: cysteine-rich, acidic integral membrane protein-like
comp44061_c1_seq1	208.3404851406	77.4357417336	-1.4278716893	102365697	557016359	XP_006008614.1	LOC102365697	PREDICTED: myoD family inhibitor-like [Latimeria chalumnae].
comp54097_c0_seq1	38.6514022207	103.9548313684	1.4273641507	733869	113931254	NP_001039074.1	TMPRSS4	transmembrane protease, serine 4 [Xenopus (Silurana) tropicalis].
comp45067_c0_seq1	330.8937116939	123.0485759054	-1.427139914	100216090	213982747	NP_001135545.1	KIT	v-kit hardy-zuckerman 4 feline sarcoma viral oncogene homolog precursor [source:refseq peptide;acc:np_001135545]
comp48396_c1_seq1	16.968908292	45.6128341718	1.4265460645	NA	NA	NA	NA	NA
comp14213_c0_seq1	323.3519746752	868.7653764358	1.4258611867	101939452	530612283	XP_005297734.1	PLIN2	PREDICTED: perilipin-2 isoform X2 [Chrysemys picta bellii].
comp55291_c1_seq1	104.641601134	281.1023501288	1.4256389943	NA	NA	NA	NA	NA
comp56817_c3_seq1	131.0376806993	48.795124928	-1.4251728055	102947546	591384948	XP_007066925.1	FBN1	PREDICTED: fibrillin-1 [Chelonia mydas].
comp56437_c2_seq1	88.6154099693	237.6110431277	1.4229723816	103665813	671002440	XP_008692076.1	ACTG1	predicted: low quality protein: actin, cytoplasmic 2 [ursus
comp12937_c0_seq1	39.594119348	14.8506901955	-1.4147561895	104032894	694655094	XP_009483640.1	LOC104032894	PREDICTED: signal-induced proliferation-associated 1-like protein 1
comp23830_c1_seq1	39.594119348	14.8506901955	-1.4147561895	NA	NA	NA	NA	NA
comp26639_c0_seq1	70.70378455	26.5190896348	-1.4147561895	NA	NA	NA	NA	NA
comp35209_c2_seq1	45.250422112	16.9722173663	-1.4147561895	100592115	332243146	XP_003270744.1	LOC100592115	predicted: angiotensin-converting enzyme-like isoform 2 [nomascus
comp36857_c1_seq1	50.906724876	19.0937445371	-1.4147561895	NA	NA	NA	NA	NA
comp37805_c0_seq1	45.250422112	16.9722173663	-1.4147561895	NA	NA	NA	NA	NA
comp37948_c0_seq1	45.250422112	16.9722173663	-1.4147561895	420688	513169286	XP_004939502.1	DNAJC13	PREDICTED: dnaJ homolog subfamily C member 13 isoform X7 [Gallus
comp39293_c0_seq1	50.906724876	19.0937445371	-1.4147561895	NA	NA	NA	NA	NA
comp42601_c1_seq1	39.594119348	14.8506901955	-1.4147561895	102685031	573877020	XP_006626768.1	LOC102685031	predicted: uncharacterized protein loc102685031 [lepisosteus
comp45164_c2_seq1	48.078573494	18.0329809517	-1.4147561895	103175185	632942078	XP_007886217.1	AQR	PREDICTED: intron-binding protein aquarius [Callorhinchus milii].
comp45919_c3_seq1	56.56302764	21.2152717078	-1.4147561895	100125119	512884491	XP_004920259.1	CAD	predicted: cad protein isoform x3 [xenopus (silurana) tropicalis].
comp47324_c3_seq1	36.765967966	13.7899266101	-1.4147561895	103747522	674036144	XP_008848209.1	LOC103747522	PREDICTED: collagen alpha-4(VI) chain-like [Nannospalax galili].
comp47676_c0_seq1	42.42227073	15.9114537809	-1.4147561895	104068104	696962053	XP_009569242.1	CPA6	PREDICTED: carboxypeptidase A6 [Cuculus canorus].
comp50965_c0_seq1	36.765967966	13.7899266101	-1.4147561895	NA	NA	NA	NA	NA
comp55683_c3_seq1	56.56302764	21.2152717078	-1.4147561895	102375886	557317508	XP_006031967.1	RHBDL2	predicted: rhomboid-related protein 2 [alligator sinensis].
comp55851_c10_seq1	45.250422112	16.9722173663	-1.4147561895	103947324	694331671	XP_009356501.1	LOC103947324	predicted: uncharacterized protein loc103947324 isoform x2 [pyrus x
comp56077_c2_seq1	45.250422112	16.9722173663	-1.4147561895	102811133	586471771	XP_006866468.1	ALDH4A1	PREDICTED: delta-1-pyrroline-5-carboxylate dehydrogenase,
comp56484_c7_seq1	147.063871864	55.1597064404	-1.4147561895	NA	NA	NA	NA	NA
cluster5539_comp46047_c0_seq1_Trinity.Amex.jaccPasa.fasta	35.8232508387	95.4687226853	1.4141318941	NA	NA	NA	NA	NA
comp56707_c3_seq5	17.9116254193	47.7343613426	1.4141318941	NA	NA	NA	NA	NA
comp58367_c0_seq1	31.109665202	82.7395596606	1.4112144107	NA	NA	NA	NA	NA
comp57508_c0_seq1	1012.4781947557	2692.2179797242	1.4109043871	446436	148233161	NP_001086601.1	INSIG1	insulin-induced gene 1 protein [Xenopus laevis].
comp58403_c0_seq1	16.0261911647	42.4305434157	1.4046715648	NA	NA	NA	NA	NA
cluster1743_comp50040_c0_seq1_Trinity.Amex.jaccPasa.fasta	468.5304122845	1240.0326313229	1.4041634842	NA	NA	NA	NA	NA
comp37300_c7_seq1	255.4763415073	96.5294862706	-1.4041480899	NA	NA	NA	NA	NA
comp50228_c1_seq1	50.906724876	134.7169753447	1.4040034958	NA	597872483	EYC21859.1	ACEY_S0018.G3567	hypothetical protein y032_0018g3567 [ancylostoma ceylanicum].
comp49105_c2_seq1	120.6677922986	45.6128341718	-1.4035289341	NA	NA	NA	NA	NA
comp22673_c0_seq1	521.3225714152	1378.9926610092	1.4033665489	100493643	301609213	XP_002934166.1	RNF125	PREDICTED: E3 ubiquitin-protein ligase RNF125 isoform X1 [Xenopus
comp52204_c3_seq1	18.8543425467	49.8558885134	1.402867068	NA	NA	NA	NA	NA
comp55304_c1_seq1	98.0425812426	37.1267254887	-1.40095039	NA	NA	NA	NA	NA
comp58256_c0_seq1	95.2144298606	36.0659619033	-1.4005423303	101731764	512885123	XP_004920348.1	LOC101731764	predicted: uncharacterized protein loc101731764 [xenopus (silurana)
comp43952_c1_seq1	30.1669480747	79.5572689044	1.3990250017	NA	NA	NA	NA	NA
comp55576_c2_seq1	479.8430178125	1264.4301937869	1.3978529856	734094	113931564	NP_001039233.1	KLF17	Kruppel-like factor 17 [Source:Jamboree;Acc:XB-GENE-939941]
cluster4886_comp56740_c2_seq2_Trinity.Amex.jaccPasa.fasta	724.9494709191	1906.1921629489	1.3947412168	394739	45360995	NP_989134.1	DES.1	desmin, gene 1 [Xenopus (Silurana) tropicalis].
comp46663_c3_seq1	61.2766132766	23.3367988786	-1.3927298832	102946122	591384421	XP_007066664.1	LOC102946122	PREDICTED: LOW QUALITY PROTEIN: low-density lipoprotein
comp51413_c1_seq1	61.2766132766	23.3367988786	-1.3927298832	100618437	334323091	XP_003340342.1	ZNF652	PREDICTED: zinc finger protein 652 isoform X1 [Monodelphis
comp55279_c0_seq1	61.2766132766	23.3367988786	-1.3927298832	NA	NA	NA	NA	NA
comp26671_c0_seq1	25.453362438	66.8281058797	1.3925987325	NA	NA	NA	NA	NA
comp56588_c7_seq5	19.797059674	51.9774156842	1.3925987325	NA	78675133	BAE47567.1	MYHC	myosin heavy chain, partial [Cynops pyrrhogaster].
comp13056_c0_seq1	55.6203105127	21.2152717078	-1.3905086433	NA	NA	NA	NA	NA
comp48396_c2_seq1	63.1620475313	165.4791193211	1.3895193396	NA	NA	NA	NA	NA
cluster2689_comp48034_c0_seq1_Trinity.Amex.jaccPasa.fasta	52.7921591307	20.1545081224	-1.3892210974	NA	NA	NA	NA	NA
comp38360_c0_seq1	173.4599514293	454.0068145477	1.3881113416	NA	NA	NA	NA	NA
comp44379_c2_seq1	49.9640077487	19.0937445371	-1.3877891419	100498588	512823407	XP_004912121.1	SACS	PREDICTED: sacsin [Xenopus (Silurana) tropicalis].
cluster3137_comp53422_c6_seq2_Trinity.Amex.jaccPasa.fasta	325.2374089299	850.7323954842	1.387212186	NA	NA	NA	NA	NA
comp51379_c1_seq1	69.7610674226	182.4513366874	1.3870177003	104156241	698468395	XP_009705447.1	ADAMTSL1	predicted: adamts-like protein 1, partial [cariama cristata].
comp51544_c0_seq1	413.8528188992	1081.9788570996	1.3864826185	102361375	556947015	XP_005986611.1	FOS	PREDICTED: proto-oncogene c-Fos isoform X1 [Latimeria chalumnae].
comp52482_c4_seq1	47.1358563667	18.0329809517	-1.3861870373	100754068	625274067	XP_007628616.1	TAOK3	PREDICTED: serine/threonine-protein kinase TAO3 [Cricetulus
comp52909_c1_seq1	47.1358563667	18.0329809517	-1.3861870373	NA	NA	NA	NA	NA
comp26050_c0_seq1	44.3077049847	16.9722173663	-1.3843825405	100492912	512877420	XP_004919231.1	LOC100492912	predicted: uncharacterized protein loc100492912 isoform x2 [xenopus
comp55385_c6_seq1	44.3077049847	16.9722173663	-1.3843825405	NA	NA	NA	NA	NA
comp43259_c0_seq1	41.4795536027	15.9114537809	-1.3823347118	101934228	641758988	XP_008165421.1	MMEL1	PREDICTED: membrane metallo-endopeptidase-like 1 isoform X2
comp55429_c2_seq1	53.734876258	140.0207932717	1.3817104164	NA	NA	NA	NA	NA
comp48620_c6_seq1	234.7365647059	90.1649047583	-1.3804046847	104329999	700386696	XP_009933460.1	FBN2	PREDICTED: fibrillin-2 isoform X3 [Opisthocomus hoazin].
comp13185_c0_seq1	38.6514022207	14.8506901955	-1.3799907714	NA	NA	NA	NA	NA
comp41006_c2_seq1	38.6514022207	14.8506901955	-1.3799907714	NA	NA	NA	NA	NA
comp47879_c1_seq1	38.6514022207	14.8506901955	-1.3799907714	101941018	641759193	XP_008165495.1	AGRN	PREDICTED: agrin isoform X4 [Chrysemys picta bellii].
comp47996_c0_seq1	38.6514022207	14.8506901955	-1.3799907714	100028943	611974224	XP_007473926.1	PDGFRB	PREDICTED: platelet-derived growth factor receptor beta isoform X1
comp54368_c0_seq1	38.6514022207	14.8506901955	-1.3799907714	101945759	641751294	XP_008167351.1	WIZ	predicted: protein wiz isoform x3 [chrysemys picta bellii].
comp15023_c0_seq1	15.0834740373	39.2482526595	1.3796596768	NA	NA	NA	NA	NA
comp48360_c0_seq1	15.0834740373	39.2482526595	1.3796596768	NA	NA	NA	NA	NA
comp56437_c1_seq1	570.3438620365	1484.008255963	1.3795952262	NA	NA	NA	NA	NA
comp25059_c0_seq1	74.4746530593	28.6406168056	-1.3786869348	102571419	564254567	XP_006266270.1	MAPK12	PREDICTED: mitogen-activated protein kinase 12 [Alligator
comp26639_c1_seq1	35.8232508387	13.7899266101	-1.3772814841	102363403	556977264	XP_005995923.1	LOC102363403	predicted: prostaglandin e2 receptor ep1 subtype-like [latimeria
comp33501_c2_seq1	35.8232508387	13.7899266101	-1.3772814841	755316	390343763	XP_001189353.2	LOC755316	predicted: uncharacterized protein loc755316 [strongylocentrotus
comp46383_c2_seq1	71.6465016773	27.5798532202	-1.3772814841	NA	NA	NA	NA	NA
comp48518_c4_seq1	35.8232508387	13.7899266101	-1.3772814841	104397140	701435343	XP_010005375.1	FOXP4	PREDICTED: forkhead box protein P4 isoform X4 [Chaetura pelagica].
comp49105_c7_seq1	71.6465016773	27.5798532202	-1.3772814841	102923838	589940893	XP_006983174.1	FKBP5	PREDICTED: peptidyl-prolyl cis-trans isomerase FKBP5 [Peromyscus
cluster2247_comp55782_c0_seq7_Trinity.Amex.jaccPasa.fasta	176.2881028113	67.8888694651	-1.3766881487	NA	NA	NA	NA	NA
comp49887_c1_seq1	176.2881028113	67.8888694651	-1.3766881487	NA	NA	NA	NA	NA
cluster3400_comp45079_c0_seq2_Trinity.Amex.jaccPasa.fasta	21.6824939287	56.2204700258	1.3745648097	NA	NA	NA	NA	NA
comp36781_c0_seq1	65.9901989133	25.4583260494	-1.374114205	NA	NA	NA	NA	NA
comp52358_c2_seq2	140.4648519726	363.8419097894	1.3731025569	100369883	291240505	XP_002740159.1	LOC100369883	predicted: uncharacterized protein k02a2.6-like [saccoglossus
comp56716_c13_seq1	63.1620475313	24.397562464	-1.3723209232	101599557	507544990	XP_004656464.1	PLEC	PREDICTED: plectin isoform X8 [Jaculus jaculus].
comp56461_c6_seq1	60.3338961493	23.3367988786	-1.3703620702	101730812	512883323	XP_004920077.1	DGAT1	diacylglycerol O-acyltransferase 1 [Source:Jamboree;Acc:XB-GENE-5761534]
cluster759_comp45180_c2_seq1_Trinity.Amex.jaccPasa.fasta	66.9329160406	172.9044644189	1.3691873459	103065289	602678053	XP_007444469.1	LOC103065289	PREDICTED: zinc-binding protein A33-like, partial [Python
cluster2365_comp11534_c0_seq2_Trinity.Amex.jaccPasa.fasta	22.625211056	58.3419971965	1.366603524	NA	NA	NA	NA	NA
comp28155_c0_seq1	54.6775933853	21.2152717078	-1.365846589	102349949	556951685	XP_005988034.1	FADS2	predicted: fatty acid desaturase 2 [latimeria chalumnae].
comp52700_c1_seq1	54.6775933853	21.2152717078	-1.365846589	NA	NA	NA	NA	NA
comp54209_c2_seq1	54.6775933853	21.2152717078	-1.365846589	102952529	591311457	XP_007082257.1	MTCH2	predicted: mitochondrial carrier homolog 2 [panthera tigris
comp56135_c0_seq8	505.2963802505	196.2412632975	-1.3645014187	102368720	557298028	XP_006031310.1	COL16A1	PREDICTED: collagen alpha-1(XVI) chain [Alligator sinensis].
comp25584_c0_seq1	55.6203105127	143.2030840279	1.3643788589	100029144	126314508	XP_001378972.1	HSPB1	PREDICTED: heat shock protein beta-1 [Monodelphis domestica].
comp47324_c1_seq1	237.5647160879	92.2864319291	-1.3641301164	100486063	512850500	XP_002942405.2	LOC100486063	PREDICTED: collagen alpha-6(VI) chain-like [Xenopus (Silurana)
comp54379_c0_seq1	103.6988840066	40.3090162449	-1.3632258889	NA	NA	NA	NA	NA
comp56109_c10_seq1	26.3960795653	67.8888694651	1.3628513892	NA	NA	NA	NA	NA
cluster4271_comp55347_c7_seq2_Trinity.Amex.jaccPasa.fasta	596.7399416018	232.3072252008	-1.3610683186	102935661	591359196	XP_007054579.1	LOC102935661	PREDICTED: uncharacterized protein LOC102935661 [Chelonia mydas].
comp38662_c1_seq1	49.0212906213	19.0937445371	-1.3603084055	NA	677444845	KFQ39501.1	NA	SH3 domain-binding protein 2 [Mesitornis unicolor].
comp55611_c1_seq1	73.531935932	28.6406168056	-1.3603084055	103063312	602629986	XP_007421912.1	LOC103063312	PREDICTED: collagen alpha-1(XXVIII) chain-like [Python bivittatus].
comp39655_c0_seq1	119.7250751713	46.6735977572	-1.3590467569	102567995	564251390	XP_006264750.1	CELSR1	PREDICTED: cadherin EGF LAG seven-pass G-type receptor 1 [Alligator
comp38360_c1_seq1	16.968908292	43.4913070011	1.3578333144	20665935	695560253	XP_009548142.1	GOR16	gmc oxidoreductase 16 [heterobasidion irregulare tc 32-1].
comp46257_c0_seq1	67.875633168	26.5190896348	-1.3558625005	395168	513183942	XP_004936051.1	FAT1	PREDICTED: protocadherin Fat 1 isoform X11 [Gallus gallus].
comp46298_c2_seq1	89.5581270966	35.0051983179	-1.3552551778	101951346	530621984	XP_005300610.1	KIF26B	PREDICTED: kinesin-like protein KIF26B isoform X2 [Chrysemys picta
cluster3216_comp48866_c0_seq2_Trinity.Amex.jaccPasa.fasta	20.7397768013	53.0381792696	1.3546308823	NA	NA	NA	NA	NA
comp47324_c2_seq1	86.7299757146	33.9444347325	-1.3533556448	NA	NA	NA	NA	NA
comp51947_c1_seq1	43.3649878573	16.9722173663	-1.3533556448	NA	NA	NA	NA	NA
comp55219_c4_seq1	65.047481786	25.4583260494	-1.3533556448	100158525	183985668	AAI66177.1	LOC100158525	LOC100158525 protein, partial [Xenopus (Silurana) tropicalis].
comp55751_c3_seq1	43.3649878573	16.9722173663	-1.3533556448	NA	NA	NA	NA	NA
comp54564_c4_seq1	62.219330404	24.397562464	-1.3506258521	NA	NA	NA	NA	NA
comp56417_c3_seq1	164.9754972833	64.7065787089	-1.3502674631	102358898	557013428	XP_006007252.1	LOC102358898	predicted: tata element modulatory factor-like [latimeria
cluster1634_comp44668_c0_seq1_Trinity.Amex.jaccPasa.fasta	416.6809702812	1061.8243489771	1.3495300107	100521423	545804539	XP_003480663.2	AK1	PREDICTED: adenylate kinase isoenzyme 1 isoform X2 [Sus scrofa].
comp12790_c0_seq1	32.0523823293	81.6787960752	1.3495300107	NA	NA	NA	NA	NA
comp52625_c0_seq1	82.016390078	208.9704263222	1.3493146348	NA	NA	NA	NA	NA
comp23407_c0_seq1	40.5368364753	15.9114537809	-1.3491678479	NA	NA	NA	NA	NA
comp41834_c0_seq1	81.0736729506	31.8229075618	-1.3491678479	NA	NA	NA	NA	NA
comp55908_c0_seq1	35.8232508387	91.2256683437	1.3485435525	NA	NA	NA	NA	NA
comp53932_c2_seq1	59.391179022	23.3367988786	-1.3476419937	NA	NA	NA	NA	NA
comp50450_c0_seq1	97.0998641153	38.1874890741	-1.3463692145	NA	465953724	EMP25521.1	NA	RING finger protein 39 [Chelonia mydas].
comp53496_c0_seq1	62.219330404	158.0537742234	1.3449807123	NA	NA	NA	NA	NA
comp51929_c1_seq1	98.98529837	251.4009697378	1.3447040424	102109596	543356347	XP_005522387.1	CDKN1C	predicted: cyclin-dependent kinase inhibitor 1c [pseudopodoces
comp11828_c0_seq1	37.7086850933	14.8506901955	-1.3443668616	101732997	512832010	XP_004913247.1	LOC101732997	PREDICTED: collagen alpha-1(VII) chain-like [Xenopus (Silurana)
comp23926_c0_seq1	94.2717127333	37.1267254887	-1.3443668616	NA	NA	NA	NA	NA
comp51943_c4_seq1	75.4173701866	29.701380391	-1.3443668616	100083243	620983855	XP_007659180.1	LOC100083243	PREDICTED: aryl hydrocarbon receptor-like isoform X2
comp56762_c14_seq1	37.7086850933	14.8506901955	-1.3443668616	104358797	701368995	XP_009962750.1	LOC104358797	predicted: fibulin-2-like, partial [tyto alba].
comp20696_c0_seq1	126.3240950626	49.8558885134	-1.3412940276	100381253	291622244	NP_001167603.1	APOC4	apolipoprotein c-iv precursor [sus scrofa].
comp51389_c2_seq1	180.0589713206	71.0711602212	-1.3411333264	NA	NA	NA	NA	NA
comp27337_c3_seq1	53.734876258	21.2152717078	-1.3407556081	102539426	560972850	XP_006208761.1	SIX5	predicted: homeobox protein six5, partial [vicugna pacos].
comp58619_c0_seq1	53.734876258	21.2152717078	-1.3407556081	NA	385654496	AFI61994.1	HOXB3B	Hox-B3b [Anguilla japonica].
comp49806_c0_seq1	18.8543425467	47.7343613426	1.3401313127	NA	NA	NA	NA	NA
comp53861_c0_seq1	22.625211056	57.2812336112	1.3401313127	NA	NA	NA	NA	NA
comp37805_c1_seq1	246.9918873613	97.590249856	-1.3396547343	101946404	530606347	XP_005294883.1	ALDH1A3	PREDICTED: aldehyde dehydrogenase family 1 member A3 [Chrysemys
comp52418_c6_seq1	69.7610674226	27.5798532202	-1.3388073363	100488852	512851937	XP_004915921.1	PPRC1	predicted: peroxisome proliferator-activated receptor gamma
comp55683_c10_seq1	69.7610674226	27.5798532202	-1.3388073363	102453486	558229804	XP_006138687.1	LOC102453486	PREDICTED: acetyl-CoA carboxylase-like isoform X2 [Pelodiscus
comp55429_c4_seq1	264.9035127806	669.3418223822	1.337276186	NA	NA	NA	NA	NA
comp46854_c1_seq1	50.906724876	20.1545081224	-1.3367536775	4816280	198472625	XP_001356010.2	DPSE\GA13604	ga13604 [drosophila pseudoobscura pseudoobscura].
comp51917_c3_seq1	66.9329160406	26.5190896348	-1.3356846185	100125119	512884491	XP_004920259.1	CAD	PREDICTED: CAD protein isoform X3 [Xenopus (Silurana) tropicalis].
comp51083_c1_seq1	27.3387966927	68.9496330505	1.3345931291	NA	NA	NA	NA	NA
comp53854_c3_seq1	98.98529837	39.2482526595	-1.3345858408	101646298	507621727	XP_004696880.1	F12	predicted: coagulation factor xii [echinops telfairi].
comp50694_c10_seq1	50.906724876	128.3523938324	1.3341820463	NA	NA	NA	NA	NA
comp58378_c0_seq1	23.5679281833	59.4027607819	1.3337050435	NA	NA	NA	NA	NA
comp50695_c0_seq1	43.3649878573	109.2586492953	1.3331448823	104352343	700435879	XP_009956961.1	ISM1	predicted: low quality protein: isthmin-1, partial [leptosomus
comp29980_c0_seq1	96.157146988	38.1874890741	-1.3322940293	NA	NA	NA	NA	NA
comp29980_c2_seq1	64.1047646586	25.4583260494	-1.3322940293	NA	NA	NA	NA	NA
comp45586_c4_seq1	96.157146988	38.1874890741	-1.3322940293	102566564	564235604	XP_006274719.1	PTK2B	PREDICTED: protein-tyrosine kinase 2-beta [Alligator
comp53858_c2_seq1	48.078573494	19.0937445371	-1.3322940293	NA	NA	NA	NA	NA
comp56509_c3_seq1	48.078573494	19.0937445371	-1.3322940293	NA	NA	NA	NA	NA
comp56598_c20_seq1	240.3928674699	95.4687226853	-1.3322940293	100021303	611987758	XP_003340159.2	TNN	PREDICTED: tenascin-N [Monodelphis domestica].
cluster2221_comp46806_c1_seq2_Trinity.Amex.jaccPasa.fasta	16.0261911647	40.3090162449	1.3306709834	102562270	564268651	XP_006273112.1	CADPS2	PREDICTED: calcium-dependent secretion activator 2 [Alligator
comp48626_c2_seq1	16.0261911647	40.3090162449	1.3306709834	NA	NA	NA	NA	NA
comp53222_c1_seq1	32.0523823293	80.6180324898	1.3306709834	NA	NA	NA	NA	NA
comp49794_c2_seq1	215.8822221593	85.9218504167	-1.329147474	102561631	564258151	XP_006268014.1	LOC102561631	PREDICTED: tumor necrosis factor alpha-induced protein 2-like
comp47180_c1_seq1	122.5532265533	48.795124928	-1.3285995458	102383897	557258312	XP_006014859.1	LOC102383897	PREDICTED: transmembrane protein 150A-like [Alligator sinensis].
comp44882_c0_seq1	45.250422112	18.0329809517	-1.3272933483	NA	NA	NA	NA	NA
comp55421_c0_seq1	90.500844224	36.0659619033	-1.3272933483	100124985	197246323	AAI68528.1	PCDH7	pcdh7 protein [Xenopus (Silurana) tropicalis].
comp23886_c0_seq1	20.7397768013	51.9774156842	1.3254845367	NA	NA	NA	NA	NA
comp53422_c2_seq1	20.7397768013	51.9774156842	1.3254845367	NA	NA	NA	NA	NA
comp54980_c10_seq1	20.7397768013	51.9774156842	1.3254845367	NA	NA	NA	NA	NA
comp54815_c1_seq1	162.1473459013	64.7065787089	-1.3253211059	100486655	512859819	XP_004916983.1	PRRC2A	proline-rich coiled-coil 2A [Source:Jamboree;Acc:XB-GENE-482976]
comp44018_c2_seq1	711.7514311365	1783.1435870435	1.3249774862	104305563	699689597	XP_009904723.1	LOC104305563	predicted: keratin, type ii cytoskeletal 75-like [picoides
cluster2416_comp26536_c0_seq2_Trinity.Amex.jaccPasa.fasta	29.2242309473	73.192687392	1.3245344576	NA	NA	NA	NA	NA
comp26043_c2_seq1	16.968908292	42.4305434157	1.3222094047	NA	NA	NA	NA	NA
comp46719_c2_seq1	42.42227073	16.9722173663	-1.3216467851	101950435	641774138	XP_008170669.1	DIS3L	PREDICTED: DIS3-like exonuclease 1 isoform X2 [Chrysemys picta
comp55724_c0_seq1	42.42227073	16.9722173663	-1.3216467851	102448675	558108847	XP_006111493.1	LOC102448675	predicted: uncharacterized protein loc102448675 [pelodiscus
cluster4850_comp52521_c12_seq1_Trinity.Amex.jaccPasa.fasta	111.2406210253	44.5520705865	-1.3201193154	NA	642105037	CDQ74322.1	NA	unnamed protein product [Oncorhynchus mykiss].
comp23036_c0_seq1	55.6203105127	22.2760352932	-1.3201193154	100491428	301604770	XP_002932031.1	LOC100491428	PREDICTED: uromodulin-like [Xenopus (Silurana) tropicalis].
comp56564_c2_seq1	55.6203105127	22.2760352932	-1.3201193154	NA	407031622	AFS68371.1	CLDN4	claudin 4 [Bufo japonicus].
comp50598_c1_seq1	68.8183502953	27.5798532202	-1.3191785295	102347914	557012798	XP_006006954.1	SMARCD3	PREDICTED: SWI/SNF-related matrix-associated actin-dependent
comp56787_c4_seq1	68.8183502953	27.5798532202	-1.3191785295	NA	NA	NA	NA	NA
comp56762_c15_seq1	57.5057447673	143.2030840279	1.3162845707	NA	NA	NA	NA	NA
comp45826_c0_seq1	52.7921591307	21.2152717078	-1.315220516	NA	NA	NA	NA	NA
comp48620_c5_seq1	39.594119348	15.9114537809	-1.315220516	104348020	700426016	XP_009951506.1	LOC104348020	PREDICTED: fibrillin-2, partial [Leptosomus discolor].
comp49065_c4_seq1	52.7921591307	21.2152717078	-1.315220516	NA	NA	NA	NA	NA
comp55387_c6_seq1	39.594119348	15.9114537809	-1.315220516	NA	NA	NA	NA	NA
comp26192_c0_seq1	889.9249682024	2211.6920755417	1.3133949302	101939387	530627773	XP_005303386.1	RCAN1	PREDICTED: calcipressin-1 isoform X1 [Chrysemys picta bellii].
comp26082_c0_seq1	22.625211056	56.2204700258	1.3131642651	100490748	301604455	XP_002931850.1		Uncharacterized protein [Source:UniProtKB/TrEMBL;Acc:F7D193]
comp53964_c3_seq1	22.625211056	56.2204700258	1.3131642651	NA	NA	NA	NA	NA
cluster531_comp13915_c0_seq2_Trinity.Amex.jaccPasa.fasta	27.3387966927	67.8888694651	1.3122253161	NA	NA	NA	NA	NA
comp50300_c0_seq1	89.5581270966	36.0659619033	-1.3121864559	NA	NA	NA	NA	NA
comp48819_c1_seq1	63.1620475313	25.4583260494	-1.3109203785	693251	113206134	NP_001038139.1	IL11RA	interleukin-11 receptor subunit alpha precursor [Gallus gallus].
comp23618_c0_seq1	50.906724876	126.2308666616	1.3101365724	NA	NA	NA	NA	NA
comp28168_c0_seq1	49.9640077487	20.1545081224	-1.3097866299	101817289	525008674	XP_005051979.1	FBN1	PREDICTED: fibrillin-1 [Ficedula albicollis].
comp53234_c0_seq1	86.7299757146	35.0051983179	-1.3089615255	NA	NA	NA	NA	NA
comp55920_c0_seq1	154.6056088826	382.9356543264	1.3085093335	NA	123718340	CAL30085.1	UBI-1	polyubiquitin [Globodera pallida].
comp11831_c0_seq1	36.765967966	14.8506901955	-1.3078409856	NA	NA	NA	NA	NA
comp11965_c0_seq1	36.765967966	14.8506901955	-1.3078409856	NA	NA	NA	NA	NA
comp38290_c2_seq1	36.765967966	14.8506901955	-1.3078409856	101395629	478488532	XP_004418652.1	LOC101395629	predicted: low quality protein: uncharacterized protein c2orf71
comp46841_c0_seq1	36.765967966	14.8506901955	-1.3078409856	NA	683470915	KFZ65124.1	NA	Complement component C7, partial [Caprimulgus carolinensis].
comp51740_c3_seq1	36.765967966	14.8506901955	-1.3078409856	NA	NA	NA	NA	NA
comp55279_c2_seq1	73.531935932	29.701380391	-1.3078409856	103612319	669272300	XP_008628172.1	SOSTDC1	PREDICTED: sclerostin domain-containing protein 1 [Corvus
comp56658_c6_seq1	36.765967966	14.8506901955	-1.3078409856	101161722	432855905	XP_004068331.1	LOC101161722	predicted: discoidin domain-containing receptor 2-like [oryzias
comp58282_c0_seq1	36.765967966	14.8506901955	-1.3078409856	NA	47209822	CAF93259.1	NA	unnamed protein product, partial [Tetraodon nigroviridis].
comp50110_c0_seq1	84.84454146	210.0311899076	1.307709835	102454613	558141270	XP_006118532.1	PRDM1	PREDICTED: PR domain zinc finger protein 1 isoform X11 [Pelodiscus
comp53466_c3_seq1	97.0998641153	39.2482526595	-1.3068408503	587493	115618032	XP_792312.2	LOC587493	predicted: uncharacterized protein loc587493 [strongylocentrotus
comp54259_c3_seq1	43.3649878573	107.1371221246	1.3048558379	102354908	557019457	XP_006010082.1	LOC102354908	predicted: lysine-specific demethylase 6b-like isoform x5
comp42601_c3_seq1	141.4075691	57.2812336112	-1.3037248771	101477469	499050515	XP_004575779.1	LOC101477469	predicted: inactive ubiquitin carboxyl-terminal hydrolase 54-like
comp46265_c6_seq1	70.70378455	28.6406168056	-1.3037248771	100127709	353523805	NP_001238804.1	PI4KA	phosphatidylinositol 4-kinase, catalytic, alpha [xenopus (silurana)
comp52625_c5_seq1	24.5106453107	60.4635243673	1.3026566072	NA	NA	NA	NA	NA
cluster1021_comp16492_c0_seq2_Trinity.Amex.jaccPasa.fasta	1273.610839027	516.5918660858	-1.301827686	101476310	498972238	XP_004547842.1	LOC101476310	PREDICTED: coagulation factor XI-like [Maylandia zebra].
comp48798_c1_seq1	19.797059674	48.795124928	1.3014508445	103911879	688578258	XP_009304577.1	LOC103911879	predicted: uncharacterized protein loc103911879 [danio rerio].
comp55084_c1_seq1	19.797059674	48.795124928	1.3014508445	NA	NA	NA	NA	NA
cluster557_comp33079_c1_seq1_Trinity.Amex.jaccPasa.fasta	57.5057447673	23.3367988786	-1.3010994077	NA	NA	NA	NA	NA
comp44434_c0_seq1	57.5057447673	23.3367988786	-1.3010994077	102943142	591383917	XP_007066417.1	ASCC3	PREDICTED: LOW QUALITY PROTEIN: activating signal cointegrator 1
comp56506_c1_seq1	69.7610674226	171.8437008335	1.3006029485	102382730	557282838	XP_006024313.1	TXNRD1	PREDICTED: LOW QUALITY PROTEIN: thioredoxin reductase 1,
cluster1696_comp51613_c0_seq1_Trinity.Amex.jaccPasa.fasta	180.0589713206	443.3991786937	1.3001366153	102948399	591354875	XP_007071748.1	FOSL2	PREDICTED: fos-related antigen 2 [Chelonia mydas].
cluster4943_comp52758_c0_seq3_Trinity.Amex.jaccPasa.fasta	15.0834740373	37.1267254887	1.2994893282	NA	43429892	AAS46613.1	NA	pancrin [Rattus norvegicus].
comp52990_c0_seq1	67.875633168	27.5798532202	-1.2992789721	NA	NA	NA	NA	NA
comp52593_c2_seq1	180.0589713206	73.192687392	-1.29869806	NA	NA	NA	NA	NA
comp44061_c3_seq1	78.2455215686	31.8229075618	-1.2979425245	NA	NA	NA	NA	NA
comp48028_c1_seq1	44.3077049847	18.0329809517	-1.2969196992	100557740	637269825	XP_008103062.1	ADAMTS2	PREDICTED: A disintegrin and metalloproteinase with thrombospondin
comp51704_c0_seq1	44.3077049847	18.0329809517	-1.2969196992	NA	679245880	KFW97177.1	NA	Nucleolar complex protein 3, partial [Phalacrocorax carbo].
comp55611_c2_seq1	44.3077049847	18.0329809517	-1.2969196992	103898391	686601324	XP_009276938.1	LOC103898391	predicted: collagen alpha-1(xxviii) chain-like [aptenodytes
comp10536_c0_seq1	20.7397768013	50.9166520988	1.2957371933	NA	NA	NA	NA	NA
comp49760_c1_seq1	54.6775933853	22.2760352932	-1.2954572611	NA	NA	NA	NA	NA
comp52181_c0_seq1	54.6775933853	22.2760352932	-1.2954572611	NA	521020961	EPQ02749.1	NA	Pre-mRNA-processing-splicing factor 8 [Myotis brandtii].
comp43799_c2_seq1	98.98529837	242.9148610547	1.2951645816	NA	NA	NA	NA	NA
comp55429_c0_seq1	36.765967966	90.1649047583	1.2941950285	NA	NA	NA	NA	NA
comp55933_c0_seq1	279.0442696906	683.1317489923	1.2916698237	NA	678215958	KFV82937.1	NA	Heterochromatin-associated protein MENT [Struthio camelus
comp55840_c5_seq1	21.6824939287	53.0381792696	1.2905005449	NA	NA	NA	NA	NA
cluster3249_comp56735_c0_seq1_Trinity.Amex.jaccPasa.fasta	217.7676564139	89.1041411729	-1.2892253074	NA	NA	NA	NA	NA
comp19020_c0_seq1	41.4795536027	16.9722173663	-1.2892253074	101933358	641799585	XP_008162750.1	PVRL1	predicted: poliovirus receptor-related protein 1 isoform x3
comp46801_c2_seq1	41.4795536027	16.9722173663	-1.2892253074	104137808	697439658	XP_009663429.1	FARP2	predicted: ferm, rhogef and pleckstrin domain-containing protein 2
comp48469_c3_seq1	62.219330404	25.4583260494	-1.2892253074	101948058	530624886	XP_005301992.1	ITGA3	PREDICTED: integrin alpha-3 isoform X2 [Chrysemys picta bellii].
comp59292_c0_seq1	41.4795536027	16.9722173663	-1.2892253074	NA	NA	NA	NA	NA
comp25644_c0_seq1	16.968908292	41.3697798303	1.2856835286	NA	NA	NA	NA	NA
comp25802_c2_seq1	16.968908292	41.3697798303	1.2856835286	101883013	528473102	XP_005163772.1	LOC101883013	predicted: uncharacterized protein loc101883013 [danio rerio].
comp26421_c0_seq1	16.968908292	41.3697798303	1.2856835286	NA	NA	NA	NA	NA
comp39886_c0_seq1	22.625211056	55.1597064404	1.2856835286	NA	NA	NA	NA	NA
comp44931_c2_seq1	39.594119348	96.5294862706	1.2856835286	NA	NA	NA	NA	NA
comp53422_c5_seq1	22.625211056	55.1597064404	1.2856835286	NA	NA	NA	NA	NA
cluster3074_comp56732_c2_seq2_Trinity.Amex.jaccPasa.fasta	191.3715768486	78.496505319	-1.2856762403	NA	NA	NA	NA	NA
comp26412_c2_seq1	209.2832022679	85.9218504167	-1.2843595523	549123	62858539	NP_001016369.1	RHOF	RAS HOMOLOG GENE FAMILY, MEMBER F (IN FILOPODIA) [SOURCE:JAMBOREE;ACC:XB-GENE-920536]
comp53910_c3_seq1	69.7610674226	28.6406168056	-1.2843595523	103281511	637367625	XP_008121428.1	LOC103281511	PREDICTED: zinc finger protein 418-like [Anolis carolinensis].
comp51217_c1_seq1	59.391179022	24.397562464	-1.2835116562	104391100	701411458	XP_009998627.1	IGF2BP1	PREDICTED: insulin-like growth factor 2 mRNA-binding protein 1,
cluster1343_comp50126_c1_seq2_Trinity.Amex.jaccPasa.fasta	583.5419018192	239.7325702985	-1.2834103256	NA	NA	NA	NA	NA
comp50302_c9_seq1	157.4337602646	64.7065787089	-1.2827606437	NA	NA	NA	NA	NA
comp45974_c2_seq1	98.0425812426	40.3090162449	-1.2823058935	NA	NA	NA	NA	NA
comp51258_c5_seq1	49.0212906213	20.1545081224	-1.2823058935	100037146	148235225	NP_001091319.1	PFKP	phosphofructokinase, platelet [Xenopus laevis].
comp58193_c0_seq1	105.5843182613	256.7047876648	1.2817146264	NA	NA	NA	NA	NA
comp44844_c0_seq2	41.4795536027	100.7725406122	1.2806303009	NA	NA	NA	NA	NA
comp26048_c0_seq1	38.6514022207	15.9114537809	-1.2804550978	102449882	558210335	XP_006133541.1	ACOT11	PREDICTED: acyl-coenzyme A thioesterase 11 [Pelodiscus sinensis].
comp48333_c2_seq1	38.6514022207	15.9114537809	-1.2804550978	NA	NA	NA	NA	NA
comp49129_c0_seq1	77.3028044413	31.8229075618	-1.2804550978	102568380	564251059	XP_006264591.1	TACC2	PREDICTED: transforming acidic coiled-coil-containing protein 2,
comp51704_c6_seq1	77.3028044413	31.8229075618	-1.2804550978	NA	NA	NA	NA	NA
comp56153_c0_seq1	38.6514022207	15.9114537809	-1.2804550978	NA	NA	NA	NA	NA
comp7974_c0_seq1	38.6514022207	15.9114537809	-1.2804550978	102767324	584048710	XP_006769100.1	ZNF382	PREDICTED: zinc finger protein 382-like isoform X5 [Myotis
comp44266_c0_seq1	292.2423094732	709.6508386271	1.2799443066	101944483	530633060	XP_005303584.1	CALHM1	PREDICTED: calcium homeostasis modulator protein 1 [Chrysemys picta
comp50420_c1_seq1	66.9329160406	27.5798532202	-1.2791010902	NA	NA	NA	NA	NA
comp51227_c5_seq1	66.9329160406	27.5798532202	-1.2791010902	101644895	507654430	XP_004704832.1	GAN	predicted: gigaxonin [echinops telfairi].
comp43873_c2_seq1	60.3338961493	146.3853747841	1.278730768	100494753	512852187	XP_002936908.2	LOC100494753	predicted: multidrug resistance protein 1-like [xenopus (silurana)
comp12392_c1_seq1	56.56302764	23.3367988786	-1.2772526658	104140818	697468773	XP_009668104.1	FNDC7	PREDICTED: fibronectin type III domain-containing protein 7
comp12883_c0_seq1	113.12605528	46.6735977572	-1.2772526658	NA	NA	NA	NA	NA
cluster2880_comp55053_c2_seq1_Trinity.Amex.jaccPasa.fasta	24.5106453107	59.4027607819	1.2771215151	NA	NA	NA	NA	NA
comp11501_c0_seq1	24.5106453107	59.4027607819	1.2771215151	NA	NA	NA	NA	NA
comp56787_c3_seq1	205.5123337586	84.8610868313	-1.2760499187	100078915	149640244	XP_001509915.1	CRISPLD2	PREDICTED: cysteine-rich secretory protein LCCL domain-containing 2
comp54633_c1_seq1	213.0540707773	88.0433775875	-1.2749332199	NA	NA	NA	NA	NA
comp55823_c0_seq1	106.5270353886	257.7655512502	1.2748398524	NA	NA	NA	NA	NA
comp54281_c5_seq1	46.1931392393	19.0937445371	-1.2745785315	102183222	548531041	XP_005700780.1	FAM155B	predicted: transmembrane protein fam155b [capra hircus].
comp45467_c0_seq1	18.8543425467	45.6128341718	1.274542971	NA	NA	NA	NA	NA
comp25789_c1_seq1	266.7889470353	110.3194128807	-1.2740122135	103138525	617402458	XP_007552802.1	FBN3	PREDICTED: fibrillin-3 [Poecilia formosa].
comp49771_c1_seq1	64.1047646586	26.5190896348	-1.2734003403	549663	62858153	NP_001016909.1	MCM10	protein MCM10 homolog [Xenopus (Silurana) tropicalis].
comp56088_c1_seq1	64.1047646586	26.5190896348	-1.2734003403	100728221	514455606	XP_005002473.1	ORMDL3	PREDICTED: ORM1-like protein 3 isoform X2 [Cavia porcellus].
comp40716_c1_seq1	25.453362438	61.5242879527	1.2732998042	NA	NA	NA	NA	NA
comp13467_c0_seq1	35.8232508387	14.8506901955	-1.2703662802	NA	NA	NA	NA	NA
comp45614_c0_seq1	35.8232508387	14.8506901955	-1.2703662802	101718485	512813796	XP_004877617.1	MEGF11	predicted: multiple epidermal growth factor-like domains protein 11
comp47102_c0_seq1	35.8232508387	14.8506901955	-1.2703662802	NA	NA	NA	NA	NA
comp48159_c3_seq1	35.8232508387	14.8506901955	-1.2703662802	104396604	701433498	XP_010004763.1	UBR5	PREDICTED: E3 ubiquitin-protein ligase UBR5 [Chaetura pelagica].
comp50450_c1_seq1	53.734876258	22.2760352932	-1.2703662802	NA	NA	NA	NA	NA
comp56452_c10_seq1	35.8232508387	14.8506901955	-1.2703662802	102459549	558147679	XP_006119943.1	PID1	PREDICTED: PTB-containing, cubilin and LRP1-interacting protein
comp56607_c2_seq1	35.8232508387	14.8506901955	-1.2703662802	NA	NA	NA	NA	NA
comp56623_c2_seq1	411.9673846445	992.8747159267	1.2690815613	102569077	564249361	XP_006263758.1	DNAJB9	PREDICTED: dnaJ homolog subfamily B member 9 [Alligator
comp56417_c2_seq1	79.188238696	32.8836711471	-1.2679148012	NA	NA	NA	NA	NA
comp52110_c0_seq1	47.1358563667	113.5017036369	1.2678171078	NA	NA	NA	NA	NA
comp44033_c3_seq1	140.4648519726	58.3419971965	-1.2676024957	101733365	512886016	XP_004920447.1	LOXL3	lysyl oxidase-like 3 [Source:Jamboree;Acc:XB-GENE-5825439]
comp15473_c0_seq1	81.0736729506	195.1804997121	1.2675035126	104283527	699649485	XP_009880014.1	MOSPD1	PREDICTED: motile sperm domain-containing protein 1 isoform X2
comp43873_c1_seq1	67.875633168	163.3575921503	1.2670678505	100494753	512852187	XP_002936908.2	LOC100494753	PREDICTED: multidrug resistance protein 1-like [Xenopus (Silurana)
cluster2672_comp56040_c1_seq4_Trinity.Amex.jaccPasa.fasta	43.3649878573	18.0329809517	-1.2658928036	NA	NA	NA	NA	NA
comp19740_c0_seq1	43.3649878573	18.0329809517	-1.2658928036	NA	NA	NA	NA	NA
comp21150_c0_seq1	43.3649878573	18.0329809517	-1.2658928036	100157364	545855015	XP_005656903.1	C11H13ORF30	PREDICTED: uncharacterized protein LOC100157364 isoform X1 [Sus
comp38555_c1_seq1	43.3649878573	18.0329809517	-1.2658928036	100015020	612039152	XP_007499125.1	TNRC6A	PREDICTED: trinucleotide repeat-containing gene 6A protein isoform
comp41350_c1_seq1	43.3649878573	18.0329809517	-1.2658928036	NA	NA	NA	NA	NA
comp46257_c6_seq1	130.094963572	54.098942855	-1.2658928036	NA	677419440	KFQ23932.1	NA	Protocadherin Fat 1, partial [Merops nubicus].
comp49374_c3_seq1	86.7299757146	36.0659619033	-1.2658928036	NA	NA	NA	NA	NA
comp50986_c2_seq1	43.3649878573	18.0329809517	-1.2658928036	102349434	557028121	XP_006014106.1	LOC102349434	predicted: zinc-binding protein a33-like [latimeria chalumnae].
comp56459_c5_seq1	43.3649878573	18.0329809517	-1.2658928036	102080709	542203788	XP_005475683.1	LOC102080709	predicted: rna-directed dna polymerase from mobile element
comp56786_c1_seq1	43.3649878573	18.0329809517	-1.2658928036	101733709	512844392	XP_004914892.1	LOC101733709	predicted: uncharacterized protein loc101733709 [xenopus (silurana)
comp26501_c4_seq1	28.28151382	67.8888694651	1.2633157156	NA	NA	NA	NA	NA
comp37313_c2_seq1	50.906724876	21.2152717078	-1.2627530961	102564441	564260818	XP_006269313.1	CASKIN2	PREDICTED: caskin-2 [Alligator mississippiensis].
comp39905_c0_seq1	50.906724876	21.2152717078	-1.2627530961	NA	NA	NA	NA	NA
comp49033_c5_seq1	50.906724876	21.2152717078	-1.2627530961	NA	NA	NA	NA	NA
comp54956_c11_seq1	50.906724876	21.2152717078	-1.2627530961	101732547	512868634	XP_004918113.1
comp51627_c4_seq1	43.3649878573	103.9548313684	1.2613541993	NA	NA	NA	NA	NA
comp39423_c3_seq1	58.4484618946	24.397562464	-1.2604280431	NA	NA	NA	NA	NA
comp56374_c2_seq1	103.6988840066	248.2186789817	1.2592113173	104330147	700373881	XP_009933628.1	ABCA1	PREDICTED: ATP-binding cassette sub-family A member 1 [Opisthocomus
comp37429_c0_seq1	65.9901989133	27.5798532202	-1.2586369876	101434193	488509173	XP_004446778.1	TMCC3	PREDICTED: transmembrane and coiled-coil domains protein 3 isoform
comp45635_c2_seq1	65.9901989133	27.5798532202	-1.2586369876	NA	465953587	EMP25449.1	NA	T-lymphoma invasion and metastasis-inducing protein 1 [Chelonia
comp47042_c2_seq1	65.9901989133	27.5798532202	-1.2586369876	NA	NA	NA	NA	NA
comp53013_c1_seq1	131.9803978266	55.1597064404	-1.2586369876	101564648	507685330	XP_004640500.1	NUP214	PREDICTED: nuclear pore complex protein Nup214 isoform X1 [Octodon
comp46652_c3_seq1	89.5581270966	214.2742442491	1.2585621856	102830711	586494456	XP_006877672.1	LOC102830711	predicted: olfactory receptor 10ag1-like [chrysochloris asiatica].
comp54980_c6_seq1	22.625211056	54.098942855	1.2576691525	NA	NA	NA	NA	NA
comp26004_c0_seq1	40.5368364753	16.9722173663	-1.2560584435	NA	NA	NA	NA	NA
comp38648_c0_seq1	40.5368364753	16.9722173663	-1.2560584435	102357832	557020115	XP_006010390.1	ENKUR	PREDICTED: enkurin, partial [Latimeria chalumnae].
comp51796_c3_seq1	40.5368364753	16.9722173663	-1.2560584435	100555324	637265310	XP_008102198.1	TIMELESS	PREDICTED: protein timeless homolog isoform X2 [Anolis
comp59951_c0_seq1	40.5368364753	16.9722173663	-1.2560584435	NA	NA	NA	NA	NA
comp53422_c1_seq1	185.7152740846	443.3991786937	1.2555136238	NA	NA	NA	NA	NA
comp56773_c4_seq1	131.9803978266	315.0467848613	1.2552424151	NA	NA	NA	NA	NA
comp19187_c1_seq1	48.078573494	20.1545081224	-1.2542915173	100932906	395542981	XP_003773401.1	GPR125	PREDICTED: probable G-protein coupled receptor 125 [Sarcophilus
comp48946_c3_seq1	48.078573494	20.1545081224	-1.2542915173	101936358	530608584	XP_005295951.1	FAT2	PREDICTED: protocadherin Fat 2 [Chrysemys picta bellii].
comp52064_c8_seq1	48.078573494	20.1545081224	-1.2542915173	NA	NA	NA	NA	NA
comp53164_c2_seq1	48.078573494	20.1545081224	-1.2542915173	100078761	620975515	XP_007667876.1	PHF8	PREDICTED: histone lysine demethylase PHF8 isoform X1
comp58642_c0_seq1	48.078573494	20.1545081224	-1.2542915173	102558101	564260760	XP_006269285.1	RHBDF2	PREDICTED: inactive rhomboid protein 2 [Alligator
comp26189_c1_seq1	23.5679281833	56.2204700258	1.254270576	NA	NA	NA	NA	NA
comp26307_c1_seq1	23.5679281833	56.2204700258	1.254270576	101214008	449451475	XP_004143487.1	LOC101214008	predicted: uncharacterized protein loc101214008 [cucumis sativus].
comp50694_c11_seq1	23.5679281833	56.2204700258	1.254270576	NA	NA	NA	NA	NA
comp52201_c3_seq1	55.6203105127	23.3367988786	-1.2530051195	102940047	591354791	XP_007071706.1	LTBP1	PREDICTED: LOW QUALITY PROTEIN: latent-transforming growth factor
comp25765_c2_seq1	63.1620475313	26.5190896348	-1.2520266895	NA	NA	NA	NA	NA
comp41139_c2_seq1	56.56302764	134.7169753447	1.2520004024	NA	NA	NA	NA	NA
comp43952_c0_seq1	81.0736729506	193.0589725413	1.2517361967	NA	NA	NA	NA	NA
comp56756_c6_seq1	100.8707326246	42.4305434157	-1.2493325803	101934606	641764822	XP_008167497.1	LAMC3	PREDICTED: laminin subunit gamma-3 [Chrysemys picta bellii].
comp45291_c3_seq1	83.9018243326	199.4235540536	1.2490617319	NA	NA	NA	NA	NA
comp45576_c0_seq1	16.968908292	40.3090162449	1.2482088232	103210049	634827597	XP_007954165.1	GAS2	PREDICTED: growth arrest-specific protein 2 [Orycteropus afer
comp56417_c1_seq1	146.1211547366	61.5242879527	-1.2479370989	102358898	557013428	XP_006007252.1	LOC102358898	PREDICTED: TATA element modulatory factor-like [Latimeria
comp49494_c0_seq1	176.2881028113	74.2534509774	-1.2474051317	100491835	512865726	XP_004917715.1	RIF1	predicted: telomere-associated protein rif1 isoform x3 [xenopus
comp16054_c0_seq1	43.3649878573	102.894067783	1.2465571973	NA	NA	NA	NA	NA
cluster2726_comp56032_c7_seq9_Trinity.Amex.jaccPasa.fasta	461.9313923932	1095.7687837097	1.2461929111	NA	NA	NA	NA	NA
cluster5020_comp10382_c0_seq1_Trinity.Amex.jaccPasa.fasta	60.3338961493	25.4583260494	-1.2448311881	102939387	591385217	XP_007067056.1	SORL1	PREDICTED: sortilin-related receptor [Chelonia mydas].
comp24532_c0_seq1	37.7086850933	15.9114537809	-1.2448311881	103741968	674068257	XP_008841152.1	ILDR1	predicted: immunoglobulin-like domain-containing receptor 1 isoform
comp48000_c1_seq2	45.250422112	19.0937445371	-1.2448311881	NA	NA	NA	NA	NA
comp50651_c0_seq1	45.250422112	19.0937445371	-1.2448311881	NA	317419141	CBN81178.1	POL	pol polyprotein [dicentrarchus labrax].
comp50894_c1_seq1	75.4173701866	31.8229075618	-1.2448311881	100145755	187607171	NP_001120598.1	CGN	cingulin [Xenopus (Silurana) tropicalis].
comp51704_c2_seq1	105.5843182613	44.5520705865	-1.2448311881	NA	30995495	AAD33928.2	NHE1	sodium proton exchanger NHE1 [Amphiuma tridactylum].
comp52521_c1_seq1	37.7086850933	15.9114537809	-1.2448311881	103174805	632940866	XP_007885547.1	LOC103174805	PREDICTED: uncharacterized protein LOC103174805 [Callorhinchus
comp53756_c4_seq1	52.7921591307	22.2760352932	-1.2448311881	NA	NA	NA	NA	NA
comp54231_c2_seq1	45.250422112	19.0937445371	-1.2448311881	100124801	156717408	NP_001096244.1	LOC100124801	uncharacterized protein loc100124801 [xenopus (silurana)
comp56607_c4_seq1	45.250422112	19.0937445371	-1.2448311881	NA	NA	NA	NA	NA
comp58781_c0_seq1	45.250422112	19.0937445371	-1.2448311881	102386219	557326153	XP_006036066.1	CHST6	PREDICTED: carbohydrate sulfotransferase 6 [Alligator sinensis].
cluster1655_comp44004_c0_seq2_Trinity.Amex.jaccPasa.fasta	169.68908292	402.0293988635	1.244407253	NA	NA	NA	NA	NA
cluster3782_comp37487_c1_seq2_Trinity.Amex.jaccPasa.fasta	17.9116254193	42.4305434157	1.2442068927	100190914	296491529	DAA33574.1	PRDM9	TPA: PR domain containing 9 [Bos taurus].
comp21857_c0_seq1	17.9116254193	42.4305434157	1.2442068927	102799426	584002443	XP_006796241.1	LOC102799426	predicted: sericin 1-like isoform x2 [neolamprologus brichardi].
comp23952_c0_seq1	17.9116254193	42.4305434157	1.2442068927	NA	NA	NA	NA	NA
comp25344_c0_seq1	17.9116254193	42.4305434157	1.2442068927	NA	NA	NA	NA	NA
comp37572_c0_seq1	17.9116254193	42.4305434157	1.2442068927	102573202	564234513	XP_006274194.1	RGMB	PREDICTED: RGM domain family member B [Alligator mississippiensis].
cluster1713_comp53545_c1_seq2_Trinity.Amex.jaccPasa.fasta	919.1491991497	388.2394722534	-1.2433522591	101938096	530593855	XP_005290524.1	ITGA6	PREDICTED: integrin alpha-6 isoform X3 [Chrysemys picta bellii].
comp49105_c0_seq1	155.54832601	65.7673422943	-1.2419195927	NA	NA	NA	NA	NA
cluster196_comp56435_c0_seq7_Trinity.Amex.jaccPasa.fasta	110.297903898	46.6735977572	-1.2407267897	NA	657834356	WP_029550480.1	NA	hypothetical protein, partial [Staphylococcus aureus].
comp25854_c0_seq1	18.8543425467	44.5520705865	1.2405956391	NA	NA	NA	NA	NA
comp49345_c3_seq1	18.8543425467	44.5520705865	1.2405956391	NA	NA	NA	NA	NA
comp44647_c1_seq1	57.5057447673	135.7777389301	1.2394689736	NA	NA	NA	NA	NA
comp11739_c0_seq1	48.078573494	113.5017036369	1.2392479556	101948170	530581770	XP_005284744.1	CHAC1	PREDICTED: cation transport regulator-like protein 1 [Chrysemys
comp51184_c1_seq1	80.1309558233	33.9444347325	-1.2391846249	104074712	697023136	XP_009573220.1	LOC104074712	PREDICTED: voltage-dependent T-type calcium channel subunit
comp52655_c7_seq1	65.047481786	27.5798532202	-1.2378784274	NA	NA	NA	NA	NA
comp43527_c0_seq1	19.797059674	46.6735977572	1.2373205071	NA	NA	NA	NA	NA
comp46004_c0_seq1	19.797059674	46.6735977572	1.2373205071	103558859	664745943	XP_008530314.1	DYRK1B	predicted: dual specificity tyrosine-phosphorylation-regulated
cluster835_comp56564_c1_seq2_Trinity.Amex.jaccPasa.fasta	99.9280154973	42.4305434157	-1.2357860485	102948104	591359285	XP_007054623.1	LOC102948104	PREDICTED: claudin-3-like [Chelonia mydas].
comp35295_c0_seq1	49.9640077487	21.2152717078	-1.2357860485	100893437	390368332	XP_003731432.1	LOC100893437	predicted: uncharacterized protein k02a2.6-like, partial
comp36146_c1_seq1	49.9640077487	21.2152717078	-1.2357860485	NA	NA	NA	NA	NA
comp56065_c3_seq1	49.9640077487	21.2152717078	-1.2357860485	NA	NA	NA	NA	NA
comp56709_c3_seq1	49.9640077487	21.2152717078	-1.2357860485	NA	NA	NA	NA	NA
cluster4817_comp52952_c5_seq1_Trinity.Amex.jaccPasa.fasta	821.1066179071	348.9912195939	-1.2343788237	100494697	512858291	XP_004916770.1	TNC	PREDICTED: tenascin isoform X4 [Xenopus (Silurana) tropicalis].
comp52845_c2_seq1	42.42227073	18.0329809517	-1.2341839439	NA	NA	NA	NA	NA
comp54281_c2_seq1	84.84454146	36.0659619033	-1.2341839439	NA	NA	NA	NA	NA
comp52937_c1_seq1	77.3028044413	32.8836711471	-1.233149383	100496094	512810892	XP_002931781.2	LOC100496094	predicted: aminopeptidase q-like [xenopus (silurana) tropicalis].
comp51929_c0_seq1	32.0523823293	75.3142145628	1.2324905895	NA	NA	NA	NA	NA
comp29283_c3_seq1	34.8805337113	14.8506901955	-1.2318921324	NA	NA	NA	NA	NA
comp45807_c1_seq1	34.8805337113	14.8506901955	-1.2318921324	102796214	583975886	XP_006783312.1	LOC102796214	PREDICTED: intermediate filament family orphan 2-like isoform X2
comp49745_c1_seq1	34.8805337113	14.8506901955	-1.2318921324	100026810	612018489	XP_001377301.3	LOC100026810	predicted: cytochrome p450 27c1-like isoform x1 [monodelphis
comp51501_c5_seq1	34.8805337113	14.8506901955	-1.2318921324	NA	NA	NA	NA	NA
comp52418_c3_seq1	34.8805337113	14.8506901955	-1.2318921324	NA	NA	NA	NA	NA
comp55821_c2_seq1	34.8805337113	14.8506901955	-1.2318921324	NA	NA	NA	NA	NA
comp56153_c10_seq1	34.8805337113	14.8506901955	-1.2318921324	NA	NA	NA	NA	NA
comp56600_c5_seq1	34.8805337113	14.8506901955	-1.2318921324	NA	NA	NA	NA	NA
comp26349_c1_seq1	21.6824939287	50.9166520988	1.2316068559	NA	NA	NA	NA	NA
cluster402_comp54140_c0_seq1_Trinity.Amex.jaccPasa.fasta	62.219330404	26.5190896348	-1.2303316184	NA	NA	NA	NA	NA
comp37195_c1_seq1	55.6203105127	130.4739210032	1.2300777672	100888207	390366701	XP_003731095.1	LOC100888207	PREDICTED: uncharacterized protein K02A2.6-like [Strongylocentrotus
comp46454_c0_seq1	89.5581270966	210.0311899076	1.229707323	550021	197246207	AAI68792.1	PLA2G7	pla2g7 protein, partial [xenopus (silurana) tropicalis].
comp37300_c0_seq1	370.4878310419	158.0537742234	-1.2290106706	NA	NA	NA	NA	NA
comp23715_c1_seq1	54.6775933853	23.3367988786	-1.2283430653	NA	NA	NA	NA	NA
comp52358_c3_seq3	23.5679281833	55.1597064404	1.2267898396	NA	NA	NA	NA	NA
comp48184_c5_seq1	47.1358563667	20.1545081224	-1.2257223651	103055193	602633650	XP_007423702.1	PKN2	PREDICTED: serine/threonine-protein kinase N2 isoform X2 [Python
comp49923_c2_seq1	47.1358563667	20.1545081224	-1.2257223651	9589278	302684663	XP_003032012.1	NA	hypothetical protein SCHCODRAFT_108660, partial [Schizophyllum
comp50444_c0_seq1	94.2717127333	40.3090162449	-1.2257223651	NA	NA	NA	NA	NA
comp46652_c0_seq1	108.4124696433	253.5224969086	1.2255830682	NA	NA	NA	NA	NA
cluster2027_comp55287_c0_seq2_Trinity.Amex.jaccPasa.fasta	66.9329160406	28.6406168056	-1.2246533061	NA	NA	NA	NA	NA
comp29168_c1_seq1	66.9329160406	28.6406168056	-1.2246533061	NA	NA	NA	NA	NA
cluster4446_comp44551_c0_seq3_Trinity.Amex.jaccPasa.fasta	86.7299757146	202.6058448098	1.2240731832	NA	NA	NA	NA	NA
comp51323_c0_seq1	86.7299757146	37.1267254887	-1.2240726279	102416054	594046783	XP_006047826.1	CHD7	predicted: chromodomain-helicase-dna-binding protein 7 isoform x3
comp24393_c0_seq1	25.453362438	59.4027607819	1.2226737311	6579651	195122066	XP_002005533.1	DMOJ\GI20517	gi20517 [drosophila mojavensis].
comp39323_c0_seq1	39.594119348	16.9722173663	-1.2221111116	102426739	558174923	XP_006099923.1	LOC102426739	predicted: uncharacterized protein c2orf16 homolog [myotis
comp46710_c5_seq1	178.1735370659	76.3749781482	-1.2221111116	NA	NA	NA	NA	NA
comp47121_c0_seq1	39.594119348	16.9722173663	-1.2221111116	NA	NA	NA	NA	NA
comp48036_c4_seq1	39.594119348	16.9722173663	-1.2221111116	101878262	527244617	XP_005140652.1	SIPA1L3	PREDICTED: signal-induced proliferation-associated 1-like protein
comp52745_c1_seq1	39.594119348	16.9722173663	-1.2221111116	100560727	637337979	XP_008115918.1	PRPF40A	predicted: pre-mrna-processing factor 40 homolog a [anolis
comp26584_c3_seq1	71.6465016773	30.7621439764	-1.2197402071	NA	NA	NA	NA	NA
comp53444_c1_seq1	71.6465016773	30.7621439764	-1.2197402071	102561357	564239552	XP_006276625.1	EPB41L1	PREDICTED: band 4.1-like protein 1 [Alligator mississippiensis].
cluster3974_comp56790_c0_seq3_Trinity.Amex.jaccPasa.fasta	7711.4261015844	3311.703913593	-1.2194239946	NA	642098773	CDQ77927.1	NA	unnamed protein product [Oncorhynchus mykiss].
comp17447_c1_seq1	51.8494420033	22.2760352932	-1.2188359795	102929850	591348239	XP_007068739.1	CADPS2	PREDICTED: calcium-dependent secretion activator 2 [Chelonia
comp28578_c0_seq1	96.157146988	41.3697798303	-1.2168168119	102453547	558215170	XP_006134569.1	LOC102453547	PREDICTED: aminopeptidase Q-like [Pelodiscus sinensis].
comp44143_c4_seq1	72.5892188046	168.6614100773	1.2163027258	NA	NA	NA	NA	NA
cluster1774_comp48980_c2_seq2_Trinity.Amex.jaccPasa.fasta	44.3077049847	19.0937445371	-1.214457539	101935234	641791525	XP_008177279.1	KIRREL	PREDICTED: kin of IRRE-like protein 1 [Chrysemys picta bellii].
comp37805_c4_seq1	44.3077049847	19.0937445371	-1.214457539	103545256	664781728	XP_008510179.1	LOC103545256	predicted: keratin-associated protein 5-1-like isoform x4 [equus
comp48701_c0_seq1	44.3077049847	19.0937445371	-1.214457539	NA	NA	NA	NA	NA
comp54781_c3_seq1	121.610509426	282.1631137142	1.2142614913	NA	NA	NA	NA	NA
comp49680_c1_seq1	56.56302764	24.397562464	-1.2131223283	102692762	573894620	XP_006635059.1	LOC102692762	PREDICTED: delta(24)-sterol reductase-like [Lepisosteus oculatus].
comp47871_c3_seq1	16.0261911647	37.1267254887	1.2120264869	102930282	591379214	XP_007064155.1	RAI14	predicted: ankycorbin [chelonia mydas].
comp26092_c0_seq1	93.328995606	40.3090162449	-1.2112227954	NA	NA	NA	NA	NA
comp50428_c5_seq1	93.328995606	40.3090162449	-1.2112227954	NA	NA	NA	NA	NA
comp13104_c0_seq1	16.968908292	39.2482526595	1.2097346754	NA	NA	NA	NA	NA
comp36638_c2_seq1	33.937816584	78.496505319	1.2097346754	101734305	512816386	XP_004911250.1	EFHA2	EF-hand domain family, member A2 [Source:Jamboree;Acc:XB-GENE-959526]
comp40654_c0_seq1	16.968908292	39.2482526595	1.2097346754	NA	NA	NA	NA	NA
comp49403_c1_seq1	16.968908292	39.2482526595	1.2097346754	NA	NA	NA	NA	NA
comp53536_c2_seq1	16.968908292	39.2482526595	1.2097346754	NA	NA	NA	NA	NA
comp45156_c0_seq1	49.0212906213	21.2152717078	-1.208305312	100076684	620952860	XP_007670724.1	NCOR1	PREDICTED: nuclear receptor corepressor 1 isoform X2
comp46519_c3_seq1	36.765967966	15.9114537809	-1.208305312	NA	NA	NA	NA	NA
comp47613_c2_seq1	36.765967966	15.9114537809	-1.208305312	NA	NA	NA	NA	NA
comp50573_c1_seq1	61.2766132766	26.5190896348	-1.208305312	101931137	641751839	XP_008169294.1	ULK4	PREDICTED: serine/threonine-protein kinase ULK4 isoform X3
comp51852_c0_seq1	49.0212906213	21.2152717078	-1.208305312	103060125	602630712	XP_007422269.1	LOC103060125	PREDICTED: prickle-like protein 3-like isoform X3 [Python
comp52162_c2_seq1	36.765967966	15.9114537809	-1.208305312	100489995	512881708	XP_002942928.2	LOC100489995	predicted: maestro heat-like repeat-containing protein family
comp52959_c5_seq1	36.765967966	15.9114537809	-1.208305312	100489198	512843030	XP_004914722.1	UTRN	predicted: utrophin isoform x4 [xenopus (silurana) tropicalis].
comp55950_c3_seq1	36.765967966	15.9114537809	-1.208305312	NA	NA	NA	NA	NA
comp59318_c0_seq1	36.765967966	15.9114537809	-1.208305312	100225574	224044009	XP_002189470.1	VANGL1	PREDICTED: vang-like 1 isoform 1 [Taeniopygia guttata].
comp51799_c0_seq1	4130.0437348461	1788.4474049704	-1.2074493672	397738	148233278	NP_001081258.1	COL2A1	collagen alpha-1(II) chain precursor [Xenopus laevis].
comp22202_c0_seq1	36.765967966	84.8610868313	1.2067321872	NA	NA	NA	NA	NA
comp55988_c1_seq1	660.8447062605	286.4061680558	-1.2062487258	373644	213625398	AAI70523.1	LDLR2-A	Ldlr2-a protein [Xenopus laevis].
cluster1585_comp55502_c1_seq4_Trinity.Amex.jaccPasa.fasta	18.8543425467	43.4913070011	1.2058302209	NA	NA	NA	NA	NA
comp46072_c3_seq1	18.8543425467	43.4913070011	1.2058302209	NA	NA	NA	NA	NA
comp51766_c1_seq1	37.7086850933	86.9826140021	1.2058302209	100667713	344292040	XP_003417736.1	IFT140	predicted: intraflagellar transport protein 140 homolog [loxodonta
comp53952_c0_seq1	18.8543425467	43.4913070011	1.2058302209	NA	NA	NA	NA	NA
comp47940_c1_seq1	102.7561668793	44.5520705865	-1.2056605908	101790821	514773349	XP_005026089.1	FAM83H	PREDICTED: protein FAM83H isoform X1 [Anas platyrhynchos].
comp15473_c1_seq1	96.157146988	221.6995893469	1.2051401013	102558871	564258635	XP_006268250.1	LOC102558871	PREDICTED: motile sperm domain-containing protein 1-like [Alligator
comp48663_c3_seq1	131.9803978266	57.2812336112	-1.2041892036	NA	NA	NA	NA	NA
comp42835_c3_seq1	19.797059674	45.6128341718	1.2041536431	101930775	641801960	XP_008163601.1	LOC101930775	predicted: serpin b6-like isoform x2 [chrysemys picta bellii].
comp50476_c5_seq1	19.797059674	45.6128341718	1.2041536431	NA	NA	NA	NA	NA
comp58386_c0_seq1	19.797059674	45.6128341718	1.2041536431	NA	NA	NA	NA	NA
comp49065_c1_seq1	107.469752516	46.6735977572	-1.2032520843	NA	NA	NA	NA	NA
comp50126_c0_seq1	53.734876258	23.3367988786	-1.2032520843	NA	NA	NA	NA	NA
cluster3196_comp56394_c0_seq4_Trinity.Amex.jaccPasa.fasta	42.42227073	97.590249856	1.2019151709	NA	NA	NA	NA	NA
comp35608_c0_seq1	42.42227073	97.590249856	1.2019151709	NA	NA	NA	NA	NA
comp39769_c2_seq1	41.4795536027	18.0329809517	-1.2017624662	NA	NA	NA	NA	NA
comp43747_c2_seq1	41.4795536027	18.0329809517	-1.2017624662	733950	113931360	NP_001039127.1	FAM83C	uncharacterized protein loc733950 [xenopus (silurana) tropicalis].
comp44279_c2_seq1	41.4795536027	18.0329809517	-1.2017624662	NA	NA	NA	NA	NA
comp47940_c3_seq1	41.4795536027	18.0329809517	-1.2017624662	NA	NA	NA	NA	NA
comp49789_c0_seq1	41.4795536027	18.0329809517	-1.2017624662	NA	498905317	AGL54163.1	NA	NCAM, partial [Ambystoma mexicanum].
comp54931_c4_seq1	41.4795536027	18.0329809517	-1.2017624662	421647	513176553	XP_004935699.1	SCAF8	PREDICTED: protein SCAF8 isoform X4 [Gallus gallus].
comp9612_c0_seq1	41.4795536027	18.0329809517	-1.2017624662	100079014	620975565	XP_007667897.1	FAM120C	PREDICTED: constitutive coactivator of PPAR-gamma-like protein 2
cluster4003_comp46454_c1_seq2_Trinity.Amex.jaccPasa.fasta	21.6824939287	49.8558885134	1.2012332068	NA	NA	NA	NA	NA
comp26421_c1_seq1	21.6824939287	49.8558885134	1.2012332068	NA	34393990	BAC84014.1	P0474B11.9	hypothetical protein [oryza sativa japonica group].
comp15872_c0_seq1	888.9822510751	2043.0306654645	1.2004843384	102930974	591354890	XP_007071755.1	LBH	PREDICTED: protein LBH [Chelonia mydas].
cluster4808_comp24411_c0_seq1_Trinity.Amex.jaccPasa.fasta	23.5679281833	54.098942855	1.1987754634	NA	NA	NA	NA	NA
comp47502_c2_seq1	23.5679281833	54.098942855	1.1987754634	104398049	701361696	XP_010006397.1	MSANTD2	predicted: myb/sant-like dna-binding domain-containing protein 2
comp56716_c9_seq1	163.0900630286	71.0711602212	-1.198332726	NA	NA	NA	NA	NA
comp55599_c0_seq1	104.641601134	45.6128341718	-1.1979448004	NA	41400384	AAS07044.1	SAG1	plus agglutinin [chlamydomonas reinhardtii].
comp53536_c3_seq1	24.5106453107	56.2204700258	1.1976870476	NA	NA	NA	NA	NA
comp56543_c7_seq1	24.5106453107	56.2204700258	1.1976870476	NA	NA	NA	NA	NA
cluster3426_comp55656_c0_seq1_Trinity.Amex.jaccPasa.fasta	1138.8022898183	2611.5999472344	1.1974166184	102902901	589996105	XP_006998538.1	LOC102902901	PREDICTED: lactoperoxidase-like [Peromyscus maniculatus bairdii].
comp18843_c0_seq1	49.9640077487	114.5624672223	1.1971733588	100494052	512870219	XP_002935119.2	LOC100494052	predicted: putative nuclease harbi1-like [xenopus (silurana)
comp53012_c0_seq1	25.453362438	58.3419971965	1.1966785226	100084638	620949309	XP_007660556.1	LOC100084638	predicted: zinc finger protein 835-like, partial [ornithorhynchus
comp37602_c2_seq1	46.1931392393	20.1545081224	-1.1965760195	NA	NA	NA	NA	NA
comp40658_c3_seq1	46.1931392393	20.1545081224	-1.1965760195	104391743	701415177	XP_009999375.1	NR4A2	predicted: nuclear receptor subfamily 4 group a member 2 [chaetura
comp54432_c1_seq1	46.1931392393	20.1545081224	-1.1965760195	102557745	564236029	XP_006274925.1	GYS1	PREDICTED: glycogen [starch] synthase, muscle [Alligator
comp46448_c0_seq1	126.3240950626	55.1597064404	-1.1954431611	NA	678135169	KFV04351.1	NA	Serine/threonine-protein kinase PAK 6 [Pterocles gutturalis].
comp56290_c0_seq3	682.5272001891	298.0745674951	-1.1952132557	NA	NA	NA	NA	NA
comp57328_c0_seq1	704.2096941178	307.6214397636	-1.1948490316	102941894	591349305	XP_007069200.1	LOC102941894	predicted: beta-microseminoprotein-like [chelonia mydas].
comp54259_c7_seq1	110.297903898	252.4617333232	1.1946593549	102354908	557019457	XP_006010082.1	LOC102354908	PREDICTED: lysine-specific demethylase 6B-like isoform X5
comp14081_c0_seq1	253.5909072526	580.2376812093	1.1941409714	104036745	694669382	XP_009488725.1	TNFRSF6B	PREDICTED: tumor necrosis factor receptor superfamily member 6B
comp42531_c2_seq1	114.0687724073	49.8558885134	-1.1940680744	102051993	541979175	XP_005442195.1	LOC102051993	PREDICTED: dual specificity testis-specific protein kinase 2-like
comp49217_c0_seq1	28.28151382	64.7065787089	1.1940530532	NA	NA	NA	NA	NA
comp50124_c3_seq1	255.4763415073	584.4807355508	1.1939657784	NA	NA	NA	NA	NA
comp50751_c1_seq1	30.1669480747	68.9496330505	1.1925741242	NA	NA	NA	NA	NA
comp45925_c2_seq1	50.906724876	22.2760352932	-1.1923637682	100485801	512880990	XP_002942962.2	ADAMTS13	PREDICTED: A disintegrin and metalloproteinase with thrombospondin
comp47534_c1_seq1	50.906724876	22.2760352932	-1.1923637682	102267475	555955981	XP_005890144.1	PDE8B	predicted: high affinity camp-specific and ibmx-insensitive
comp9976_c0_seq1	50.906724876	22.2760352932	-1.1923637682	102698172	573907099	XP_006641269.1	LOC102698172	predicted: pre-mrna-splicing factor atp-dependent rna helicase
cluster2969_comp54213_c0_seq2_Trinity.Amex.jaccPasa.fasta	93.328995606	213.2134806637	1.1919013823	NA	NA	NA	NA	NA
comp54428_c1_seq1	173.4599514293	395.6648173511	1.1896761754	100379859	301626080	XP_002942226.1	C2ORF50	chromosome 2 open reading frame 50 [Source:Jamboree;Acc:XB-GENE-5887994]
comp51110_c2_seq1	78.2455215686	178.2082823458	1.1874843026	NA	NA	NA	NA	NA
comp35210_c0_seq1	38.6514022207	16.9722173663	-1.1873456934	NA	NA	NA	NA	NA
comp47915_c3_seq1	38.6514022207	16.9722173663	-1.1873456934	NA	NA	NA	NA	NA
comp50855_c0_seq1	77.3028044413	33.9444347325	-1.1873456934	101944462	641764643	XP_008167422.1	CRAT	PREDICTED: carnitine O-acetyltransferase isoform X2 [Chrysemys
comp51712_c1_seq1	38.6514022207	16.9722173663	-1.1873456934	NA	NA	NA	NA	NA
comp53920_c3_seq1	38.6514022207	16.9722173663	-1.1873456934	101880404	527250416	XP_005143520.1	FANCG	PREDICTED: Fanconi anemia group G protein [Melopsittacus
comp54955_c1_seq1	77.3028044413	33.9444347325	-1.1873456934	100496493	512844050	XP_002940741.2	HHIPL2	hhip-like 2 [source:jamboree;acc:xb-gene-6067126]
cluster3130_comp56176_c0_seq1_Trinity.Amex.jaccPasa.fasta	293.1850266006	667.2202952114	1.186351748	NA	NA	NA	NA	NA
comp26251_c1_seq1	120.6677922986	53.0381792696	-1.185937499	NA	597856591	EYC06028.1	ACEY_S0078.G1154	hypothetical protein y032_0078g1154 [ancylostoma ceylanicum].
comp52647_c6_seq1	60.3338961493	26.5190896348	-1.185937499	101562124	507621995	XP_004625543.1	PDE6C	predicted: low quality protein: cone cgmp-specific 3',5'-cyclic
comp52625_c2_seq1	48.078573494	109.2586492953	1.1842814964	100924531	395506727	XP_003757682.1	LAMA5	predicted: laminin subunit alpha-5 [sarcophilus harrisii].
comp24361_c1_seq1	86.7299757146	38.1874890741	-1.1834306434	NA	NA	NA	NA	NA
comp41384_c0_seq1	43.3649878573	19.0937445371	-1.1834306434	100080991	620959778	XP_007665177.1	GPR116	PREDICTED: probable G-protein coupled receptor 116 isoform X3
comp47679_c0_seq1	43.3649878573	19.0937445371	-1.1834306434	NA	NA	NA	NA	NA
comp55329_c0_seq1	43.3649878573	19.0937445371	-1.1834306434	NA	NA	NA	NA	NA
comp56068_c1_seq1	65.047481786	28.6406168056	-1.1834306434	102933467	591377700	XP_007053106.1	DOCK1	PREDICTED: dedicator of cytokinesis protein 1 [Chelonia mydas].
comp26501_c5_seq1	52.7921591307	119.8662851493	1.1830303516	NA	NA	NA	NA	NA
comp48954_c3_seq1	52.7921591307	119.8662851493	1.1830303516	NA	NA	NA	NA	NA
comp53221_c1_seq1	91.4435613513	40.3090162449	-1.1817790175	NA	NA	NA	NA	NA
comp52015_c1_seq1	60.3338961493	136.8385025155	1.1814335666	NA	NA	NA	NA	NA
comp10881_c0_seq1	48.078573494	21.2152717078	-1.1802909359	NA	NA	NA	NA	NA
comp50122_c1_seq1	73.531935932	166.5398829065	1.1794248412	102564270	564251518	XP_006264810.1	LOC102564270	PREDICTED: N-myc proto-oncogene protein-like isoform X1 [Alligator
comp52854_c2_seq1	74.4746530593	32.8836711471	-1.1793781266	NA	NA	NA	NA	NA
comp50640_c1_seq1	254.5336243799	112.4409400515	-1.1786888313	101870831	527257166	XP_005146854.1	LOC101870831	PREDICTED: peroxidasin homolog [Melopsittacus undulatus].
comp52854_c0_seq1	52.7921591307	23.3367988786	-1.1777169922	NA	NA	NA	NA	NA
comp53032_c8_seq1	52.7921591307	23.3367988786	-1.1777169922	104389596	701402854	XP_009996913.1	YTHDF1	PREDICTED: YTH domain-containing family protein 1 isoform X1
comp51957_c3_seq1	98.0425812426	221.6995893469	1.1771257251	NA	NA	NA	NA	NA
comp48299_c3_seq1	57.5057447673	25.4583260494	-1.1755685256	NA	NA	NA	NA	NA
comp57961_c0_seq1	836.1900919444	370.2064913017	-1.1755007569	NA	NA	NA	NA	NA
comp54566_c2_seq1	203.6268995039	90.1649047583	-1.1752902548	101953022	530594367	XP_005290769.1	FAM129A	PREDICTED: protein Niban [Chrysemys picta bellii].
comp26350_c4_seq1	124.438660808	55.1597064404	-1.17374809	101942965	530578447	XP_005283152.1	FASN	predicted: fatty acid synthase [chrysemys picta bellii].
comp52739_c3_seq1	93.328995606	41.3697798303	-1.17374809	NA	NA	NA	NA	NA
comp54703_c0_seq1	62.219330404	27.5798532202	-1.17374809	NA	NA	NA	NA	NA
comp52767_c0_seq1	467.5876951572	1054.3990038794	1.1731120424	NA	NA	NA	NA	NA
comp26176_c2_seq1	35.8232508387	15.9114537809	-1.1708306066	779671	118404012	NP_001072224.1	RNF34	ring finger protein 34 [source:jamboree;acc:xb-gene-955597]
comp38286_c0_seq1	35.8232508387	15.9114537809	-1.1708306066	102943761	591363609	XP_007056707.1	GCG	PREDICTED: glucagon isoform X2 [Chelonia mydas].
comp38380_c3_seq1	35.8232508387	15.9114537809	-1.1708306066	NA	NA	NA	NA	NA
comp46726_c0_seq1	35.8232508387	15.9114537809	-1.1708306066	NA	NA	NA	NA	NA
comp46789_c4_seq1	35.8232508387	15.9114537809	-1.1708306066	100145713	171846311	AAI61509.1	LOC100145713	LOC100145713 protein [Xenopus (Silurana) tropicalis].
comp49650_c1_seq1	71.6465016773	31.8229075618	-1.1708306066	100563264	637263046	XP_008101760.1	USP11	PREDICTED: ubiquitin carboxyl-terminal hydrolase 11 [Anolis
comp55342_c3_seq1	148.0065889913	65.7673422943	-1.1702181273	101880093	527263259	XP_005149860.1	ENDOD1	PREDICTED: endonuclease domain-containing 1 protein [Melopsittacus
comp10503_c1_seq1	16.0261911647	36.0659619033	1.1702063112	NA	NA	NA	NA	NA
comp10536_c1_seq1	17.9116254193	40.3090162449	1.1702063112	NA	NA	NA	NA	NA
comp11656_c0_seq1	23.5679281833	53.0381792696	1.1702063112	NA	NA	NA	NA	NA
comp24468_c0_seq1	20.7397768013	46.6735977572	1.1702063112	NA	NA	NA	NA	NA
comp25679_c0_seq1	24.5106453107	55.1597064404	1.1702063112	NA	NA	NA	NA	NA
comp26082_c1_seq1	31.109665202	70.0103966359	1.1702063112	NA	NA	NA	NA	NA
comp26624_c1_seq1	19.797059674	44.5520705865	1.1702063112	NA	NA	NA	NA	NA
comp37073_c0_seq1	40.5368364753	91.2256683437	1.1702063112	422100	513214309	XP_004946379.1	SPATA20	predicted: spermatogenesis-associated protein 20 isoform x16
comp39817_c1_seq1	18.8543425467	42.4305434157	1.1702063112	102446028	558131605	XP_006116469.1	LOC102446028	predicted: egf-like module-containing mucin-like hormone
comp42365_c1_seq1	32.0523823293	72.1319238066	1.1702063112	NA	NA	NA	NA	NA
comp47393_c0_seq1	17.9116254193	40.3090162449	1.1702063112	NA	NA	NA	NA	NA
comp48222_c3_seq1	18.8543425467	42.4305434157	1.1702063112	100490320	512850405	XP_002938353.2	LOC100490320	predicted: uncharacterized protein loc100490320 [xenopus (silurana)
comp49608_c5_seq1	18.8543425467	42.4305434157	1.1702063112	NA	NA	NA	NA	NA
comp50612_c1_seq1	18.8543425467	42.4305434157	1.1702063112	100085251	620970788	XP_007660561.1	MEX3D	PREDICTED: RNA-binding protein MEX3D [Ornithorhynchus anatinus].
comp51334_c9_seq1	32.0523823293	72.1319238066	1.1702063112	NA	NA	NA	NA	NA
comp54682_c3_seq1	28.28151382	63.6458151235	1.1702063112	NA	NA	NA	NA	NA
comp56623_c3_seq1	37.7086850933	84.8610868313	1.1702063112	104396430	701432902	XP_010004569.1	DNAJB9	PREDICTED: dnaJ homolog subfamily B member 9 [Chaetura pelagica].
comp58336_c0_seq1	18.8543425467	42.4305434157	1.1702063112	NA	NA	NA	NA	NA
comp58603_c0_seq1	19.797059674	44.5520705865	1.1702063112	6536422	195499567	XP_002097004.1	DYAK\GE24736	ge24736 [drosophila yakuba].
comp44033_c1_seq1	152.720174628	67.8888694651	-1.1696436917	102936601	591383559	XP_007066241.1	LOXL3	PREDICTED: lysyl oxidase homolog 3 [Chelonia mydas].
comp24452_c1_seq1	116.8969237893	51.9774156842	-1.1692801551	NA	NA	NA	NA	NA
comp56381_c0_seq1	116.8969237893	51.9774156842	-1.1692801551	100127185	163915037	NP_001106381.1	MHC1A	major histocompatibility complex class I antigen [Source:Jamboree;Acc:XB-GENE-485307]
comp53936_c0_seq1	625.0214554218	277.9200593726	-1.1692357474	104123792	697827996	XP_009634373.1	LAMB1	PREDICTED: laminin subunit beta-1 [Egretta garzetta].
comp16996_c0_seq1	40.5368364753	18.0329809517	-1.1685956022	103125348	617657613	XP_007536184.1	MTMR4	PREDICTED: myotubularin-related protein 4 [Erinaceus europaeus].
comp48120_c0_seq1	40.5368364753	18.0329809517	-1.1685956022	100033020	611983060	XP_007477011.1	ANK1	PREDICTED: ankyrin-1 [Monodelphis domestica].
comp54827_c3_seq2	121.610509426	54.098942855	-1.1685956022	104407579	701308631	XP_010015203.1	FOXP1	PREDICTED: forkhead box protein P1, partial [Nestor notabilis].
comp48917_c3_seq1	126.3240950626	56.2204700258	-1.1679624247	NA	262264578	CBH29723.1	ERBB1	epidermal growth factor receptor erbb1 [notophthalmus viridescens].
comp49193_c3_seq1	85.7872585873	38.1874890741	-1.1676633275	100667868	344273684	XP_003408649.1	FRMD6	PREDICTED: FERM domain-containing protein 6 isoform X2 [Loxodonta
comp48030_c1_seq1	45.250422112	20.1545081224	-1.1668286761	NA	NA	NA	NA	NA
comp56275_c11_seq1	45.250422112	20.1545081224	-1.1668286761	104111149	697130009	XP_009619067.1	LOC104111149	predicted: nucleolar protein 6 isoform x3 [nicotiana
comp55620_c5_seq3	397.8266277346	893.1629388998	1.1667835456	100891281	390340980	XP_003725347.1	LOC100891281	predicted: uncharacterized protein loc100891281 [strongylocentrotus
comp25789_c0_seq1	149.892023246	66.8281058797	-1.1653967206	104365059	701406043	XP_009970095.1	LOC104365059	PREDICTED: fibrillin-2-like, partial [Tyto alba].
comp44462_c0_seq1	154.6056088826	68.9496330505	-1.1649778804	102443816	558157825	XP_006122147.1	HEATR1	PREDICTED: HEAT repeat-containing protein 1 [Pelodiscus sinensis].
cluster3101_comp53735_c1_seq4_Trinity.Amex.jaccPasa.fasta	213.9967879046	95.4687226853	-1.1644890798	NA	NA	NA	NA	NA
comp58476_c0_seq1	54.6775933853	24.397562464	-1.1642127279	NA	NA	NA	NA	NA
comp25179_c1_seq1	584.4846189465	260.9478420064	-1.1634035887	NA	NA	NA	NA	NA
comp49803_c5_seq1	123.4959436806	55.1597064404	-1.1627769722	780232	118404786	NP_001072772.1	MKNK2	MAP kinase interacting serine/threonine kinase 2 [Source:Jamboree;Acc:XB-GENE-491527]
comp9538_c0_seq1	64.1047646586	28.6406168056	-1.1623690279	103668773	671008894	XP_008695300.1	RNF151	predicted: ring finger protein 151 [ursus maritimus].
cluster3381_comp52583_c2_seq3_Trinity.Amex.jaccPasa.fasta	142.3502862273	63.6458151235	-1.1613078325	NA	NA	NA	NA	NA
comp49615_c4_seq1	73.531935932	32.8836711471	-1.1609995973	NA	NA	NA	NA	NA
comp48080_c0_seq1	66.9329160406	149.5676655402	1.1600105441	NA	NA	NA	NA	NA
comp46663_c2_seq1	87.672692842	39.2482526595	-1.1594991343	104294731	699623197	XP_009892679.1	LRP1	PREDICTED: LOW QUALITY PROTEIN: prolow-density lipoprotein
comp57855_c0_seq1	194.1997282306	432.7915428398	1.156131126	102271947	555989949	XP_005906800.1	CCDC142	predicted: coiled-coil domain-containing protein 142 [bos mutus].
comp55508_c0_seq1	434.5925957005	195.1804997121	-1.1548546732	102309222	554886857	XP_005952986.1	LOC102309222	PREDICTED: RNA-directed DNA polymerase from mobile element
comp24305_c2_seq1	39.594119348	88.0433775875	1.1529283198	103625582	669261365	XP_008643248.1	DPP4	predicted: dipeptidyl peptidase 4 [corvus brachyrhynchos].
cluster1799_comp54695_c0_seq3_Trinity.Amex.jaccPasa.fasta	37.7086850933	16.9722173663	-1.1517217837	NA	NA	NA	NA	NA
cluster3220_comp51704_c5_seq2_Trinity.Amex.jaccPasa.fasta	42.42227073	19.0937445371	-1.1517217837	NA	NA	NA	NA	NA
comp25634_c0_seq1	51.8494420033	23.3367988786	-1.1517217837	NA	148665971	EDK98387.1	NA	mCG129573, isoform CRA_b, partial [Mus musculus].
comp25928_c1_seq1	42.42227073	19.0937445371	-1.1517217837	NA	NA	NA	NA	NA
comp26447_c2_seq1	80.1309558233	36.0659619033	-1.1517217837	NA	NA	NA	NA	NA
comp40040_c2_seq1	37.7086850933	16.9722173663	-1.1517217837	102935822	591375702	XP_007062524.1	TANGO6	PREDICTED: transport and Golgi organization protein 6 homolog,
comp46111_c6_seq1	42.42227073	19.0937445371	-1.1517217837	NA	NA	NA	NA	NA
comp49047_c4_seq1	37.7086850933	16.9722173663	-1.1517217837	100492779	512828995	XP_002933683.2	ARAP3	predicted: arf-gap with rho-gap domain, ank repeat and ph
comp49114_c5_seq1	89.5581270966	40.3090162449	-1.1517217837	104125788	697832411	XP_009636563.1	ATP2B4	PREDICTED: LOW QUALITY PROTEIN: plasma membrane
comp49650_c2_seq1	42.42227073	19.0937445371	-1.1517217837	NA	NA	NA	NA	NA
comp50965_c6_seq1	65.9901989133	29.701380391	-1.1517217837	NA	NA	NA	NA	NA
comp51295_c1_seq1	51.8494420033	23.3367988786	-1.1517217837	101630943	507928409	XP_004675458.1	VPS8	PREDICTED: vacuolar protein sorting-associated protein 8 homolog
comp52217_c0_seq1	80.1309558233	36.0659619033	-1.1517217837	NA	NA	NA	NA	NA
comp53202_c1_seq1	108.4124696433	48.795124928	-1.1517217837	101640181	507661423	XP_004706340.1	RASL11B	PREDICTED: ras-like protein family member 11B [Echinops telfairi].
comp54925_c0_seq1	65.9901989133	29.701380391	-1.1517217837	104410465	701317832	XP_010018931.1	PAK2	PREDICTED: serine/threonine-protein kinase PAK 2 [Nestor
comp55001_c1_seq1	51.8494420033	23.3367988786	-1.1517217837	100188924	512849980	XP_002942764.2	SMARCC1	predicted: low quality protein: swi/snf complex subunit smarcc1
comp55488_c0_seq1	47.1358563667	21.2152717078	-1.1517217837	101151225	426397568	XP_004064986.1	VGLL1	predicted: transcription cofactor vestigial-like protein 1 [gorilla
comp56072_c0_seq1	51.8494420033	23.3367988786	-1.1517217837	102031738	543278527	XP_005427354.1	AP3D1	PREDICTED: AP-3 complex subunit delta-1 [Geospiza fortis].
comp56165_c2_seq1	179.1162541933	80.6180324898	-1.1517217837	101941217	641789631	XP_005300469.2	CDCA7	PREDICTED: cell division cycle-associated protein 7 isoform X1
comp56459_c2_seq1	47.1358563667	21.2152717078	-1.1517217837	NA	NA	NA	NA	NA
comp56461_c4_seq1	51.8494420033	23.3367988786	-1.1517217837	102695280	573896331	XP_006635906.1	LOC102695280	PREDICTED: diacylglycerol O-acyltransferase 1-like [Lepisosteus
comp58677_c0_seq1	37.7086850933	16.9722173663	-1.1517217837	NA	NA	NA	NA	NA
comp54259_c4_seq1	36.765967966	81.6787960752	1.151590633	NA	NA	NA	NA	NA
comp55084_c2_seq1	72.5892188046	161.2360649795	1.151347284	NA	NA	NA	NA	NA
comp53245_c3_seq1	35.8232508387	79.5572689044	1.1510974883	NA	NA	NA	NA	NA
comp58331_c0_seq1	35.8232508387	79.5572689044	1.1510974883	NA	NA	NA	NA	NA
comp56243_c0_seq1	1810.9596016068	815.7271971662	-1.1505957045	102349605	557020910	XP_006010767.1	LOC102349605	PREDICTED: collagen alpha-1(V) chain-like isoform X1 [Latimeria
comp43038_c1_seq1	98.98529837	219.5780621761	1.149447751	102372957	557269358	XP_006019994.1	MMP11	PREDICTED: stromelysin-3 [Alligator sinensis].
comp55132_c4_seq1	65.047481786	144.2638476133	1.1491446957	104013327	694846157	XP_009464092.1	LOC104013327	predicted: macrophage mannose receptor 1-like [nipponia nippon].
comp49477_c3_seq1	31.109665202	68.9496330505	1.1481800049	NA	NA	NA	NA	NA
comp55027_c0_seq1	30.1669480747	66.8281058797	1.1474862347	102363044	556980929	XP_005997059.1	CORO6	predicted: coronin-6 [latimeria chalumnae].
comp20994_c1_seq1	89.5581270966	198.3627904683	1.1472451628	NA	NA	NA	NA	NA
cluster2846_comp56098_c0_seq1_Trinity.Amex.jaccPasa.fasta	116.8969237893	258.8263148356	1.1467473384	NA	NA	NA	NA	NA
comp54977_c7_seq1	58.4484618946	129.4131574178	1.1467473384	NA	NA	NA	NA	NA
comp51319_c2_seq1	124.438660808	56.2204700258	-1.1462673536	NA	NA	NA	NA	NA
comp43714_c2_seq1	100.8707326246	45.6128341718	-1.1449959205	NA	NA	NA	NA	NA
cluster5058_comp55735_c4_seq1_Trinity.Amex.jaccPasa.fasta	26.3960795653	58.3419971965	1.1442111027	NA	NA	NA	NA	NA
comp52130_c1_seq1	26.3960795653	58.3419971965	1.1442111027	NA	NA	NA	NA	NA
comp53444_c2_seq1	86.7299757146	39.2482526595	-1.1439022792	101943022	641761532	XP_008166351.1	EPB41L1	PREDICTED: band 4.1-like protein 1 isoform X6 [Chrysemys picta
comp46342_c0_seq1	74.4746530593	164.4183557357	1.1425499683	101941270	641753072	XP_008173425.1	CAPN8	PREDICTED: calpain-8 [Chrysemys picta bellii].
comp56327_c1_seq2	24.5106453107	54.098942855	1.142191935	NA	694166640	AIS52811.1	COBN4	cobaltochelatase cobn [thermoanaerobacter kivui].
cluster838_comp55640_c0_seq1_Trinity.Amex.jaccPasa.fasta	484.5566034492	219.5780621761	-1.1419312805	102569311	564250381	XP_006264258.1	MVK	PREDICTED: mevalonate kinase [Alligator mississippiensis].
comp42605_c1_seq1	72.5892188046	160.1753013942	1.1418245098	20832838	699256570	YP_009092399.1	MT-ND5	nadh dehydrogenase subunit 5 (mitochondrion) [aphelenchoides
comp48337_c0_seq1	67.875633168	30.7621439764	-1.1417376951	NA	NA	NA	NA	NA
comp55519_c15_seq1	388.3994564612	176.086755175	-1.1412547846	398296	148232208	NP_001082215.1	OLFM4	olfactomedin 4 precursor [Xenopus laevis].
comp50390_c0_seq1	23.5679281833	51.9774156842	1.1410599655	NA	NA	NA	NA	NA
comp49218_c0_seq1	69.7610674226	153.8107198818	1.1406620356	NA	NA	NA	NA	NA
cluster4685_comp56235_c4_seq1_Trinity.Amex.jaccPasa.fasta	116.8969237893	53.0381792696	-1.1401338094	NA	NA	NA	NA	NA
cluster2037_comp51989_c0_seq2_Trinity.Amex.jaccPasa.fasta	45.250422112	99.7117770268	1.1398326622	NA	NA	NA	NA	NA
comp48792_c1_seq1	22.625211056	49.8558885134	1.1398326622	NA	NA	NA	NA	NA
comp26181_c0_seq1	170.6318000473	77.4357417336	-1.139815017	NA	NA	NA	NA	NA
comp50456_c0_seq1	170.6318000473	77.4357417336	-1.139815017	100488041	301608628	XP_002933872.1	TBX4	PREDICTED: T-box transcription factor TBX4 [Xenopus (Silurana)
comp26626_c0_seq1	53.734876258	24.397562464	-1.1391217469	NA	NA	NA	NA	NA
comp53999_c0_seq1	102.7561668793	46.6735977572	-1.1385463949	NA	NA	NA	NA	NA
comp12580_c0_seq1	21.6824939287	47.7343613426	1.1384974515	NA	NA	NA	NA	NA
comp36163_c2_seq1	21.6824939287	47.7343613426	1.1384974515	NA	NA	NA	NA	NA
comp54159_c0_seq1	21.6824939287	47.7343613426	1.1384974515	NA	NA	NA	NA	NA
comp53394_c0_seq1	49.0212906213	22.2760352932	-1.1379159842	NA	NA	NA	NA	NA
cluster4475_comp45808_c1_seq1_Trinity.Amex.jaccPasa.fasta	20.7397768013	45.6128341718	1.1370394473	NA	NA	NA	NA	NA
cluster5576_comp53632_c0_seq1_Trinity.Amex.jaccPasa.fasta	20.7397768013	45.6128341718	1.1370394473	103622263	669292565	XP_008639401.1	SLC35E2B	PREDICTED: solute carrier family 35 member E2B [Corvus
comp25594_c0_seq1	20.7397768013	45.6128341718	1.1370394473	NA	NA	NA	NA	NA
comp50194_c2_seq1	20.7397768013	45.6128341718	1.1370394473	NA	NA	NA	NA	NA
cluster3813_comp56758_c8_seq3_Trinity.Amex.jaccPasa.fasta	363.8888111506	165.4791193211	-1.1368485072	NA	NA	NA	NA	NA
comp25781_c0_seq1	44.3077049847	20.1545081224	-1.136455027	101854030	524894375	XP_005103686.1	LOC101854030	predicted: uncharacterized protein k02a2.6-like [aplysia
comp46189_c1_seq1	44.3077049847	20.1545081224	-1.136455027	104339420	700378647	XP_009943879.1	NFRKB	PREDICTED: LOW QUALITY PROTEIN: nuclear factor related to
comp55508_c6_seq1	44.3077049847	20.1545081224	-1.136455027	103305703	641753695	XP_008175338.1	LOC103305703	predicted: uncharacterized protein loc103305703 [chrysemys picta
comp58546_c0_seq1	19.797059674	43.4913070011	1.135440893	100038129	284009800	NP_001164994.1	CORO6	coronin 6 [Xenopus (Silurana) tropicalis].
comp45625_c0_seq1	39.594119348	18.0329809517	-1.1346482703	NA	15216301	BAB63249.1	FGF-2	fibroblast growth factor-2 [cynops pyrrhogaster].
comp46041_c2_seq1	39.594119348	18.0329809517	-1.1346482703	NA	NA	NA	NA	NA
comp48308_c1_seq1	39.594119348	18.0329809517	-1.1346482703	NA	NA	NA	NA	NA
comp58340_c0_seq1	39.594119348	18.0329809517	-1.1346482703	NA	NA	NA	NA	NA
comp53777_c3_seq1	38.6514022207	84.8610868313	1.1345824015	NA	NA	NA	NA	NA
comp51740_c0_seq1	232.8511304513	106.0763585392	-1.1343047306	NA	NA	NA	NA	NA
comp14160_c1_seq1	18.8543425467	41.3697798303	1.1336804352	NA	NA	NA	NA	NA
comp38878_c0_seq1	18.8543425467	41.3697798303	1.1336804352	NA	NA	NA	NA	NA
comp47107_c3_seq1	18.8543425467	41.3697798303	1.1336804352	100135240	301606163	XP_002932695.1	EBF3	early B-cell factor 3 [Source:Jamboree;Acc:XB-GENE-962543]
cluster4634_comp56600_c4_seq8_Trinity.Amex.jaccPasa.fasta	74.4746530593	33.9444347325	-1.133574437	NA	NA	NA	NA	NA
cluster1007_comp54089_c2_seq5_Trinity.Amex.jaccPasa.fasta	34.8805337113	15.9114537809	-1.1323564588	NA	NA	NA	NA	NA
comp24063_c0_seq1	34.8805337113	15.9114537809	-1.1323564588	NA	NA	NA	NA	NA
comp55429_c1_seq1	34.8805337113	15.9114537809	-1.1323564588	NA	NA	NA	NA	NA
comp37233_c0_seq1	35.8232508387	78.496505319	1.1317321634	NA	NA	NA	NA	NA
comp54622_c1_seq1	69.7610674226	152.7499562964	1.130677947	NA	NA	NA	NA	NA
comp51726_c2_seq1	215.8822221593	98.6510134414	-1.1298386658	100516416	545806543	XP_005660782.1	EHD1	PREDICTED: EH domain-containing protein 1 isoform X2 [Sus scrofa].
cluster1518_comp51110_c3_seq1_Trinity.Amex.jaccPasa.fasta	16.968908292	37.1267254887	1.1295643267	NA	NA	NA	NA	NA
comp51173_c0_seq1	16.968908292	37.1267254887	1.1295643267	NA	NA	NA	NA	NA
comp58314_c0_seq1	16.968908292	37.1267254887	1.1295643267	NA	NA	NA	NA	NA
comp35880_c0_seq1	60.3338961493	27.5798532202	-1.1293539707	100380103	301617837	XP_002938347.1	GPRC6A	predicted: g-protein coupled receptor family c group 6 member a
comp41139_c1_seq1	32.9950994567	72.1319238066	1.1283861355	NA	NA	NA	NA	NA
cluster1526_comp55676_c1_seq1_Trinity.Amex.jaccPasa.fasta	257.3617757619	117.7447579785	-1.1281349634	101936219	641801604	XP_008163493.1	TIAM1	PREDICTED: T-lymphoma invasion and metastasis-inducing protein 1
comp48195_c2_seq1	85.7872585873	39.2482526595	-1.1281349634	100170556	194332633	NP_001123805.1	ARHGAP4	rho gtpase activating protein 4 [xenopus (silurana) tropicalis].
comp50110_c3_seq1	64.1047646586	140.0207932717	1.1271375893	NA	NA	NA	NA	NA
comp54065_c3_seq1	81.0736729506	37.1267254887	-1.1267754265	100889795	390345388	XP_003726322.1	LOC100889795	predicted: uncharacterized protein loc100889795 [strongylocentrotus
comp55816_c1_seq1	106.5270353886	48.795124928	-1.1264106951	102114359	543360596	XP_005523902.1	IFFO1	PREDICTED: intermediate filament family orphan 1 isoform X1
comp51403_c1_seq1	94.2717127333	205.788135566	1.1262629636	NA	NA	NA	NA	NA
comp52063_c0_seq1	31.109665202	67.8888694651	1.1258121918	NA	NA	NA	NA	NA
cluster5379_comp55291_c7_seq2_Trinity.Amex.jaccPasa.fasta	139.5221348453	304.4391490074	1.1256598723	102930713	591371133	XP_007060382.1	ERRFI1	PREDICTED: ERBB receptor feedback inhibitor 1 [Chelonia mydas].
comp51957_c5_seq1	77.3028044413	168.6614100773	1.1255372619	NA	NA	NA	NA	NA
comp12268_c0_seq1	50.906724876	23.3367988786	-1.1252495723	103307407	641789034	XP_008176374.1	LOC103307407	PREDICTED: uncharacterized protein LOC103307407, partial [Chrysemys
comp34720_c1_seq1	50.906724876	23.3367988786	-1.1252495723	100497400	512845108	XP_004914988.1	LOC100497400	predicted: filaggrin-like [xenopus (silurana) tropicalis].
comp44442_c1_seq1	50.906724876	23.3367988786	-1.1252495723	NA	677480581	KFQ69986.1	NA	Epidermal growth factor receptor kinase substrate 8-like 2, partial
comp47940_c4_seq1	50.906724876	23.3367988786	-1.1252495723	NA	NA	NA	NA	NA
comp45975_c2_seq1	71.6465016773	32.8836711471	-1.1235248918	101943591	641784672	XP_008174641.1	PLXNB3	PREDICTED: plexin-B3 [Chrysemys picta bellii].
comp43736_c1_seq1	2534.9663553986	1163.6576531747	-1.1232999183	102567831	564245801	XP_006262020.1	COL5A1	PREDICTED: collagen alpha-1(V) chain-like [Alligator
cluster4561_comp54908_c6_seq2_Trinity.Amex.jaccPasa.fasta	210.2259193953	96.5294862706	-1.1228989485	102376739	557323679	XP_006034892.1	PTPRZ1	PREDICTED: receptor-type tyrosine-protein phosphatase zeta
comp52794_c3_seq1	46.1931392393	21.2152717078	-1.122575438	NA	NA	NA	NA	NA
comp52953_c1_seq1	46.1931392393	21.2152717078	-1.122575438	103177600	632949226	XP_007890028.1	LOC103177600	predicted: protein nynrin-like [callorhinchus milii].
comp56484_c6_seq3	205.5123337586	94.4079590999	-1.1222445826	102363227	556996292	XP_006001784.1	LOC102363227	PREDICTED: phosphoinositide-interacting protein-like [Latimeria
comp47940_c11_seq1	66.9329160406	30.7621439764	-1.1215598132	101425626	488566309	XP_004472819.1	LOC101425626	predicted: proteoglycan 4-like [dasypus novemcinctus].
comp55276_c6_seq1	154.6056088826	71.0711602212	-1.121256503	102366015	556988369	XP_005999349.1	MSH6	PREDICTED: DNA mismatch repair protein Msh6 [Latimeria chalumnae].
comp54596_c0_seq1	55.6203105127	120.9270487347	1.120453276	NA	NA	NA	NA	NA
comp46454_c2_seq1	54.6775933853	118.8055215639	1.1195802381	102929986	591374198	XP_007061791.1	PLA2G7	PREDICTED: platelet-activating factor acetylhydrolase [Chelonia
comp56395_c0_seq1	27.3387966927	59.4027607819	1.1195802381	101938829	530599251	XP_005293123.1	LOC101938829	PREDICTED: cytochrome P450 2D15-like [Chrysemys picta bellii].
comp29192_c0_seq1	41.4795536027	19.0937445371	-1.119300306	101932848	641780475	XP_008172943.1	KLHDC7A	predicted: kelch domain-containing protein 7a [chrysemys picta
comp34723_c0_seq1	41.4795536027	19.0937445371	-1.119300306	100038196	512846367	XP_004915196.1	OSR2	odd-skipped related 2 [Source:Jamboree;Acc:XB-GENE-481907]
comp40694_c2_seq1	62.219330404	28.6406168056	-1.119300306	100489230	512863400	XP_002942755.2	LOC100489230	PREDICTED: netrin-4-like [Xenopus (Silurana) tropicalis].
comp42544_c3_seq1	41.4795536027	19.0937445371	-1.119300306	NA	NA	NA	NA	NA
comp55458_c3_seq1	62.219330404	28.6406168056	-1.119300306	445826	148227908	NP_001086424.1	NINL	ninein-like [Xenopus laevis].
comp59442_c0_seq1	41.4795536027	19.0937445371	-1.119300306	100758965	625273254	XP_007628203.1	ITPR2	PREDICTED: inositol 1,4,5-trisphosphate receptor type 2 isoform X2
comp46073_c2_seq1	119.7250751713	55.1597064404	-1.1180386574	100036736	147904292	NP_001090749.1	ST8SIA6	ST8 ALPHA-N-ACETYL-NEURAMINIDE ALPHA-2,8-SIALYLTRANSFERASE 6 [SOURCE:JAMBOREE;ACC:XB-GENE-992405]
cluster3911_comp52593_c4_seq2_Trinity.Amex.jaccPasa.fasta	177.2308199386	81.6787960752	-1.1175959998	NA	NA	NA	NA	NA
comp44276_c0_seq1	141.4075691	306.5606761782	1.1163133032	NA	NA	NA	NA	NA
comp36412_c0_seq1	36.765967966	16.9722173663	-1.1151959077	100485797	512877947	XP_004919306.1	LOC100485797	predicted: neurogenic locus notch homolog protein 1-like isoform x4
comp39433_c0_seq1	36.765967966	16.9722173663	-1.1151959077	NA	NA	NA	NA	NA
comp48000_c0_seq1	36.765967966	16.9722173663	-1.1151959077	100083171	620942504	XP_007655464.1	MICALL2	predicted: mical-like protein 2 [ornithorhynchus anatinus].
comp50248_c1_seq1	36.765967966	16.9722173663	-1.1151959077	100557176	637315225	XP_008111634.1	ARHGAP23	PREDICTED: LOW QUALITY PROTEIN: rho GTPase-activating protein 23
comp54002_c3_seq1	36.765967966	16.9722173663	-1.1151959077	102870206	585700286	XP_006897124.1	LEPREL1	PREDICTED: prolyl 3-hydroxylase 2 [Elephantulus edwardii].
comp55733_c4_seq1	73.531935932	33.9444347325	-1.1151959077	101931520	641766329	XP_008168016.1	HSPG2	predicted: low quality protein: basement membrane-specific heparan
comp55821_c0_seq1	36.765967966	16.9722173663	-1.1151959077	NA	NA	NA	NA	NA
comp56360_c13_seq1	36.765967966	16.9722173663	-1.1151959077	NA	NA	NA	NA	NA
comp56767_c1_seq5	36.765967966	16.9722173663	-1.1151959077	101935574	530567294	XP_005280172.1	FLNA	PREDICTED: filamin-A isoform X2 [Chrysemys picta bellii].
comp24287_c0_seq1	113.12605528	245.0363882255	1.115064757	102929664	591360526	XP_007055183.1	TMEM100	PREDICTED: transmembrane protein 100 [Chelonia mydas].
cluster31_comp56374_c3_seq2_Trinity.Amex.jaccPasa.fasta	397.8266277346	861.3400313381	1.1144430397	NA	NA	NA	NA	NA
cluster1295_comp46228_c0_seq3_Trinity.Amex.jaccPasa.fasta	24.5106453107	53.0381792696	1.1136227828	NA	NA	NA	NA	NA
comp24392_c1_seq1	52.7921591307	24.397562464	-1.1135866548	100485724	512865517	XP_002934004.2	WNT10A	wingless-type mmtv integration site family, member 10a [source:hgnc symbol;acc:13829]
comp26343_c2_seq1	52.7921591307	24.397562464	-1.1135866548	100027786	611984210	XP_007477410.1	CDH3	predicted: cadherin-3 [monodelphis domestica].
comp47464_c0_seq1	52.7921591307	24.397562464	-1.1135866548	103738403	674034006	XP_008836627.1	TENC1	predicted: tensin-like c1 domain-containing phosphatase isoform x1
comp44379_c0_seq1	174.4026685566	80.6180324898	-1.1132476359	NA	336244549	AEI28192.1	NA	spastic ataxia of Charlevoix-Saguenay, partial [Batrachuperus
comp44839_c0_seq1	296.0131779826	136.8385025155	-1.1131871823	102931249	591378919	XP_007064009.1	LOC102931249	PREDICTED: Krueppel-like factor 8-like [Chelonia mydas].
comp45432_c1_seq1	48.078573494	103.9548313684	1.1124908134	100493943	301616548	XP_002937719.1	AQP9	aquaporin 9 [source:jamboree;acc:xb-gene-481514]
comp49794_c1_seq1	323.3519746752	149.5676655402	-1.1123071026	102897559	586519443	XP_006904100.1	LOC102897559	predicted: lipid phosphate phosphatase-related protein type 3-like
comp45670_c0_seq1	116.8969237893	54.098942855	-1.1115646572	103055217	602649876	XP_007431338.1	SPTBN2	PREDICTED: spectrin beta chain, non-erythrocytic 2 isoform X3
comp52130_c2_seq1	70.70378455	152.7499562964	1.1113126222	NA	NA	NA	NA	NA
comp57580_c1_seq1	23.5679281833	50.9166520988	1.1113126222	NA	NA	NA	NA	NA
comp45291_c4_seq1	325.2374089299	702.2254935293	1.1104411663	NA	NA	NA	NA	NA
comp55846_c3_seq1	48.078573494	22.2760352932	-1.109901608	NA	NA	NA	NA	NA
comp20578_c0_seq1	45.250422112	97.590249856	1.1088057665	NA	NA	NA	NA	NA
comp49552_c1_seq1	22.625211056	48.795124928	1.1088057665	NA	NA	NA	NA	NA
comp48481_c0_seq1	75.4173701866	35.0051983179	-1.1073276643	102444617	558174220	XP_006125763.1	BRCA1	predicted: breast cancer type 1 susceptibility protein homolog
comp45291_c1_seq1	164.9754972833	355.3558011062	1.1070124847	NA	NA	NA	NA	NA
comp48186_c2_seq1	59.391179022	27.5798532202	-1.1066338942	102359238	556989931	XP_005999829.1	LOC102359238	PREDICTED: uncharacterized protein LOC102359238 [Latimeria
comp50894_c0_seq1	59.391179022	27.5798532202	-1.1066338942	NA	NA	NA	NA	NA
comp52085_c1_seq1	107.469752516	231.2464616154	1.1055006218	103120885	617640528	XP_007531434.1	SPARCL1	predicted: sparc-like protein 1 [erinaceus europaeus].
comp43687_c0_seq1	43.3649878573	20.1545081224	-1.1054281314	NA	NA	NA	NA	NA
comp52893_c0_seq2	43.3649878573	20.1545081224	-1.1054281314	NA	NA	NA	NA	NA
comp29348_c0_seq1	31.109665202	66.8281058797	1.1030921153	NA	NA	NA	NA	NA
comp53182_c3_seq1	20.7397768013	44.5520705865	1.1030921153	NA	NA	NA	NA	NA
comp50625_c0_seq1	50.906724876	109.2586492953	1.1018193362	NA	NA	NA	NA	NA
comp56132_c1_seq2	212.1113536499	455.067578133	1.1012589575	NA	NA	NA	NA	NA
comp47104_c4_seq1	65.9901989133	30.7621439764	-1.1010957106	NA	NA	NA	NA	NA
comp48653_c1_seq1	65.9901989133	30.7621439764	-1.1010957106	NA	NA	NA	NA	NA
comp52423_c0_seq1	65.9901989133	30.7621439764	-1.1010957106	103608673	667248956	XP_008591299.1	GEMIN4	PREDICTED: gem-associated protein 4 [Galeopterus variegatus].
comp51298_c1_seq1	30.1669480747	64.7065787089	1.1009436488	428605	363734095	XP_426162.3	LGR4	PREDICTED: leucine-rich repeat-containing G-protein coupled
comp52473_c0_seq1	80.1309558233	171.8437008335	1.100665378	102008062	533121143	XP_005375953.1	LOC102008062	predicted: keratin-associated protein 10-3-like isoform x2
cluster179_comp56702_c0_seq6_Trinity.Amex.jaccPasa.fasta	916.3210477677	427.4877249129	-1.0999701639	101799971	514734247	XP_005017029.1	FGFBP2	PREDICTED: fibroblast growth factor-binding protein 2 [Anas
comp46334_c3_seq1	38.6514022207	18.0329809517	-1.0998828522	NA	NA	NA	NA	NA
comp49854_c2_seq1	38.6514022207	18.0329809517	-1.0998828522	100924495	395534919	XP_003769481.1	LAMA2	PREDICTED: laminin subunit alpha-2 [Sarcophilus harrisii].
comp54452_c1_seq1	38.6514022207	18.0329809517	-1.0998828522	103079239	602707697	XP_007464117.1	NSMAF	PREDICTED: protein FAN, partial [Lipotes vexillifer].
comp56625_c1_seq1	38.6514022207	18.0329809517	-1.0998828522	102929739	591356200	XP_007072401.1	LOC102929739	PREDICTED: zinc finger protein 135-like, partial [Chelonia mydas].
comp26257_c4_seq1	19.797059674	42.4305434157	1.0998169833	103885960	685551838	XP_009208973.1	LOC103885960	predicted: uncharacterized protein loc103885960 [papio anubis].
comp35000_c1_seq1	19.797059674	42.4305434157	1.0998169833	NA	NA	NA	NA	NA
comp56865_c0_seq14	19.797059674	42.4305434157	1.0998169833	NA	479643343	ENS15315.1	NA	hypothetical protein B972_03201 [Brucella abortus F10/05-11].
comp52813_c4_seq1	29.2242309473	62.5850515381	1.0986530502	NA	NA	NA	NA	NA
cluster2044_comp51039_c2_seq3_Trinity.Amex.jaccPasa.fasta	199.8560309946	93.3471955145	-1.0982825247	100562332	637248166	XP_008108772.1	COL18A1	PREDICTED: collagen alpha-1(XVIII) chain isoform X1 [Anolis
comp48518_c2_seq1	49.9640077487	23.3367988786	-1.0982825247	101946067	530643342	XP_005308360.1	FOXP4	PREDICTED: forkhead box protein P4 isoform X4 [Chrysemys picta
comp50578_c2_seq1	49.9640077487	23.3367988786	-1.0982825247	NA	NA	NA	NA	NA
comp54848_c0_seq1	49.9640077487	23.3367988786	-1.0982825247	NA	NA	NA	NA	NA
comp52853_c2_seq1	111.2406210253	51.9774156842	-1.097726894	100038257	148231263	NP_001090846.1	AP2A1	adaptor-related protein complex 2, alpha 1 subunit [Source:RefSeq peptide;Acc:NP_001090846]
cluster2177_comp55149_c1_seq2_Trinity.Amex.jaccPasa.fasta	48.078573494	102.894067783	1.0976938114	NA	NA	NA	NA	NA
comp54802_c6_seq1	18.8543425467	40.3090162449	1.0962057298	NA	NA	NA	NA	NA
comp56395_c0_seq2	18.8543425467	40.3090162449	1.0962057298	101731511	512836249	XP_004913819.1
comp56199_c1_seq1	83.9018243326	39.2482526595	-1.0960737541	102355824	556965936	XP_005992445.1	KIF20A	predicted: kinesin-like protein kif20a [latimeria chalumnae].
comp26575_c0_seq1	95.2144298606	44.5520705865	-1.0956877488	NA	NA	NA	NA	NA
comp54259_c1_seq1	314.8675205292	672.5241131384	1.0948410489	103065886	602639889	XP_007426762.1	KDM6B	PREDICTED: lysine-specific demethylase 6B [Python bivittatus].
cluster2732_comp54566_c1_seq2_Trinity.Amex.jaccPasa.fasta	163.0900630286	76.3749781482	-1.094496915	102446087	558221107	XP_006135863.1	FAM129A	PREDICTED: protein Niban [Pelodiscus sinensis].
comp55879_c0_seq1	264.9035127806	124.1093394908	-1.0938552894	101795897	514726853	XP_005015258.1	LOC101795897	predicted: calpain-5-like isoform x1 [anas platyrhynchos].
comp24277_c0_seq1	27.3387966927	58.3419971965	1.0935850296	NA	NA	NA	NA	NA
cluster1184_comp51881_c2_seq1_Trinity.Amex.jaccPasa.fasta	33.937816584	15.9114537809	-1.0928280946	NA	NA	NA	NA	NA
comp16267_c0_seq1	56.56302764	26.5190896348	-1.0928280946	102456124	558158524	XP_006122301.1	TANGO6	PREDICTED: transport and Golgi organization protein 6 homolog
comp44847_c1_seq1	67.875633168	31.8229075618	-1.0928280946	101950149	641753764	XP_008175639.1	AKAP12	predicted: a-kinase anchor protein 12 isoform x2 [chrysemys picta
comp46752_c1_seq1	33.937816584	15.9114537809	-1.0928280946	103072234	602707938	XP_007464235.1	ITPKB	predicted: inositol-trisphosphate 3-kinase b [lipotes vexillifer].
comp47353_c0_seq1	67.875633168	31.8229075618	-1.0928280946	100127703	512855027	XP_004916336.1	PRR12	proline rich 12 [Source:Jamboree;Acc:XB-GENE-994217]
comp48054_c0_seq1	33.937816584	15.9114537809	-1.0928280946	NA	NA	NA	NA	NA
comp48533_c5_seq1	33.937816584	15.9114537809	-1.0928280946	104374897	701333612	XP_009979421.1	ANO2	PREDICTED: anoctamin-2 [Tauraco erythrolophus].
comp50300_c2_seq1	33.937816584	15.9114537809	-1.0928280946	NA	NA	NA	NA	NA
comp50444_c3_seq1	33.937816584	15.9114537809	-1.0928280946	NA	NA	NA	NA	NA
comp51360_c0_seq1	33.937816584	15.9114537809	-1.0928280946	103034489	597778906	XP_007253074.1	MRE11A	PREDICTED: double-strand break repair protein MRE11A [Astyanax
comp52144_c3_seq1	33.937816584	15.9114537809	-1.0928280946	101951780	641780836	XP_008173084.1	PNPLA7	PREDICTED: patatin-like phospholipase domain-containing protein 7
comp52217_c2_seq1	169.68908292	79.5572689044	-1.0928280946	102354780	556981404	XP_005997200.1	LOC102354780	PREDICTED: serine protease 23-like [Latimeria chalumnae].
comp52647_c1_seq1	33.937816584	15.9114537809	-1.0928280946	103521246	662220835	XP_008484573.1	LOC103521246	predicted: uncharacterized protein loc103521246 [diaphorina citri].
comp52935_c0_seq1	45.250422112	21.2152717078	-1.0928280946	NA	NA	NA	NA	NA
comp53501_c1_seq2	56.56302764	26.5190896348	-1.0928280946	NA	NA	NA	NA	NA
comp53756_c2_seq1	33.937816584	15.9114537809	-1.0928280946	NA	NA	NA	NA	NA
comp55367_c21_seq1	67.875633168	31.8229075618	-1.0928280946	103078939	602689360	XP_007456898.1	EDAR	predicted: tumor necrosis factor receptor superfamily member edar
comp55660_c1_seq1	79.188238696	37.1267254887	-1.0928280946	NA	677485674	KFQ75079.1	NA	A disintegrin and metalloproteinase with thrombospondin motifs 2,
comp55971_c1_seq1	45.250422112	21.2152717078	-1.0928280946	NA	NA	NA	NA	NA
comp56523_c5_seq1	56.56302764	26.5190896348	-1.0928280946	NA	NA	NA	NA	NA
comp56791_c13_seq1	45.250422112	21.2152717078	-1.0928280946	NA	NA	NA	NA	NA
comp58696_c0_seq1	79.188238696	37.1267254887	-1.0928280946	104141538	697431355	XP_009669177.1	LOC104141538	PREDICTED: DEP domain-containing mTOR-interacting protein-like
comp59491_c0_seq1	33.937816584	15.9114537809	-1.0928280946	NA	NA	NA	NA	NA
comp39694_c2_seq1	17.9116254193	38.1874890741	1.0922037992	NA	NA	NA	NA	NA
comp43815_c1_seq1	35.8232508387	76.3749781482	1.0922037992	NA	NA	NA	NA	NA
comp47756_c2_seq1	17.9116254193	38.1874890741	1.0922037992	548405	218931155	NP_001034830.1	CMTM6	CKLF-like MARVEL transmembrane domain containing 6 [Source:Jamboree;Acc:XB-GENE-955739]
comp52013_c1_seq1	17.9116254193	38.1874890741	1.0922037992	NA	NA	NA	NA	NA
comp52625_c4_seq1	17.9116254193	38.1874890741	1.0922037992	NA	NA	NA	NA	NA
comp37673_c0_seq1	26.3960795653	56.2204700258	1.0907718437	100379673	301610949	XP_002935004.1	ANKRD7	predicted: ankyrin repeat domain-containing protein 26 [xenopus
comp50322_c0_seq1	108.4124696433	50.9166520988	-1.090321239	101730430	512881617	XP_004919837.1	LOC101730430	predicted: phospholipase a2 inhibitor and ly6/plaur
comp54074_c2_seq1	131.0376806993	278.980822958	1.0901842278	NA	NA	NA	NA	NA
comp53913_c2_seq1	74.4746530593	35.0051983179	-1.0891803176	104397676	701358742	XP_010005979.1	DCAF5	PREDICTED: DDB1- and CUL4-associated factor 5 [Chaetura pelagica].
comp56041_c4_seq1	74.4746530593	35.0051983179	-1.0891803176	104346389	700422262	XP_009949424.1	UBR5	PREDICTED: E3 ubiquitin-protein ligase UBR5 [Leptosomus discolor].
comp44700_c2_seq1	120.6677922986	256.7047876648	1.0890695485	NA	NA	NA	NA	NA
comp26209_c6_seq1	63.1620475313	29.701380391	-1.0885279572	102490693	562828756	XP_006143951.1	LAMC1	PREDICTED: laminin subunit gamma-1, partial [Tupaia chinensis].
cluster141_comp54984_c1_seq3_Trinity.Amex.jaccPasa.fasta	166.860931538	78.496505319	-1.0879458732	101820836	525019940	XP_005057492.1	SULF2	PREDICTED: extracellular sulfatase Sulf-2 isoform X7 [Ficedula
comp10421_c1_seq1	16.968908292	36.0659619033	1.087744151	NA	NA	NA	NA	NA
comp37386_c0_seq1	25.453362438	54.098942855	1.087744151	NA	NA	NA	NA	NA
comp37721_c0_seq1	16.968908292	36.0659619033	1.087744151	NA	NA	NA	NA	NA
comp53149_c3_seq1	25.453362438	54.098942855	1.087744151	NA	NA	NA	NA	NA
comp55258_c6_seq1	33.937816584	72.1319238066	1.087744151	NA	NA	NA	NA	NA
comp37662_c2_seq1	51.8494420033	24.397562464	-1.0875914463	102576681	564247406	XP_006262807.1	HERC2	PREDICTED: E3 ubiquitin-protein ligase HERC2-like [Alligator
comp48320_c2_seq1	51.8494420033	24.397562464	-1.0875914463	NA	NA	NA	NA	NA
comp52430_c0_seq1	51.8494420033	24.397562464	-1.0875914463	NA	NA	NA	NA	NA
comp56598_c8_seq1	51.8494420033	24.397562464	-1.0875914463	NA	NA	NA	NA	NA
cluster1605_comp55419_c0_seq1_Trinity.Amex.jaccPasa.fasta	40.5368364753	19.0937445371	-1.0861334421	NA	NA	NA	NA	NA
cluster768_comp56781_c2_seq53_Trinity.Amex.jaccPasa.fasta	40.5368364753	19.0937445371	-1.0861334421	NA	657833280	WP_029549496.1	NA	hypothetical protein [Staphylococcus aureus].
comp39746_c1_seq1	40.5368364753	19.0937445371	-1.0861334421	NA	NA	NA	NA	NA
comp47550_c0_seq1	40.5368364753	19.0937445371	-1.0861334421	NA	NA	NA	NA	NA
comp54435_c3_seq1	40.5368364753	19.0937445371	-1.0861334421	102359884	556997669	XP_006002202.1	OXR1	PREDICTED: oxidation resistance protein 1 isoform X2 [Latimeria
comp54656_c1_seq1	40.5368364753	19.0937445371	-1.0861334421	NA	NA	NA	NA	NA
comp50132_c0_seq1	110.297903898	51.9774156842	-1.0854485643	100081257	620945737	XP_007667687.1	ATP13A4	PREDICTED: probable cation-transporting ATPase 13A4
comp11630_c0_seq1	69.7610674226	32.8836711471	-1.085050744	104402576	701297043	XP_010008782.1	AGAP3	PREDICTED: arf-GAP with GTPase, ANK repeat and PH domain-containing
comp53213_c0_seq1	139.5221348453	65.7673422943	-1.085050744	454463	694966259	XP_009430162.1	POLR2A	PREDICTED: DNA-directed RNA polymerase II subunit RPB1 [Pan
comp42510_c0_seq1	24.5106453107	51.9774156842	1.0844764372	102947016	591378370	XP_007063740.1	KDM8	PREDICTED: lysine-specific demethylase 8 [Chelonia mydas].
comp53705_c3_seq1	24.5106453107	51.9774156842	1.0844764372	104263305	698447599	XP_009818257.1	LOC104263305	predicted: low quality protein: transcriptional regulator
cluster4551_comp52986_c1_seq3_Trinity.Amex.jaccPasa.fasta	146.1211547366	68.9496330505	-1.083550281	100495030	512849255	XP_004915545.1	CRLF1	PREDICTED: cytokine receptor-like factor 1-like isoform X4 [Xenopus
comp45344_c1_seq1	58.4484618946	27.5798532202	-1.083550281	102446121	558159455	XP_006122505.1	CPAMD8	PREDICTED: C3 and PZP-like alpha-2-macroglobulin domain-containing
comp54827_c3_seq1	116.8969237893	55.1597064404	-1.083550281	101938442	530589931	XP_005288642.1	MED15	PREDICTED: mediator of RNA polymerase II transcription subunit 15
comp8775_c0_seq1	32.0523823293	67.8888694651	1.08274347	100496214	301608758	XP_002933943.1
cluster1534_comp55846_c1_seq10_Trinity.Amex.jaccPasa.fasta	105.5843182613	49.8558885134	-1.0825597592	NA	NA	NA	NA	NA
comp24061_c0_seq1	47.1358563667	22.2760352932	-1.0813324558	NA	NA	NA	NA	NA
comp55484_c6_seq1	47.1358563667	22.2760352932	-1.0813324558	NA	NA	NA	NA	NA
comp58898_c0_seq1	47.1358563667	22.2760352932	-1.0813324558	100379998	301611538	XP_002935288.1	PHYH	PREDICTED: phytanoyl-CoA dioxygenase, peroxisomal [Xenopus
cluster5018_comp25734_c0_seq2_Trinity.Amex.jaccPasa.fasta	35.8232508387	16.9722173663	-1.0777212022	NA	NA	NA	NA	NA
comp23757_c1_seq1	53.734876258	25.4583260494	-1.0777212022	NA	NA	NA	NA	NA
comp37104_c0_seq1	35.8232508387	16.9722173663	-1.0777212022	103056627	602646736	XP_007429799.1	SEMA4C	predicted: semaphorin-4c [python bivittatus].
comp49710_c1_seq1	340.3208829672	161.2360649795	-1.0777212022	101951888	530612006	XP_005297599.1	ST6GALNAC2	PREDICTED: alpha-N-acetylgalactosaminide
comp52216_c6_seq1	35.8232508387	16.9722173663	-1.0777212022	103187820	632978033	XP_007905676.1	LOC103187820	predicted: rna/rnp complex-1-interacting phosphatase-like
comp52313_c0_seq1	89.5581270966	42.4305434157	-1.0777212022	NA	NA	NA	NA	NA
comp54219_c5_seq1	35.8232508387	16.9722173663	-1.0777212022	734304	148222450	NP_001089257.1	BICD2	bicaudal D homolog 2 [Xenopus laevis].
comp55964_c6_seq1	35.8232508387	16.9722173663	-1.0777212022	NA	NA	NA	NA	NA
comp55971_c12_seq1	53.734876258	25.4583260494	-1.0777212022	100890922	390357276	XP_003728970.1	LOC100890922	predicted: rna-directed dna polymerase from mobile element
comp56384_c1_seq1	53.734876258	25.4583260494	-1.0777212022	104026339	694650717	XP_009482093.1	LOC104026339	PREDICTED: tubulin beta-6 chain isoform X3 [Pelecanus crispus].
comp50356_c3_seq1	30.1669480747	63.6458151235	1.0770969068	NA	NA	NA	NA	NA
comp53777_c6_seq1	22.625211056	47.7343613426	1.0770969068	548923	62859205	NP_001016169.1	FGF10	fibroblast growth factor 10 [Source:Jamboree;Acc:XB-GENE-485044]
cluster4819_comp54308_c2_seq1_Trinity.Amex.jaccPasa.fasta	51.8494420033	109.2586492953	1.0753471249	NA	NA	NA	NA	NA
cluster2415_comp50890_c0_seq2_Trinity.Amex.jaccPasa.fasta	569.4011449092	1199.723615078	1.0751847859	101937669	530636295	XP_005304988.1	WFDC3	PREDICTED: WAP four-disulfide core domain protein 3 [Chrysemys
comp50124_c2_seq1	44.3077049847	93.3471955145	1.0750490782	NA	NA	NA	NA	NA
comp56494_c1_seq1	60.3338961493	28.6406168056	-1.0749061866	102933385	591356532	XP_007072564.1	LOC102933385	predicted: tripartite motif-containing protein 16-like [chelonia
comp40191_c2_seq1	42.42227073	20.1545081224	-1.0737192717	100489172	512883766	XP_002941022.2	TRAPPC10	trafficking protein particle complex 10 [Source:Jamboree;Acc:XB-GENE-995093]
comp47685_c0_seq1	42.42227073	20.1545081224	-1.0737192717	NA	NA	NA	NA	NA
comp52030_c0_seq1	42.42227073	20.1545081224	-1.0737192717	NA	NA	NA	NA	NA
comp48988_c0_seq1	50.906724876	107.1371221246	1.0735302918	NA	NA	NA	NA	NA
cluster1984_comp52982_c1_seq2_Trinity.Amex.jaccPasa.fasta	109.3551867706	51.9774156842	-1.0730648398	NA	NA	NA	NA	NA
cluster5170_comp53969_c3_seq2_Trinity.Amex.jaccPasa.fasta	246.0491702339	517.6526296712	1.0730376522	NA	NA	NA	NA	NA
comp46652_c2_seq1	21.6824939287	45.6128341718	1.0729091099	104149496	697506538	XP_009681433.1	LOC104149496	PREDICTED: uncharacterized protein LOC104149496 [Struthio camelus
comp53943_c5_seq1	43.3649878573	91.2256683437	1.0729091099	NA	NA	NA	NA	NA
comp46124_c0_seq1	115.954206662	55.1597064404	-1.071868476	NA	38347812	BAC41350.2	DELTA-1	ligand Delta-1 [Cynops pyrrhogaster].
cluster925_comp55390_c1_seq5_Trinity.Amex.jaccPasa.fasta	49.0212906213	23.3367988786	-1.0708017883	NA	NA	NA	NA	NA
comp47996_c1_seq1	49.0212906213	23.3367988786	-1.0708017883	102944650	591354462	XP_007071587.1	PDGFRB	PREDICTED: platelet-derived growth factor receptor beta [Chelonia
comp51391_c2_seq1	49.0212906213	23.3367988786	-1.0708017883	101950349	641793387	XP_008177927.1	LTBP3	predicted: latent-transforming growth factor beta-binding protein 3
comp52794_c4_seq1	49.0212906213	23.3367988786	-1.0708017883	101935122	530637465	XP_005305555.1	CTSF	PREDICTED: cathepsin F [Chrysemys picta bellii].
comp53153_c1_seq1	49.0212906213	23.3367988786	-1.0708017883	NA	NA	NA	NA	NA
comp13087_c0_seq1	56.56302764	118.8055215639	1.0706706377	NA	NA	NA	NA	NA
comp23879_c0_seq1	129.1522464446	61.5242879527	-1.0698447766	101867696	527259771	XP_005148139.1	SLC25A24	PREDICTED: calcium-binding mitochondrial carrier protein SCaMC-1
comp48988_c3_seq1	49.0212906213	102.894067783	1.0696794353	NA	NA	NA	NA	NA
comp51212_c0_seq1	49.0212906213	102.894067783	1.0696794353	NA	NA	NA	NA	NA
cluster3173_comp46318_c0_seq2_Trinity.Amex.jaccPasa.fasta	104.641601134	49.8558885134	-1.0696207035	102043844	543254105	XP_005418949.1	RNF44	PREDICTED: LOW QUALITY PROTEIN: RING finger protein 44 [Geospiza
cluster5236_comp52693_c0_seq1_Trinity.Amex.jaccPasa.fasta	328.0655603119	688.4355669192	1.0693374834	NA	NA	NA	NA	NA
comp45328_c3_seq1	80.1309558233	38.1874890741	-1.0692596235	NA	683462619	KFZ56961.1	NA	E3 ubiquitin-protein ligase Midline-1 [Caprimulgus carolinensis].
comp53032_c9_seq1	80.1309558233	38.1874890741	-1.0692596235	NA	NA	NA	NA	NA
comp47831_c2_seq1	55.6203105127	26.5190896348	-1.0685805484	102353928	556947771	XP_005986854.1	SMG8	predicted: protein smg8 [latimeria chalumnae].
comp51543_c0_seq1	20.7397768013	43.4913070011	1.0683266972	104228175	698586336	XP_009778886.1	LOC104228175	predicted: probable receptor-like protein kinase at1g67000 isoform
comp53605_c1_seq1	62.219330404	130.4739210032	1.0683266972	8656160	270267461	YP_003331158.1	MT-ND4	nadh dehydrogenase subunit 4 (mitochondrion) [styela plicata].
comp44987_c2_seq1	86.7299757146	41.3697798303	-1.067953426	100216248	213983049	NP_001135685.1	ATXN2L	ataxin 2-like [Xenopus (Silurana) tropicalis].
comp24976_c0_seq1	1245.329325207	594.0276078194	-1.0679254231	NA	6980088	AAF34720.1	NA	inner-ear cytokeratin [Rana catesbeiana].
cluster1849_comp56056_c1_seq1_Trinity.Amex.jaccPasa.fasta	124.438660808	59.4027607819	-1.0668328861	NA	NA	NA	NA	NA
comp54116_c3_seq1	62.219330404	29.701380391	-1.0668328861	NA	NA	NA	NA	NA
cluster5158_comp48309_c0_seq2_Trinity.Amex.jaccPasa.fasta	33.937816584	71.0711602212	1.0663705002	NA	NA	NA	NA	NA
comp26195_c0_seq1	33.937816584	71.0711602212	1.0663705002	NA	NA	NA	NA	NA
comp48819_c4_seq1	131.0376806993	62.5850515381	-1.0660917122	NA	NA	NA	NA	NA
comp53822_c1_seq1	68.8183502953	32.8836711471	-1.0654219373	102032608	543264303	XP_005422481.1	GLT8D1	predicted: glycosyltransferase 8 domain-containing protein 1
comp53000_c4_seq1	175.3453856839	83.8003232459	-1.0651717517	NA	NA	NA	NA	NA
comp26251_c2_seq1	250.7627558706	119.8662851493	-1.0648971619	67928	148685259	EDL17206.1	ABCA14	atp-binding cassette, sub-family a (abc1), member 14 [mus
comp40393_c1_seq1	144.235720482	68.9496330505	-1.0648137185	100350101	655860664	XP_008266746.1	DSTYK	PREDICTED: dual serine/threonine and tyrosine protein kinase
cluster4531_comp56344_c8_seq1_Trinity.Amex.jaccPasa.fasta	37.7086850933	18.0329809517	-1.0642589424	NA	NA	NA	NA	NA
comp29192_c2_seq1	75.4173701866	36.0659619033	-1.0642589424	NA	NA	NA	NA	NA
comp44381_c0_seq1	37.7086850933	18.0329809517	-1.0642589424	NA	NA	NA	NA	NA
comp46534_c2_seq1	75.4173701866	36.0659619033	-1.0642589424	102458819	558137340	XP_006117756.1	RALGAPA1	PREDICTED: ral GTPase-activating protein subunit alpha-1 isoform X4
comp47939_c0_seq1	37.7086850933	18.0329809517	-1.0642589424	102070585	542150030	XP_005483956.1	AASDH	PREDICTED: acyl-CoA synthetase family member 4 [Zonotrichia
comp51995_c6_seq1	37.7086850933	18.0329809517	-1.0642589424	100556927	637352944	XP_008118691.1	SEMA3G	PREDICTED: semaphorin-3G [Anolis carolinensis].
comp53936_c2_seq1	37.7086850933	18.0329809517	-1.0642589424	100929086	395539189	XP_003771555.1	LAMB1	PREDICTED: laminin subunit beta-1 [Sarcophilus harrisii].
comp55599_c2_seq1	37.7086850933	18.0329809517	-1.0642589424	102307402	554822903	XP_005922138.1	LOC102307402	predicted: altered inheritance of mitochondria protein 3-like
comp56025_c13_seq1	75.4173701866	36.0659619033	-1.0642589424	6532207	195490053	XP_002092981.1	DYAK\GE21070	ge21070 [drosophila yakuba].
comp25651_c0_seq1	19.797059674	41.3697798303	1.0632911073	NA	NA	NA	NA	NA
comp33469_c1_seq1	19.797059674	41.3697798303	1.0632911073	NA	NA	NA	NA	NA
comp36501_c0_seq1	19.797059674	41.3697798303	1.0632911073	NA	NA	NA	NA	NA
comp45710_c1_seq1	19.797059674	41.3697798303	1.0632911073	NA	NA	NA	NA	NA
comp50390_c1_seq1	26.3960795653	55.1597064404	1.0632911073	NA	NA	NA	NA	NA
comp52184_c0_seq1	39.594119348	82.7395596606	1.0632911073	NA	NA	NA	NA	NA
comp54454_c1_seq1	46.1931392393	96.5294862706	1.0632911073	NA	NA	NA	NA	NA
comp50096_c0_seq1	137.6367005906	287.4669316412	1.0625307937	NA	NA	NA	NA	NA
comp12078_c0_seq1	44.3077049847	21.2152717078	-1.0624544456	NA	NA	NA	NA	NA
comp45488_c0_seq1	44.3077049847	21.2152717078	-1.0624544456	NA	NA	NA	NA	NA
comp52436_c1_seq1	146.1211547366	70.0103966359	-1.0615239747	100494819	301617795	XP_002938326.1
cluster1811_comp44009_c0_seq2_Trinity.Amex.jaccPasa.fasta	254.5336243799	121.98781232	-1.0611192349	NA	677499714	KFQ88751.1	NA	Follistatin [Phoenicopterus ruber ruber].
cluster275_comp42277_c1_seq1_Trinity.Amex.jaccPasa.fasta	50.906724876	24.397562464	-1.0611192349	100338446	655889565	XP_002722363.2	LOC100338446	PREDICTED: UPF0692 protein C19orf54 homolog isoform X1 [Oryctolagus
comp19356_c0_seq1	50.906724876	24.397562464	-1.0611192349	NA	NA	NA	NA	NA
comp25756_c1_seq1	50.906724876	24.397562464	-1.0611192349	NA	NA	NA	NA	NA
comp26124_c1_seq1	50.906724876	24.397562464	-1.0611192349	100563365	637358577	XP_008119740.1	STRN4	predicted: low quality protein: striatin-4 [anolis carolinensis].
comp37239_c0_seq1	50.906724876	24.397562464	-1.0611192349	102020609	533151968	XP_005390194.1	POLH	PREDICTED: DNA polymerase eta [Chinchilla lanigera].
comp50428_c3_seq1	50.906724876	24.397562464	-1.0611192349	100038245	281427336	NP_001163970.1	HAP1	huntingtin-associated protein 1 [Xenopus (Silurana) tropicalis].
comp24342_c0_seq1	57.5057447673	27.5798532202	-1.0600913082	103632699	670423816	XP_008652667.1	LOC103632699	predicted: uncharacterized protein loc103632699 [zea mays].
cluster406_comp49001_c0_seq3_Trinity.Amex.jaccPasa.fasta	128.2095293173	61.5242879527	-1.0592755349	NA	NA	NA	NA	NA
comp47266_c0_seq1	64.1047646586	30.7621439764	-1.0592755349	NA	NA	NA	NA	NA
cluster3535_comp44018_c3_seq2_Trinity.Amex.jaccPasa.fasta	254.5336243799	530.3817926959	1.0591749988	101812606	525028185	XP_005061512.1	LOC101812606	PREDICTED: keratin, type II cytoskeletal 5-like [Ficedula
comp51129_c0_seq1	25.453362438	53.0381792696	1.0591749988	NA	NA	NA	NA	NA
comp54781_c1_seq1	25.453362438	53.0381792696	1.0591749988	NA	NA	NA	NA	NA
comp53741_c1_seq1	70.70378455	33.9444347325	-1.0586123793	102376253	557262436	XP_006016743.1	R3HDML	PREDICTED: peptidase inhibitor R3HDML isoform X1 [Alligator
comp56391_c4_seq1	70.70378455	33.9444347325	-1.0586123793	779453	111305546	AAI21310.1	DSP	dsp protein, partial [xenopus (silurana) tropicalis].
comp53947_c2_seq1	82.016390078	170.7829372481	1.0581796935	NA	NA	NA	NA	NA
comp44672_c0_seq1	77.3028044413	37.1267254887	-1.0580626765	102458189	558141303	XP_006118538.1	LOC102458189	PREDICTED: absent in melanoma 1 protein-like, partial [Pelodiscus
comp49517_c2_seq1	37.7086850933	78.496505319	1.0577315819	NA	NA	NA	NA	NA
comp56621_c2_seq1	18.8543425467	39.2482526595	1.0577315819	NA	NA	NA	NA	NA
cluster854_comp52007_c4_seq1_Trinity.Amex.jaccPasa.fasta	83.9018243326	40.3090162449	-1.0575996063	495679	148224618	NP_001088627.1	ADAMTS1	ADAM metallopeptidase with thrombospondin type 1 motif, 1 precursor
comp53717_c5_seq1	83.9018243326	40.3090162449	-1.0575996063	101551412	505844183	XP_004615583.1	NEFH	predicted: neurofilament heavy polypeptide [sorex araneus].
comp45291_c0_seq1	68.8183502953	143.2030840279	1.0571973494	100134994	165973362	NP_001107146.1	KLF9	Kruppel-like factor 9 [Source:Jamboree;Acc:XB-GENE-483889]
cluster4773_comp52669_c0_seq2_Trinity.Amex.jaccPasa.fasta	31.109665202	64.7065787089	1.0565495294	102083946	543714332	XP_005498457.1	CDK5RAP2	PREDICTED: CDK5 regulatory subunit-associated protein 2 [Columba
comp50330_c1_seq1	31.109665202	64.7065787089	1.0565495294	NA	NA	NA	NA	NA
comp56132_c1_seq1	1132.203269927	2354.8951595696	1.0565298367	103233086	635012488	XP_007991703.1	RASGRP2	predicted: ras guanyl-releasing protein 2 isoform x1 [chlorocebus
comp51084_c4_seq1	130.094963572	62.5850515381	-1.0556750962	104389073	701399805	XP_009996328.1	DYNC1H1	PREDICTED: LOW QUALITY PROTEIN: cytoplasmic dynein 1 heavy chain 1
comp54623_c5_seq1	196.0851624853	94.4079590999	-1.054499976	102366287	556993883	XP_006001048.1	LOC102366287	PREDICTED: alpha-1,3-mannosyl-glycoprotein
comp43881_c0_seq1	466.6449780299	224.881880103	-1.0531579492	102443536	558114675	XP_006112765.1	CITED2	PREDICTED: cbp/p300-interacting transactivator 2 [Pelodiscus
comp41299_c2_seq1	30.1669480747	62.5850515381	1.0528493606	NA	NA	NA	NA	NA
cluster2452_comp54732_c0_seq4_Trinity.Amex.jaccPasa.fasta	39.594119348	19.0937445371	-1.0521861101	NA	NA	NA	NA	NA
cluster2579_comp53299_c8_seq2_Trinity.Amex.jaccPasa.fasta	39.594119348	19.0937445371	-1.0521861101	491948	345807412	XP_549068.3	ZMYM3	PREDICTED: zinc finger MYM-type protein 3 isoformX4 [Canis lupus
cluster3272_comp52793_c1_seq2_Trinity.Amex.jaccPasa.fasta	59.391179022	28.6406168056	-1.0521861101	NA	NA	NA	NA	NA
cluster4188_comp50420_c0_seq2_Trinity.Amex.jaccPasa.fasta	52.7921591307	25.4583260494	-1.0521861101	NA	NA	NA	NA	NA
comp11831_c1_seq1	52.7921591307	25.4583260494	-1.0521861101	NA	NA	NA	NA	NA
comp14834_c0_seq1	39.594119348	19.0937445371	-1.0521861101	102569557	564254713	XP_006266340.1	LOC102569557	predicted: uncharacterized protein loc102569557 [alligator
comp26490_c1_seq1	46.1931392393	22.2760352932	-1.0521861101	102351614	557011231	XP_006006218.1	LOC102351614	predicted: transmembrane protein 175-like [latimeria chalumnae].
comp34488_c0_seq1	39.594119348	19.0937445371	-1.0521861101	NA	NA	NA	NA	NA
comp47764_c0_seq1	39.594119348	19.0937445371	-1.0521861101	102367635	557018311	XP_006009537.1	LOC102367635	PREDICTED: monocarboxylate transporter 13-like isoform X2
comp50302_c7_seq1	39.594119348	19.0937445371	-1.0521861101	NA	NA	NA	NA	NA
comp51026_c0_seq1	39.594119348	19.0937445371	-1.0521861101	NA	NA	NA	NA	NA
comp51670_c3_seq1	39.594119348	19.0937445371	-1.0521861101	NA	NA	NA	NA	NA
comp55516_c2_seq1	52.7921591307	25.4583260494	-1.0521861101	NA	NA	NA	NA	NA
comp56331_c1_seq1	39.594119348	19.0937445371	-1.0521861101	102121063	544409424	XP_005545019.1	LOC102121063	predicted: uncharacterized protein loc102121063 [macaca
comp56762_c23_seq1	46.1931392393	22.2760352932	-1.0521861101	104290766	699687278	XP_009888217.1	FBLN2	PREDICTED: fibulin-2 [Charadrius vociferus].
comp58592_c0_seq1	46.1931392393	22.2760352932	-1.0521861101	685082	672064507	XP_008765124.1	ZFP318	predicted: low quality protein: zinc finger protein 318 isoform x2
comp59162_c0_seq1	39.594119348	19.0937445371	-1.0521861101	101943051	530576476	XP_005282209.1	RICTOR	PREDICTED: rapamycin-insensitive companion of mTOR isoform X1
comp24254_c0_seq2	17.9116254193	37.1267254887	1.0515618147	NA	NA	NA	NA	NA
comp49540_c0_seq1	17.9116254193	37.1267254887	1.0515618147	NA	NA	NA	NA	NA
comp52954_c1_seq1	17.9116254193	37.1267254887	1.0515618147	NA	NA	NA	NA	NA
comp55027_c1_seq1	17.9116254193	37.1267254887	1.0515618147	NA	NA	NA	NA	NA
comp55149_c0_seq2	17.9116254193	37.1267254887	1.0515618147	NA	NA	NA	NA	NA
comp53042_c6_seq1	23.5679281833	48.795124928	1.0499120775	NA	NA	NA	NA	NA
comp55891_c12_seq1	193.2570111033	93.3471955145	-1.0498421697	NA	NA	NA	NA	NA
comp44715_c1_seq1	480.7857349399	232.3072252008	-1.049360066	100491327	512855735	XP_004916435.1	TRPM5	PREDICTED: transient receptor potential cation channel subfamily M
comp53662_c1_seq1	147.063871864	71.0711602212	-1.0491067172	NA	NA	NA	NA	NA
comp45953_c1_seq1	29.2242309473	60.4635243673	1.048900015	NA	NA	NA	NA	NA
comp56725_c5_seq1	29.2242309473	60.4635243673	1.048900015	102941168	591366597	XP_007058153.1	IL20RA	PREDICTED: interleukin-20 receptor subunit alpha [Chelonia mydas].
comp44140_c1_seq1	114.0687724073	55.1597064404	-1.0482172079	100013793	611977920	XP_007475236.1	PRRC2B	PREDICTED: protein PRRC2B isoform X8 [Monodelphis domestica].
comp25871_c1_seq1	110.297903898	228.0641708592	1.0480344412	NA	NA	NA	NA	NA
comp48552_c0_seq1	87.672692842	42.4305434157	-1.047024405	102939504	591365934	XP_007057828.1	MYO18A	PREDICTED: unconventional myosin-XVIIIa [Chelonia mydas].
comp56881_c8_seq1	61.2766132766	29.701380391	-1.0448065798	103092605	611976667	XP_007474791.1	LOC103092605	predicted: uncharacterized protein loc103092605 [monodelphis
cluster4366_comp46561_c0_seq1_Trinity.Amex.jaccPasa.fasta	28.28151382	58.3419971965	1.0446754291	NA	NA	NA	NA	NA
comp11671_c0_seq1	16.968908292	35.0051983179	1.0446754291	NA	NA	NA	NA	NA
comp48565_c1_seq1	16.968908292	35.0051983179	1.0446754291	NA	NA	NA	NA	NA
comp48944_c0_seq1	22.625211056	46.6735977572	1.0446754291	NA	NA	NA	NA	NA
comp54326_c3_seq1	16.968908292	35.0051983179	1.0446754291	102451127	558181463	XP_006127367.1	LOC102451127	predicted: nuclear anchorage protein 1-like [pelodiscus sinensis].
comp58671_c0_seq1	16.968908292	35.0051983179	1.0446754291	NA	NA	NA	NA	NA
comp25902_c0_seq1	54.6775933853	26.5190896348	-1.0439184941	NA	NA	NA	NA	NA
comp49794_c4_seq1	164.032780156	79.5572689044	-1.0439184941	NA	NA	NA	NA	NA
comp56573_c13_seq1	54.6775933853	26.5190896348	-1.0439184941	NA	NA	NA	NA	NA
comp58564_c0_seq1	54.6775933853	26.5190896348	-1.0439184941	NA	NA	NA	NA	NA
cluster5442_comp48469_c4_seq2_Trinity.Amex.jaccPasa.fasta	260.1899271439	126.2308666616	-1.0435003823	102379676	557280834	XP_006023400.1	ITGA3	PREDICTED: integrin alpha-3, partial [Alligator sinensis].
comp56725_c2_seq1	409.1392332625	843.3070503864	1.0434661289	103101261	612002705	XP_007486201.1	LOC103101261	predicted: keratin-associated protein 10-2-like [monodelphis
comp55833_c3_seq1	150.8347403733	73.192687392	-1.0431973269	NA	25149207	NP_741223.1	F56C9.10	protein f56c9.10, isoform b [caenorhabditis elegans].
comp16409_c0_seq1	48.078573494	23.3367988786	-1.0427874121	NA	NA	NA	NA	NA
comp34515_c0_seq1	48.078573494	23.3367988786	-1.0427874121	103536431	663288243	XP_008500817.1	INTS3	PREDICTED: LOW QUALITY PROTEIN: integrator complex subunit 3
comp47404_c2_seq1	48.078573494	23.3367988786	-1.0427874121	101946285	530589994	XP_005288673.1	RTDR1	PREDICTED: rhabdoid tumor deletion region protein 1 [Chrysemys
comp55072_c1_seq1	48.078573494	23.3367988786	-1.0427874121	NA	NA	NA	NA	NA
comp55276_c2_seq1	131.0376806993	63.6458151235	-1.0418441659	104153987	697438545	XP_009688453.1	MSH6	PREDICTED: DNA mismatch repair protein Msh6 [Struthio camelus
comp24298_c1_seq1	213.9967879046	103.9548313684	-1.041632332	NA	NA	NA	NA	NA
comp43704_c2_seq1	38.6514022207	79.5572689044	1.0414729971	NA	NA	NA	NA	NA
comp26663_c2_seq1	124.438660808	60.4635243673	-1.041297794	102360191	556954631	XP_006014684.1	CDC42BPA	PREDICTED: LOW QUALITY PROTEIN: CDC42 binding protein kinase alpha
comp36331_c2_seq1	41.4795536027	20.1545081224	-1.041297794	102566387	564261341	XP_006269569.1	SH3RF2	PREDICTED: putative E3 ubiquitin-protein ligase SH3RF2 [Alligator
comp42998_c1_seq1	41.4795536027	20.1545081224	-1.041297794	NA	NA	NA	NA	NA
comp45636_c8_seq1	41.4795536027	20.1545081224	-1.041297794	102444159	558201762	XP_006131684.1	MEN1	PREDICTED: menin [Pelodiscus sinensis].
comp48251_c6_seq1	41.4795536027	20.1545081224	-1.041297794	101949378	641798725	XP_008162448.1	WNK1	predicted: serine/threonine-protein kinase wnk1 isoform x11
comp50428_c6_seq1	207.3977680133	100.7725406122	-1.041297794	NA	NA	NA	NA	NA
comp51995_c1_seq1	207.3977680133	100.7725406122	-1.041297794	NA	NA	NA	NA	NA
comp54310_c2_seq1	32.9950994567	67.8888694651	1.0409232943	101339150	470605629	XP_004313931.1	SKIDA1	predicted: low quality protein: ski/dach domain-containing protein
comp58259_c0_seq1	181.0016884479	88.0433775875	-1.0397167582	NA	NA	NA	NA	NA
cluster1260_comp50336_c0_seq1_Trinity.Amex.jaccPasa.fasta	34.8805337113	16.9722173663	-1.0392470544	NA	NA	NA	NA	NA
comp11047_c0_seq1	34.8805337113	16.9722173663	-1.0392470544	NA	NA	NA	NA	NA
comp36814_c1_seq1	34.8805337113	16.9722173663	-1.0392470544	102995066	593744169	XP_007127466.1	OTUD4	predicted: otu domain-containing protein 4 [physeter catodon].
comp48474_c0_seq1	34.8805337113	16.9722173663	-1.0392470544	NA	NA	NA	NA	NA
comp50321_c0_seq1	34.8805337113	16.9722173663	-1.0392470544	NA	NA	NA	NA	NA
comp52404_c0_seq1	34.8805337113	16.9722173663	-1.0392470544	NA	NA	NA	NA	NA
comp54056_c0_seq1	21.6824939287	44.5520705865	1.0389617779	398668	148223231	NP_001082705.1	FUT1	fucosyltransferase 1 (galactoside 2-alpha-L-fucosyltransferase, H
comp50581_c0_seq1	102.7561668793	211.091953493	1.038646607	102749261	585162385	XP_006733379.1	FAM214A	PREDICTED: protein FAM214A [Leptonychotes weddellii].
comp56716_c7_seq1	265.8462299079	129.4131574178	-1.0386077036	102683128	573896386	XP_006635933.1	LOC102683128	PREDICTED: plectin-like isoform X2 [Lepisosteus oculatus].
cluster4437_comp45376_c3_seq2_Trinity.Amex.jaccPasa.fasta	98.0425812426	47.7343613426	-1.0383803106	NA	NA	NA	NA	NA
comp55300_c13_seq1	37.7086850933	77.4357417336	1.0381027752	101730720	512884781	XP_004920303.1
comp44847_c2_seq1	63.1620475313	30.7621439764	-1.0379018841	NA	NA	NA	NA	NA
comp56360_c3_seq1	63.1620475313	30.7621439764	-1.0379018841	NA	NA	NA	NA	NA
comp57160_c0_seq1	2285.1463166553	4689.6358110168	1.0371893467	101937796	530583037	XP_005285356.1	ALAS1	PREDICTED: 5-aminolevulinate synthase, nonspecific, mitochondrial
comp56506_c0_seq1	138.579417718	284.284640885	1.0366231568	102449421	558228201	XP_006138059.1	TXNRD1	PREDICTED: thioredoxin reductase 1, cytoplasmic isoform X2
comp25267_c1_seq1	84.84454146	41.3697798303	-1.0362445663	495337	148232922	NP_001088472.1	LOC495337	uncharacterized protein LOC495337 [Xenopus laevis].
comp52227_c0_seq1	84.84454146	41.3697798303	-1.0362445663	NA	NA	NA	NA	NA
comp58321_c0_seq1	56.56302764	27.5798532202	-1.0362445663	104378861	701317432	XP_009984293.1	LOC104378861	PREDICTED: general transcription factor IIE subunit 1-like, partial
comp26526_c2_seq1	42.42227073	86.9826140021	1.0359052195	NA	NA	NA	NA	NA
comp52269_c2_seq1	84.84454146	173.9652280042	1.0359052195	NA	NA	NA	NA	NA
comp49608_c0_seq1	26.3960795653	54.098942855	1.0352767311	NA	NA	NA	NA	NA
comp52999_c6_seq1	78.2455215686	38.1874890741	-1.0349081187	NA	NA	NA	NA	NA
cluster1791_comp55681_c4_seq2_Trinity.Amex.jaccPasa.fasta	128.2095293173	62.5850515381	-1.0346134807	NA	NA	NA	NA	NA
comp37291_c2_seq1	49.9640077487	24.397562464	-1.0341521873	103348511	655794462	XP_008255766.1	SNTB2	PREDICTED: beta-2-syntrophin [Oryctolagus cuniculus].
comp51564_c4_seq1	49.9640077487	24.397562464	-1.0341521873	NA	NA	NA	NA	NA
comp45442_c3_seq1	121.610509426	59.4027607819	-1.0336660222	102932452	591381247	XP_007065160.1	SLC45A3	PREDICTED: solute carrier family 45 member 3 [Chelonia mydas].
comp47713_c7_seq1	193.2570111033	94.4079590999	-1.0335403573	103389255	657737320	XP_008322817.1	LOC103389255	predicted: procollagen-lysine,2-oxoglutarate 5-dioxygenase 3-like
comp46710_c0_seq1	71.6465016773	35.0051983179	-1.0333270829	NA	675308861	KFM04123.1	NA	Agrin, partial [Aptenodytes forsteri].
comp48533_c4_seq1	71.6465016773	35.0051983179	-1.0333270829	103054421	602647641	XP_007430244.1	ANO1	PREDICTED: anoctamin-1 isoform X3 [Python bivittatus].
comp23394_c0_seq1	20.7397768013	42.4305434157	1.0327027875	NA	NA	NA	NA	NA
comp26501_c1_seq1	20.7397768013	42.4305434157	1.0327027875	NA	NA	NA	NA	NA
comp39942_c0_seq1	103.6988840066	212.1527170783	1.0327027875	NA	NA	NA	NA	NA
comp50804_c6_seq1	20.7397768013	42.4305434157	1.0327027875	NA	NA	NA	NA	NA
comp53754_c7_seq1	20.7397768013	42.4305434157	1.0327027875	NA	NA	NA	NA	NA
comp12706_c0_seq1	43.3649878573	21.2152717078	-1.03142755	103320064	645226140	XP_008219901.1	LOC103320064	predicted: putative uncharacterized protein ensp00000383309 isoform
comp24024_c1_seq1	65.047481786	31.8229075618	-1.03142755	NA	NA	NA	NA	NA
comp26237_c0_seq1	43.3649878573	21.2152717078	-1.03142755	NA	NA	NA	NA	NA
comp46794_c5_seq1	43.3649878573	21.2152717078	-1.03142755	NA	678138179	KFV07351.1	NA	Myosin light chain kinase, smooth muscle [Pterocles gutturalis].
comp47766_c3_seq1	43.3649878573	21.2152717078	-1.03142755	101841487	524965731	XP_005082771.1	SKIDA1	PREDICTED: SKI/DACH domain-containing protein 1 isoform X3
comp51881_c0_seq1	43.3649878573	21.2152717078	-1.03142755	NA	NA	NA	NA	NA
comp53366_c1_seq1	108.4124696433	53.0381792696	-1.03142755	101944760	530634010	XP_005303967.1	SNX19	PREDICTED: sorting nexin-19 [Chrysemys picta bellii].
comp54564_c2_seq1	43.3649878573	21.2152717078	-1.03142755	NA	NA	NA	NA	NA
comp56075_c5_seq1	65.047481786	31.8229075618	-1.03142755	101936835	530578568	XP_005283212.1	EDNRB	PREDICTED: endothelin B receptor [Chrysemys picta bellii].
comp58805_c0_seq1	43.3649878573	21.2152717078	-1.03142755	NA	NA	NA	NA	NA
comp53461_c3_seq1	46.1931392393	94.4079590999	1.0312298981	NA	NA	NA	NA	NA
comp37611_c1_seq1	25.453362438	51.9774156842	1.0300286532	102933876	591367517	XP_007058607.1	LOC102933876	PREDICTED: nuclear receptor subfamily 1 group D member 1-like
comp54279_c5_seq3	25.453362438	51.9774156842	1.0300286532	NA	NA	NA	NA	NA
comp45489_c1_seq1	80.1309558233	39.2482526595	-1.0297312593	100485666	512817711	XP_002932148.2	LOC100485666	predicted: scavenger receptor class f member 2-like [xenopus
comp53713_c5_seq1	131.9803978266	269.4339506895	1.029607981	NA	NA	NA	NA	NA
cluster727_comp46518_c1_seq2_Trinity.Amex.jaccPasa.fasta	40.5368364753	82.7395596606	1.0293437754	394318	147907395	NP_001080995.1	RBM24-A	RNA-binding protein 24-A [Xenopus laevis].
comp53422_c4_seq1	40.5368364753	82.7395596606	1.0293437754	NA	NA	NA	NA	NA
comp24806_c0_seq1	824.8774864164	404.1509260342	-1.029285708	101950638	530639934	XP_005306741.1	ARG2	PREDICTED: arginase-2, mitochondrial [Chrysemys picta bellii].
cluster1398_comp50857_c1_seq2_Trinity.Amex.jaccPasa.fasta	58.4484618946	28.6406168056	-1.029102497	NA	NA	NA	NA	NA
comp44173_c0_seq1	166.860931538	340.5051109107	1.0290302482	NA	NA	NA	NA	NA
comp53845_c2_seq1	131.9803978266	64.7065787089	-1.0283393682	102560403	564261626	XP_006269706.1	DHX9	PREDICTED: ATP-dependent RNA helicase A [Alligator
comp12076_c0_seq1	30.1669480747	61.5242879527	1.0281873063	102937006	591354090	XP_007071404.1	LOC102937006	PREDICTED: ubiquitin-like protein ISG15-like [Chelonia mydas].
comp53125_c3_seq1	30.1669480747	61.5242879527	1.0281873063	103461768	658839896	XP_008402343.1	LOC103461768	predicted: titin-like [poecilia reticulata].
comp24431_c0_seq1	36.765967966	18.0329809517	-1.0277330664	NA	NA	NA	NA	NA
comp26111_c1_seq1	36.765967966	18.0329809517	-1.0277330664	102634234	568894818	XP_006544375.1	GM31866	predicted: keratin-associated protein 16-1-like isoform x3 [mus
comp35209_c0_seq1	73.531935932	36.0659619033	-1.0277330664	9648332	302825187	XP_002994226.1	NRT2.2-2	hypothetical protein selmodraft_138351 [selaginella
comp50237_c3_seq1	36.765967966	18.0329809517	-1.0277330664	NA	NA	NA	NA	NA
comp55171_c5_seq2	110.297903898	54.098942855	-1.0277330664	100491292	512855183	XP_004916357.1	LOC100491292	predicted: circularly permutated ras protein 1-like isoform x4
comp26566_c0_seq1	65.047481786	132.595448174	1.0274661391	NA	NA	NA	NA	NA
comp55998_c14_seq1	177.2308199386	86.9826140021	-1.0268305359	103397171	657812465	XP_008333619.1	LOC103397171	PREDICTED: uncharacterized protein LOC103397171 [Cynoglossus
comp45046_c1_seq1	109.3551867706	222.7603529323	1.0264708337	NA	355692832	EHH27435.1	NA	Coronin-like protein C, partial [Macaca mulatta].
comp35880_c1_seq1	51.8494420033	25.4583260494	-1.0261909016	100487733	512844648	XP_002938345.2	LOC100487733	PREDICTED: G-protein coupled receptor family C group 6 member
comp48081_c1_seq1	51.8494420033	25.4583260494	-1.0261909016	101933190	530640389	XP_005306959.1	KIAA0825	PREDICTED: uncharacterized protein KIAA0825 homolog [Chrysemys
comp51458_c2_seq1	51.8494420033	25.4583260494	-1.0261909016	101733999	512882278	XP_004919940.1	ANKRD35	PREDICTED: ankyrin repeat domain-containing protein 35 [Xenopus
comp52094_c3_seq1	51.8494420033	25.4583260494	-1.0261909016	102932471	591349702	XP_007069393.1	EIF2AK3	PREDICTED: eukaryotic translation initiation factor 2-alpha kinase
comp52521_c2_seq1	51.8494420033	25.4583260494	-1.0261909016	NA	NA	NA	NA	NA
comp49974_c1_seq1	19.797059674	40.3090162449	1.0258164019	100076682	620977856	XP_007669185.1	RELN	PREDICTED: reelin [Ornithorhynchus anatinus].
comp48414_c2_seq1	66.9329160406	32.8836711471	-1.0253444979	NA	NA	NA	NA	NA
cluster4898_comp56333_c4_seq2_Trinity.Amex.jaccPasa.fasta	97.0998641153	47.7343613426	-1.0244411196	102356245	557016110	XP_006008498.1	LAMB4	PREDICTED: laminin subunit beta-4 [Latimeria chalumnae].
comp42771_c0_seq1	24.5106453107	49.8558885134	1.0243554447	NA	NA	NA	NA	NA
comp45314_c0_seq1	24.5106453107	49.8558885134	1.0243554447	NA	NA	NA	NA	NA
comp49068_c0_seq1	53.734876258	109.2586492953	1.0238168242	NA	NA	NA	NA	NA
comp40471_c0_seq1	299.7840464919	147.4461383694	-1.0237355714	NA	NA	NA	NA	NA
comp47922_c2_seq1	29.2242309473	59.4027607819	1.0233649229	NA	NA	NA	NA	NA
comp25383_c2_seq1	217.7676564139	107.1371221246	-1.0233312475	102096091	543740745	XP_005511254.1	MAP2K1	predicted: dual specificity mitogen-activated protein kinase kinase
comp26663_c1_seq1	45.250422112	22.2760352932	-1.0224387667	101939145	530642708	XP_005308054.1	CDC42BPG	predicted: low quality protein: serine/threonine-protein kinase
comp44414_c0_seq1	75.4173701866	37.1267254887	-1.0224387667	102572702	564247549	XP_006262874.1	NCAPD3	PREDICTED: condensin-2 complex subunit D3 [Alligator
comp45401_c2_seq1	60.3338961493	29.701380391	-1.0224387667	NA	NA	NA	NA	NA
comp46883_c0_seq1	60.3338961493	29.701380391	-1.0224387667	NA	NA	NA	NA	NA
comp51220_c2_seq1	45.250422112	22.2760352932	-1.0224387667	102367792	557294916	XP_006029882.1	RALGDS	PREDICTED: ral guanine nucleotide dissociation stimulator
comp52583_c1_seq1	45.250422112	22.2760352932	-1.0224387667	NA	NA	NA	NA	NA
comp53739_c4_seq1	45.250422112	22.2760352932	-1.0224387667	100357067	655832697	XP_008258359.1	DOCK9	PREDICTED: dedicator of cytokinesis protein 9 isoform X9
comp53816_c2_seq1	45.250422112	22.2760352932	-1.0224387667	102447987	558231332	XP_006139310.1	BNC1	PREDICTED: zinc finger protein basonuclin-1 isoform X2 [Pelodiscus
comp56429_c3_seq1	105.5843182613	51.9774156842	-1.0224387667	NA	NA	NA	NA	NA
comp57315_c0_seq1	1226.4749826603	2488.551371329	1.0207883625	595010	71896023	NP_001025622.1	RGS2	regulator of g-protein signaling 2, 24kda [source:jamboree;acc:xb-gene-968776]
comp9085_c0_seq1	62.219330404	126.2308666616	1.0206299552	394636	45360731	NP_989039.1	P2RY2	purinergic receptor p2y, g-protein coupled, 2 [xenopus (silurana)
comp51013_c1_seq1	83.9018243326	41.3697798303	-1.0201249009	104389339	701401268	XP_009996611.1	WDR59	PREDICTED: WD repeat-containing protein 59 [Chaetura pelagica].
comp56812_c0_seq5	2304.000659202	1136.0777999545	-1.0200794939	102567063	564248661	XP_006263416.1	COL14A1	PREDICTED: collagen alpha-1(XIV) chain [Alligator
comp55564_c0_seq1	68.8183502953	33.9444347325	-1.0196182477	NA	NA	NA	NA	NA
comp56393_c10_seq1	206.4550508859	101.8333041976	-1.0196182477	101732525	512864058	XP_004917530.1	LOC101732525	PREDICTED: LINE-1 type transposase domain-containing protein 1-like
comp49733_c0_seq1	53.734876258	26.5190896348	-1.0188275132	NA	NA	NA	NA	NA
comp52284_c2_seq1	53.734876258	26.5190896348	-1.0188275132	102362738	556962611	XP_005991405.1	LOC102362738	predicted: uncharacterized protein loc102362738 [latimeria
comp55711_c2_seq1	53.734876258	26.5190896348	-1.0188275132	100556783	327274591	XP_003222060.1	ANKMY2	predicted: ankyrin repeat and mynd domain-containing protein 2
comp26679_c1_seq1	92.3862784786	45.6128341718	-1.0182387782	102456746	558214033	XP_006134332.1	TEKT2	PREDICTED: tektin-2 [Pelodiscus sinensis].
comp11237_c0_seq1	18.8543425467	38.1874890741	1.0182032178	NA	NA	NA	NA	NA
comp25415_c0_seq1	75.4173701866	152.7499562964	1.0182032178	102384734	557260950	XP_006016103.1	OTOS	PREDICTED: otospiralin [Alligator sinensis].
comp26113_c1_seq1	47.1358563667	95.4687226853	1.0182032178	NA	NA	NA	NA	NA
comp46896_c1_seq1	18.8543425467	38.1874890741	1.0182032178	NA	NA	NA	NA	NA
comp48214_c2_seq1	18.8543425467	38.1874890741	1.0182032178	NA	205831227	Q8WUN3.2	ZNF252	recname: full=zinc finger protein 252.
comp49541_c1_seq1	18.8543425467	38.1874890741	1.0182032178	102074785	542161140	XP_005489266.1	LOC102074785	predicted: vacuolar protein 8-like [zonotrichia albicollis].
comp58164_c0_seq1	37.7086850933	76.3749781482	1.0182032178	NA	NA	NA	NA	NA
comp57694_c0_seq1	634.4486266951	1284.5847019094	1.0177267663	104146818	697433761	XP_009677348.1	IRF1	PREDICTED: interferon regulatory factor 1 [Struthio camelus
cluster5047_comp51433_c1_seq2_Trinity.Amex.jaccPasa.fasta	38.6514022207	19.0937445371	-1.017420692	102557699	564245060	XP_006261657.1	YES1	PREDICTED: tyrosine-protein kinase Yes [Alligator
comp24182_c0_seq1	115.954206662	57.2812336112	-1.017420692	102936468	591355941	XP_007072274.1	LOC102936468	PREDICTED: disintegrin and metalloproteinase domain-containing
comp24551_c0_seq1	38.6514022207	19.0937445371	-1.017420692	NA	NA	NA	NA	NA
comp26007_c1_seq1	38.6514022207	19.0937445371	-1.017420692	101933731	530565782	XP_005279441.1	MCOLN1	PREDICTED: mucolipin-1 [Chrysemys picta bellii].
comp26324_c0_seq1	77.3028044413	38.1874890741	-1.017420692	NA	NA	NA	NA	NA
comp42694_c2_seq1	38.6514022207	19.0937445371	-1.017420692	NA	NA	NA	NA	NA
comp44009_c2_seq1	38.6514022207	19.0937445371	-1.017420692	493419	56118530	NP_001008057.1	FST	follistatin [Source:Jamboree;Acc:XB-GENE-486296]
comp48577_c1_seq1	38.6514022207	19.0937445371	-1.017420692	NA	NA	NA	NA	NA
comp49669_c0_seq1	77.3028044413	38.1874890741	-1.017420692	101972695	532093634	XP_005332497.1	SSBP1	PREDICTED: single-stranded DNA-binding protein, mitochondrial
comp55681_c6_seq1	38.6514022207	19.0937445371	-1.017420692	NA	NA	NA	NA	NA
comp49137_c2_seq1	100.8707326246	49.8558885134	-1.0166718235	102685586	573878567	XP_006627511.1	LOC102685586	PREDICTED: arachidonate 5-lipoxygenase-like [Lepisosteus oculatus].
comp51201_c3_seq1	186.6579912119	377.6318363995	1.0165831221	NA	293633166	ADE60006.1	DLC1	deleted in liver cancer 1 [Mus musculus].
comp25476_c0_seq1	83.9018243326	169.7221736627	1.0164009751	NA	NA	NA	NA	NA
comp55347_c4_seq1	62.219330404	30.7621439764	-1.016206813	103365134	657528347	XP_008290716.1	LOC103365134	predicted: uncharacterized protein loc103365134 [stegastes
comp56869_c1_seq1	62.219330404	30.7621439764	-1.016206813	102692503	573900391	XP_006637924.1	LOC102692503	PREDICTED: solute carrier family 12 member 9-like [Lepisosteus
cluster5211_comp55304_c0_seq1_Trinity.Amex.jaccPasa.fasta	171.5745171746	84.8610868313	-1.0156602341	103182178	632962344	XP_007897263.1	LOC103182178	PREDICTED: synergin gamma-like [Callorhinchus milii].
comp47871_c5_seq1	152.720174628	308.682203349	1.0152316512	NA	NA	NA	NA	NA
comp50557_c1_seq1	46.1931392393	93.3471955145	1.0149280857	NA	NA	NA	NA	NA
cluster5026_comp56660_c3_seq2_Trinity.Amex.jaccPasa.fasta	47.1358563667	23.3367988786	-1.0142182599	NA	NA	NA	NA	NA
comp53366_c2_seq1	70.70378455	35.0051983179	-1.0142182599	104147682	697498834	XP_009678770.1	SNX19	PREDICTED: sorting nexin-19 [Struthio camelus australis].
comp53679_c3_seq1	47.1358563667	23.3367988786	-1.0142182599	100075022	620959986	XP_007665121.1	CLIP1	PREDICTED: CAP-Gly domain-containing linker protein 1
comp54439_c1_seq1	94.2717127333	46.6735977572	-1.0142182599	101941266	641784133	XP_005312355.2	LOC101941266	PREDICTED: interferon-inducible GTPase 5-like [Chrysemys picta
comp56484_c8_seq1	47.1358563667	23.3367988786	-1.0142182599	NA	NA	NA	NA	NA
comp48683_c1_seq1	36.765967966	74.2534509774	1.0140871093	NA	NA	NA	NA	NA
comp55756_c0_seq1	1240.6157395703	2505.5235886953	1.0140557869	102931221	591366819	XP_007058263.1	JUNB	PREDICTED: transcription factor jun-B [Chelonia mydas].
comp25296_c0_seq1	238.5074332153	481.5866677678	1.0137612238	549969	62857651	NP_001017215.1	C3ORF57	chromosome 3 open reading frame 57 [Source:Jamboree;Acc:XB-GENE-950653]
cluster5461_comp51147_c6_seq2_Trinity.Amex.jaccPasa.fasta	102.7561668793	50.9166520988	-1.0130155128	NA	NA	NA	NA	NA
comp52794_c0_seq1	134.8085492086	66.8281058797	-1.0123851021	NA	NA	NA	NA	NA
comp54466_c1_seq1	49.9640077487	100.7725406122	1.012141465	NA	NA	NA	NA	NA
comp37381_c2_seq1	111.2406210253	55.1597064404	-1.01199702	101732120	512870164	XP_004918321.1	LOC101732120	predicted: uncharacterized protein loc101732120 [xenopus (silurana)
comp47495_c1_seq1	55.6203105127	27.5798532202	-1.01199702	NA	NA	NA	NA	NA
comp56869_c5_seq1	55.6203105127	27.5798532202	-1.01199702	100498108	512840772	XP_004914444.1	LOC100498108	PREDICTED: solute carrier family 12 member 9-like isoform X2
cluster480_comp54623_c1_seq12_Trinity.Amex.jaccPasa.fasta	87.672692842	43.4913070011	-1.0114004953	NA	NA	NA	NA	NA
comp26465_c1_seq1	87.672692842	43.4913070011	-1.0114004953	102940098	591381322	XP_007065197.1	CCND3	PREDICTED: G1/S-specific cyclin-D3 isoform X1 [Chelonia mydas].
comp54236_c3_seq1	63.1620475313	127.291630247	1.0110077164	NA	NA	NA	NA	NA
comp25765_c4_seq1	64.1047646586	31.8229075618	-1.0103659344	NA	NA	NA	NA	NA
comp34189_c0_seq1	64.1047646586	31.8229075618	-1.0103659344	NA	NA	NA	NA	NA
comp45283_c0_seq1	64.1047646586	31.8229075618	-1.0103659344	102362349	557015818	XP_006008363.1	IPO4	predicted: importin-4 [latimeria chalumnae].
comp49489_c1_seq1	64.1047646586	31.8229075618	-1.0103659344	NA	NA	NA	NA	NA
comp55387_c12_seq1	128.2095293173	63.6458151235	-1.0103659344	100090942	620969119	XP_001519944.2	RAB11FIP1	predicted: rab11 family-interacting protein 1, partial
comp26059_c0_seq1	17.9116254193	36.0659619033	1.009741639	104398105	701362115	XP_010006454.1	BAG5	PREDICTED: BAG family molecular chaperone regulator 5 [Chaetura
comp41999_c0_seq1	17.9116254193	36.0659619033	1.009741639	NA	NA	NA	NA	NA
comp46102_c0_seq1	17.9116254193	36.0659619033	1.009741639	104387860	701392337	XP_009994956.1	GJC1	PREDICTED: gap junction gamma-1 protein [Chaetura pelagica].
comp47870_c2_seq1	17.9116254193	36.0659619033	1.009741639	NA	NA	NA	NA	NA
comp52864_c2_seq1	17.9116254193	36.0659619033	1.009741639	NA	NA	NA	NA	NA
cluster3395_comp48398_c2_seq1_Trinity.Amex.jaccPasa.fasta	40.5368364753	20.1545081224	-1.0081309301	NA	NA	NA	NA	NA
comp47486_c2_seq1	40.5368364753	20.1545081224	-1.0081309301	NA	NA	NA	NA	NA
comp48620_c3_seq1	121.610509426	60.4635243673	-1.0081309301	374203	513231830	XP_004949436.1	FBN2	PREDICTED: fibrillin-2 isoform X3 [Gallus gallus].
comp53258_c4_seq1	40.5368364753	20.1545081224	-1.0081309301	NA	NA	NA	NA	NA
comp9647_c0_seq1	40.5368364753	20.1545081224	-1.0081309301	102105613	543352765	XP_005521135.1	IPO13	PREDICTED: importin-13 isoform X2 [Pseudopodoces humilis].
cluster1289_comp55972_c4_seq1_Trinity.Amex.jaccPasa.fasta	665.5582918971	330.9582386422	-1.0079158432	NA	NA	NA	NA	NA
comp50204_c2_seq1	70.70378455	142.1423204425	1.0074768112	NA	NA	NA	NA	NA
comp53779_c1_seq1	26.3960795653	53.0381792696	1.0067075789	NA	NA	NA	NA	NA
comp53756_c0_seq1	49.0212906213	24.397562464	-1.0066714509	NA	NA	NA	NA	NA
comp54550_c1_seq1	98.0425812426	48.795124928	-1.0066714509	104385401	701373645	XP_009992149.1	HECTD1	PREDICTED: E3 ubiquitin-protein ligase HECTD1 [Chaetura pelagica].
comp45822_c0_seq1	106.5270353886	53.0381792696	-1.0061164614	102561352	564237221	XP_006275501.1	ERBB2	PREDICTED: receptor tyrosine-protein kinase erbB-2 [Alligator
cluster22_comp53256_c0_seq2_Trinity.Amex.jaccPasa.fasta	57.5057447673	28.6406168056	-1.0056435242	NA	NA	NA	NA	NA
comp46795_c3_seq1	57.5057447673	28.6406168056	-1.0056435242	NA	NA	NA	NA	NA
comp50373_c5_seq1	57.5057447673	28.6406168056	-1.0056435242	101038034	403278960	XP_003931047.1	ITGA9	PREDICTED: integrin alpha-9 [Saimiri boliviensis boliviensis].
cluster1328_comp50751_c0_seq2_Trinity.Amex.jaccPasa.fasta	34.8805337113	70.0103966359	1.0051470649	NA	NA	NA	NA	NA
comp56212_c17_seq1	74.4746530593	37.1267254887	-1.00429142	100715030	514458059	XP_005003058.1	SLC29A2	PREDICTED: equilibrative nucleoside transporter 2 isoform X2 [Cavia
comp58114_c0_seq1	74.4746530593	37.1267254887	-1.00429142	NA	NA	NA	NA	NA
comp47128_c2_seq1	21.6824939287	43.4913070011	1.0041963598	NA	NA	NA	NA	NA
comp50754_c2_seq1	21.6824939287	43.4913070011	1.0041963598	NA	NA	NA	NA	NA
comp23925_c0_seq1	82.9591072053	41.3697798303	-1.0038230886	NA	NA	NA	NA	NA
comp38298_c0_seq1	174.4026685566	86.9826140021	-1.0036231447	NA	NA	NA	NA	NA
comp49345_c1_seq1	30.1669480747	60.4635243673	1.0030963254	103329794	645248960	XP_008230529.1	LOC103329794	predicted: uncharacterized protein loc103329794 [prunus mume].
comp58343_c0_seq1	116.8969237893	58.3419971965	-1.0026302857	NA	NA	NA	NA	NA
comp55473_c3_seq1	125.3813779353	62.5850515381	-1.0024330749	734177	147902728	NP_001089146.1	P2Y11	P2Y purinoceptor 11-like [Xenopus laevis].
cluster2254_comp49075_c4_seq2_Trinity.Amex.jaccPasa.fasta	59.391179022	118.8055215639	1.0002813098	NA	NA	NA	NA	NA
comp46210_c2_seq1	50.906724876	101.8333041976	1.0002813098	NA	NA	NA	NA	NA
comp54956_c10_seq1	25.453362438	50.9166520988	1.0002813098	103273822	640824731	XP_008069450.1	LOC103273822	predicted: uncharacterized protein loc103273822 [tarsius syrichta].
